# Supplementary material for: Genome-wide distribution of genetic diversity and linkage disequilibrium in a mass-selected population of maritime pine
Source: BMC Genomics. 2014 Mar 1;15:171. doi: 10.1186/1471-2164-15-171 (PMC4029062; doi:10.1186/1471-2164-15-171)
Supplement: Additional file 4 — List of SNP markers with dbSNP accession numbers, corresponding contig ID in PineContig_v2, genetic parameters in the first-generation breeding population, and linkage group assignment on the component maps. [file 1471-2164-15-171-S4.XLS]

## Sheet: Additional File 4
Additional File 4: List of SNP markers with dbSNP accession numbers, corresponding contig ID in PineContig_v2, genetic parameters in the first-generation breeding population, and linkage group assignment on the component maps.
			12k-snp array	FGB population (G0 trees)
SNP ID	Locus_Name or contig ID	dbSNP accession	Illumina synthesis?	poly=1	mono=1	failed=1	ChiTest100	HetExcess	AAFreq	ABFreq(Ho)	BB Freq	MAF	Ho	He	SNP	Sequence	Genome_Build_Version	Chromosome	Coordinate	Source	Source_Version	Sequence_Orientation	Region_Description	Final_Score	Failure_Codes	Validation_Bin	Validation_Class	Assay_Design_Id	c	Normalization_Bin	Bead_Types/Assay		LG F2 pedigree	LG G2 pedigree
384_AGP1-46	384_AGP1	503723342	yes	1	0	0	0.865821	-0.0168969	0.078125	0.390625	0.53125	0.273438	0.390625	0.397305	[C/G]	ttccttttctgagtcgctcgaactcNgcagcagctgcacaatcca[C/G]tgtactcctccacttcgttgattcactgtgtgtggtgcatttggtttagctatgtatttcttttctccagacttagcagagacattttaggagcagcttgc	0	0	0	0	0	FORWARD		1		Unknown	0	1909233354	384_AGP1-46-0_T_R_1909233354	A	2		LG4	LG4
384_BOTERO-202	384_BOTERO	501311000	yes	1	0	0	0.563459	0.0577711	0.046875	0.385417	0.567708	0.239583	0.385417	0.364384	[A/C]	TGCAACAAAATATTCACGCATCCTTTTGCACAAGGGAAACAAGAAATCAAAAACTCAGTAGAGAAATAGACATACCAGCAATAGATGCGGGGAATTGGCC[A/C]TGCAAGCTCCCTATATATTTGGTGGTTTCTTTTTCGATAGAAAATATGGCACAATGCTCAAGCCTGAAAATATCTACTGCTGTTTGAGGGCTGTGAAGTG	0	0	0	0	0	FORWARD		1		Unknown	0	1909233355	384_BOTERO-202-0_T_F_1909233355	C	1			LG9F
384_BOTERO-77	384_BOTERO	501311003	yes	1	0	0	0.563459	0.0577711	0.567708	0.385417	0.046875	0.239583	0.385417	0.364384	[A/G]	TGTAATCGTGTTGGCAGTATTCTGGTCATGTAATGTACTATTTATTTGCTTTATGAATGTTAATTCTTATCCTCTC[T/C]TTCCAAGGTTAGCCATTTGCCAGATGCAACAAAATATTCACGCATCCTTTTGCACAAGGGAAACAAGAAATCAAAAACTCAGTAGAGAAATAGACATACC	0	0	0	0	0	FORWARD		1		Unknown	0	1909233358	384_BOTERO-77-0_T_R_1909233358	C	1			LG9F
384_C4H2-146	384_C4H2	501311005	yes	0	1	0	1	0	0	0	1	0			[G/C]	AAGCCACGCAGTGCCTACCTCACCCTTACGACCCTTCCTATCTACTCTTCACGGGTGGCTTTACTTATATATATGCCCCCTTCCCTGCCACGTACTTCAG[C/G]AGCACGGGGCTNTGAGTGTTTCTTCAATTTCAATTGCAGAGGCATTGAATTCTCCGAGTTCAGAATNATGGAGATCATGACTGTGGCAAGTCTAGAAAAG	0	0	0	0	0	FORWARD		0.949		Unknown	0	1909233359	384_C4H2-146-0_B_F_1909233359	A	2
384_C4H2-158	384_C4H2		yes	0	1	0	1	0	1	0	0	0			[C/G]	GCCTACCTCACCCTTACGACCCTTCCTATCTACTCTTCACGGGTGGCTTTACTTATATATATGCCCCCTTCCCTGCCACGTACTTCAGNAGCACGGGGCT[C/G]TGAGTGTTTCTTCAATTTCAATTGCAGAGGCATTGAATTCTCCGAGTTCAGAATNATGGAGATCATGACTGTGGCAAGTCTAGAAAAGGGGCTTCTGGCC	0	0	0	0	0	FORWARD		1		Unknown	0	1909233360	384_C4H2-158-0_T_R_1909233360	A	2
384_C4H2-1782	384_C4H2		no													GGTTTCTGGGAGAAGAGAAGATTGAAGCCAGCGGGAACGATTTCAGATTCCTGCCATTCGGCGTTGGAAGGAGGAGCTGCCCTGGAATTATCTTGGCTCT[A/G]CCAATCCTGGCTCTGGCGCTTGGAAGGCTGGTTCAGAACTTTGAGCTTCTGCCTCCNCCTGGGCAATCCAAGGTGGANGTGACAGAGAAAGGAGGGCAAT	0	0	0	0	0	FORWARD		0.915		Unknown	0	1909233362	384_C4H2-1782-0_B_R_1909233362	C	1
384_C4H2-1839	384_C4H2		yes	0	0	1	0	0	0	0	0	0			[C/G]	TCGGCGTTGGAAGGAGGAGCTGCCCTGGAATTATCTTGGCTCTNCCAATCCTGGCTCTGGCGCTTGGAAGGCTGGTTCAGAACTTTGAGCTTCTGCCTCC[C/G]CCTGGGCAATCCAAGGTGGANGTGACAGAGAAAGGAGGGCAATTCAGCCTGCACATTCTCAACCACTCCGTTGTTGTGGCCAAACCAATAGCCTGAAGCT	0	0	0	0	0	FORWARD		0.834		Unknown	0	1909233363	384_C4H2-1839-0_T_F_1909233363	B	2
384_C4H2-1860	384_C4H2	530866340	yes	1	0	0	0.677327	-0.0416114	0.00520833	0.0989583	0.895833	0.0546875	0.0989583	0.103416	[A/G]	GCCCTGGAATTATCTTGGCTCTNCCAATCCTGGCTCTGGCGCTTGGAAGGCTGGTTCAGAACTTTGAGCTTCTGCCTCCNCCTGGGCAATCCAAGGTGGA[T/C]GTGACAGAGAAAGGAGGGCAATTCAGCCTGCACATTCTCAACCACTCCGTTGTTGTGGCCAAACCAATAGCCTGAAGCTCAGATCCTGAAAAAAAAATAT	0	0	0	0	0	FORWARD		0.949		Unknown	0	1909233364	384_C4H2-1860-0_T_R_1909233364	C	1
384_C4H2-213	384_C4H2		yes	0	1	0	1	0	0	0	1	0			[T/C]	TATATATGCCCCCTTCCCTGCCACGTACTTCAGNAGCACGGGGCTNTGAGTGTTTCTTCAATTTCAATTGCAGAGGCATTGAATTCTCCGAGTTCAGAAT[A/G]ATGGAGATCATGACTGTGGCAAGTCTAGAAAAGGGGCTTCTGGCCATTTTCGCTGTAATTGTCGGTNCCATTTTCATATCGAAGCTCAAATCCAAGAAGC	0	0	0	0	0	FORWARD		1		Unknown	0	1909233366	384_C4H2-213-0_B_R_1909233366	C	1
384_C4H2-280	384_C4H2	530866154	yes	1	0	0	0.999292	8.87e-05	0	0.0208333	0.979167	0.0104167	0.0208333	0.0205837	[A/G]	TTGCAGAGGCATTGAATTCTCCGAGTTCAGAATNATGGAGATCATGACTGTGGCAAGTCTAGAAAAGGGGCTTCTGGCCATTTTCGCTGTAATTGTCGGT[A/G]CCATTTTCATATCGAAGCTCAAATCCAAGAAGCTNAAGCTGCCCCCCGGCCCGCTGGCGGTGCCCGTCTTCGGGAACTGGCTGCAGGTGGGGGACGATCT	0	0	0	0	0	FORWARD		0.996		Unknown	0	1909233367	384_C4H2-280-0_T_F_1909233367	C	1
384_C4H2-399	384_C4H2	501311007	yes	1	0	0	0.354772	-0.0925374	0.0416667	0.255208	0.703125	0.169271	0.255208	0.281275	[A/C]	TCAAATCCAAGAAGCTNAAGCTGCCCCCCGGCCCGCTGGCGGTGCCCGTCTTCGGGAACTGGCTGCAGGTGGGGGACGATCTCAATCACAGGAACCTGGG[T/G]GACTTGGCGAAGAAGTATGGTGAGATCTTTCTGCTGAAGATGGGGCAGAGGNATCTGGTTGTGGTGTCATCGCCGGAGCTCGCCAAGGAGGTTCTGCACA	0	0	0	0	0	FORWARD		0.976		Unknown	0	1909233369	384_C4H2-399-0_T_R_1909233369	C	1
384_C4H2-451	384_C4H2		yes	0	1	0	1	0	1	0	0	0			[A/C]	CGGGAACTGGCTGCAGGTGGGGGACGATCTCAATCACAGGAACCTGGGNGACTTGGCGAAGAAGTATGGTGAGATCTTTCTGCTGAAGATGGGGCAGAGG[A/C]ATCTGGTTGTGGTGTCATCGCCGGAGCTCGCCAAGGAGGTTCTGCACACGCAGGGNGTGGAGTTNGGGTCGCGGACTCGGAACGTGGTGTTCGATATATT	0	0	0	0	0	FORWARD		0.976		Unknown	0	1909233370	384_C4H2-451-0_T_F_1909233370	C	1
384_C4H2-507	384_C4H2		yes	0	0	1	0	0	0	0	0	0			[T/G]	CGAAGAAGTATGGTGAGATCTTTCTGCTGAAGATGGGGCAGAGGNATCTGGTTGTGGTGTCATCGCCGGAGCTCGCCAAGGAGGTTCTGCACACGCAGGG[T/G]GTGGAGTTNGGGTCGCGGACTCGGAACGTGGTGTTCGATATATTCACGGGGAAGGGGCAGGANATGGTGTTCACGGTGTACGGCGAGCATTGGCGGAAGA	0	0	0	0	0	FORWARD		0.685		Unknown	0	1909233372	384_C4H2-507-0_B_F_1909233372	C	1
384_C4H2-516	384_C4H2		yes	0	0	1	0	0	0	0	0	0			[A/G]	ATGGTGAGATCTTTCTGCTGAAGATGGGGCAGAGGNATCTGGTTGTGGTGTCATCGCCGGAGCTCGCCAAGGAGGTTCTGCACACGCAGGGNGTGGAGTT[T/C]GGGTCGCGGACTCGGAACGTGGTGTTCGATATATTCACGGGGAAGGGGCAGGANATGGTGTTCACGGTGTACGGCGAGCATTGGCGGAAGATGCGGCGGA	0	0	0	0	0	FORWARD		0.787		Unknown	0	1909233373	384_C4H2-516-0_T_R_1909233373	C	1
384_C4H2-684	384_C4H2	530865827	yes	0	0	1	0	0	0	0	0	0			[A/C]	TGTACGGCGAGCATTGGCGGAAGATGCGGCGGATCATGACAGTGCCCTTCTTTACCAACAAGGTCGTCCAGCAGTACAGATTCGCGTGGGAAGACGAGCT[A/C]GGCCGCGCGGTGGACGATATCAAGAAACGACCNGAGGCGTCCACCACNGGGATTGTGATCAGGAGGCGCCTGCAGCTGGTGATGTATAACATCATGTACA	0	0	0	0	0	FORWARD		0.949		Unknown	0	1909233374	384_C4H2-684-0_T_F_1909233374	C	1
384_C4H2-732	384_C4H2	530866156	yes	1	0	0	0.962707	-0.00467566	0.0680628	0.382199	0.549738	0.259162	0.382199	0.384031	[G/C]	TCTTTACCAACAAGGTCGTCCAGCAGTACAGATTCGCGTGGGAAGACGAGCTNGGCCGCGCGGTGGACGATATCAAGAAACGACCNGAGGCGTCCACCAC[C/G]GGGATTGTGATCAGGAGGCGCCTGCAGCTGGTGATGTATAACATCATGTACAGGATGATGTTTGACAGACGCTTCGAGAGCGAGGACGACCCGCTCTTCC	0	0	0	0	0	FORWARD		0.949		Unknown	0	1909233375	384_C4H2-732-0_B_R_1909233375	B	2
384_CAD-1046	384_CAD	501311009	yes	1	0	0	0.199178	-0.12839	0.427083	0.40625	0.166667	0.369792	0.40625	0.466096	[A/G]	TGGTTAGAATGCCCATGCGTTTAGGCACCCTAGCCTAAGCCAAGATTTTGCTAACCGCATATGATATTTCTGGAAATTCCTAACCGAAGATTTTGCTAAC[A/G]GCATATGATATTTCTTGAATTTCTTTGTATAGGCATGAAGTGGTGGGGATTGTAACAGAGATTGGTANCGAGGTGAAGAAATTCAAAGTGGGAGAGCATG	0	0	0	0	0	FORWARD		0.965		Unknown	0	1909233376	384_CAD-1046-0_T_F_1909233376	C	1		LG9
384_CAD-1114	384_CAD	501311011	yes	1	0	0	0.472435	0.0718523	0	0.135417	0.864583	0.0677083	0.135417	0.126233	[T/C]	TCTGGAAATTCCTAACCGAAGATTTTGCTAACNGCATATGATATTTCTTGAATTTCTTTGTATAGGCATGAAGTGGTGGGGATTGTAACAGAGATTGGTA[A/G]CGAGGTGAAGAAATTCAAAGTGGGAGAGCATGTAGGGGTTGGTTGCATTGTTGGGTCCTGTCGCAGTTGCGGTAACTGCAATCAGAGCATGGAACAATAC	0	0	0	0	0	FORWARD		0.996		Unknown	0	1909233379	384_CAD-1114-0_B_R_1909233379	C	1
384_CAD-118	384_CAD	501311013	yes	1	0	0	0.280336	0.107956	0.015625	0.322917	0.661458	0.177083	0.322917	0.291471	[T/G]	TAGGTCGACCATCGCTGGACCTCACCTGCTTTTGATTTTAGAAAAATTCAAAATTTNNNNNNNNNNAGACCCACTCCAAATACCTAACCCCAATTAATCT[A/C]TTGACTAGACTTTGCCAATATCCTTATAAAATACCTGCCAATCTCCTTATAAAAGACGATTCTCCGGCAAAACGTCCATAGCTTCCTTGCCATCTGCAAG	0	0	0	0	0	FORWARD		0.935		Unknown	0	1909233380	384_CAD-118-0_B_R_1909233380	C	1		LG9	LG9M
384_CAD-1244	384_CAD	530865829	yes	0	0	1	0	0	0	0	0	0			[T/C]	ATGTAGGGGTTGGTTGCATTGTTGGGTCCTGTCGCAGTTGCGGTAACTGCAATCAGAGCATGGAACAATACTGCAGCAAGAGGATTTGGACCTACAATGA[T/C]GTGAACCATGACGGCACCCCNACTCAGGGAGGATTTGCAAGCAGTATGGTGGTTGATCAGATGTGGGTATTGAACATTATGATATGTTAATTTGATGTTT	0	0	0	0	0	FORWARD		1		Unknown	0	1909233381	384_CAD-1244-0_B_F_1909233381	C	1
384_CAD-1265	384_CAD	530865617	yes	0	0	1	0	0	0	0	0	0			[A/G]	TTGGGTCCTGTCGCAGTTGCGGTAACTGCAATCAGAGCATGGAACAATACTGCAGCAAGAGGATTTGGACCTACAATGANGTGAACCATGACGGCACCCC[T/C]ACTCAGGGAGGATTTGCAAGCAGTATGGTGGTTGATCAGATGTGGGTATTGAACATTATGATATGTTAATTTGATGTTTGATTCTTAGANNNNNNNNNTT	0	0	0	0	0	FORWARD		1		Unknown	0	1909233382	384_CAD-1265-0_T_R_1909233382	C	1
384_CAD-1440	384_CAD	501311015	yes	1	0	0	0.245528	0.116128	0	0.208333	0.791667	0.104167	0.208333	0.186685	[A/C]	TGTTTGATTCTTAGANNNNNNNNNTTGAATCCTTAAGGTTATGAGTTGTCTGAATTGGGAATTTGTTAAGATGATGGTCTGAATTGGGAAATTGTTATAT[T/G]ATAGGTTTGTGGTTCGAATCCCGGAGAATCTTCCTCTGGAACAAGCAGCCCCTCTG	0	0	0	0	0	FORWARD		0.976		Unknown	0	1909233384	384_CAD-1440-0_T_R_1909233384	C	1			LG9M
384_CAD-224	384_CAD	501311017	yes	1	0	0	0.245528	0.116128	0.791667	0.208333	0	0.104167	0.208333	0.186685	[C/G]	TAGACTTTGCCAATATCCTTATAAAATACCTGCCAATCTCCTTATAAAAGACGATTCTCCGGCAAAACGTCCATAGCTTCCTTGCCATCTGCAAGCAATA[C/G]AGTACAAGAGCCAGACGATCGAATCCTGTGAAGTNGTTCTGAAGAGATGGGAAGCTTGGAATCTGAAAAAACTGTTACAGGATATGCAGCTCGGGACTCC	0	0	0	0	0	FORWARD		0.976		Unknown	0	1909233385	384_CAD-224-0_T_F_1909233385	A	2			LG9M
384_CAD-259	384_CAD	501311019	yes	1	0	0	0.609274	-0.051111	0.180328	0.459016	0.360656	0.409836	0.459016	0.483728	[T/C]	ATCTCCTTATAAAAGACGATTCTCCGGCAAAACGTCCATAGCTTCCTTGCCATCTGCAAGCAATANAGTACAAGAGCCAGACGATCGAATCCTGTGAAGT[A/G]GTTCTGAAGAGATGGGAAGCTTGGAATCTGAAAAAACTGTTACAGGATATGCAGCTCGGGACTCCAGTGGCCACTTGTCCCCTTACACTTACAATCTCAG	0	0	0	0	0	FORWARD		0.988		Unknown	0	1909233386	384_CAD-259-0_B_R_1909233386	C	1			LG9M
384_CAD-455	384_CAD	501311021	yes	1	0	0	0.381995	0.0874226	0.838542	0.161458	0	0.0807292	0.161458	0.148375	[A/G]	CTCAGGTACTTCTGAAAATGCAGGATATTGCCATGAAATGAATGGAAACTGACTGAATAACTCTTTTGGCTTTGGCTGAATTGAAATTGAATAAATAATC[T/C]TTTTTGTTTTTGTTTTGGCAGAAAGAAAGGACCTGAGGATGTAATTGTAAAGGTCATTTACTGCGGAATCTGCCACTCTGATTTAGTTCAAATGCGTAAT	0	0	0	0	0	FORWARD		0.899		Unknown	0	1909233388	384_CAD-455-0_T_R_1909233388	C	1
384_CAD-660	384_CAD		no													TGGGCATGTCTCATTACCCAATGGTCCCTGGGTTAGTATCTAAATCATTTTCAGATTTAGATTTAAGATTTCTGTGATGTGATTTATGTTTGAGAAACTT[A/C]TTTCGGATGTATCAAGTTTTCTGTGATGTGATCTATGTTTGAGAAACTTCTTNNNNNNNNNNNNNNNNNNNNNNNNNNNNNNNNNNNNNNNNNNNNNNNN	0	0	0	0	0	FORWARD		0.765		Unknown	0	1909233389	384_CAD-660-0_T_F_1909233389	C	1
384_CCoAomt1-1161	384_CCoAomt1	501311023	yes	1	0	0	0.853473	-0.0184689	0.03125	0.276042	0.692708	0.169271	0.276042	0.281275	[T/C]	CTCAANCNATCGATCTATATCCATTTCTCCAGAATTCTCAAATAAATGGGTTCNTAGAAGATNTCANAGGCAGTTATCATGGNGTGTGTGAAGAAACAGA[A/G]GATTGATTGTCTGGATTTTGACAGGAACCTCATGACTACTTCTGCCGATGAGGGTCAATTTCTGGGCCTCCTGCTGAAGCTCATTAANGCCAAGAACACC	0	0	0	0	0	FORWARD		1		Unknown	0	1909233391	384_CCoAomt1-1161-0_B_R_1909233391	C	1
384_CCoAomt1-1426	384_CCoAomt1	501311025	yes	1	0	0	0.670252	0.0425802	0	0.0885417	0.911458	0.0442708	0.0885417	0.084675	[A/G]	GAAAGGTANTAAGTCNNCTCTAGATTCACTGTTCAGCAAATTCCNANAAATGTTTGAATCCTGGTGGATTGGAATTAATGGTGGGTTAATGTTTGGGATG[A/G]CAGATTCTAGCCATGGACATCAACAGAGAGAACTATGATATCGGACTGCCTATNATTGAGAAAGCTGGAGTTGCCCACAAGATTGACTTCAGAGAGGGNC	0	0	0	0	0	FORWARD		1		Unknown	0	1909233392	384_CCoAomt1-1426-0_T_F_1909233392	C	1			LG6M
384_CCoAomt1-1480	384_CCoAomt1	501311027	yes	1	0	0	0.251741	-0.114613	0.161458	0.411458	0.427083	0.367188	0.411458	0.464728	[T/A]	TGAATCCTGGTGGATTGGAATTAATGGTGGGTTAATGTTTGGGATGNCAGATTCTAGCCATGGACATCAACAGAGAGAACTATGATATCGGACTGCCTAT[A/T]ATTGAGAAAGCTGGAGTTGCCCACAAGATTGACTTCAGAGAGGGNCCTGCTCTGCCAGTTCTGGACGAAATGGTTAAGAATGTATGTATTGATTGATTGG	0	0	0	0	0	FORWARD		1		Unknown	0	1909233394	384_CCoAomt1-1480-0_B_F_1909233394	A	2		LG6	LG6M
384_CCoAomt1-1525	384_CCoAomt1		yes	0	1	0	1	0	0	0	1	0			[C/G]	GNCAGATTCTAGCCATGGACATCAACAGAGAGAACTATGATATCGGACTGCCTATNATTGAGAAAGCTGGAGTTGCCCACAAGATTGACTTCAGAGAGGG[C/G]CCTGCTCTGCCAGTTCTGGACGAAATGGTTAAGAATGTATGTATTGATTGATTGGAGAAATCTAATGGTTTGTNATATGCTGATGAAATTAGNCTAAATA	0	0	0	0	0	FORWARD		1		Unknown	0	1909233395	384_CCoAomt1-1525-0_T_R_1909233395	B	2
384_CCoAomt1-1599	384_CCoAomt1	530866158	yes	1	0	0	0.465841	-0.0729262	0.760417	0.213542	0.0260417	0.132812	0.213542	0.230328	[T/A]	GCCCACAAGATTGACTTCAGAGAGGGNCCTGCTCTGCCAGTTCTGGACGAAATGGTTAAGAATGTATGTATTGATTGATTGGAGAAATCTAATGGTTTGT[A/T]ATATGCTGATGAAATTAGNCTAAATATGACCCATCTTAATTCATAGATCTATTCATAACCAAAAGTCACAGATTAAAAGAAATACAGATTTTAAAGGGAT	0	0	0	0	0	FORWARD		0.813		Unknown	0	1909233396	384_CCoAomt1-1599-0_B_F_1909233396	A	2
384_CCoAomt1-1618	384_CCoAomt1	501311029	yes	0	0	1	0	0	0	0	0	0			[T/C]	GAGAGGGNCCTGCTCTGCCAGTTCTGGACGAAATGGTTAAGAATGTATGTATTGATTGATTGGAGAAATCTAATGGTTTGTNATATGCTGATGAAATTAG[A/G]CTAAATATGACCCATCTTAATTCATAGATCTATTCATAACCAAAAGTCACAGATTAAAAGAAATACAGATTTTAAAGGGATCACACAGAAAACGGGAAAT	0	0	0	0	0	FORWARD		0.858		Unknown	0	1909233397	384_CCoAomt1-1618-0_B_R_1909233397	C	1		LG6	LG6M
384_CCoAomt1-2154	384_CCoAomt1	530865619	yes	0	0	1	0	0	0	0	0	0			[T/C]	TAGATAAGTTTTAGGTAAAAACATTATGTAATAAGTTAATGATTGTTTGTTTTTTTTATCTTATTTGTTATTATAGGGTGGAAAGAGATTAAGTTAATGA[T/C]AAGTTTTGTTTTGTTTNTTTNNNNNTTTTTTTAAATATAGGATGGAAAAACAATAAACCAATAATTGGNTTGTTGTATAGTGTTTAATAGCTGGGAATTT	0	0	0	0	0	FORWARD		0.662		Unknown	0	1909233398	384_CCoAomt1-2154-0_B_F_1909233398	C	1
384_CCoAomt1-2223	384_CCoAomt1		yes	0	0	1	0	0	0	0	0	0			[A/G]	ATTATAGGGTGGAAAGAGATTAAGTTAATGANAAGTTTTGTTTTGTTTNTTTNNNNNTTTTTTTAAATATAGGATGGAAAAACAATAAACCAATAATTGG[T/C]TTGTTGTATAGTGTTTAATAGCTGGGAATTTTATCTATCAAATTTTACTTAAACATACAACATANGAATTAATTAGGAATTAATGATTAATTTTTTATCT	0	0	0	0	0	FORWARD		0.714		Unknown	0	1909233399	384_CCoAomt1-2223-0_T_R_1909233399	C	1
384_CCoAomt1-244	384_CCoAomt1		no													CAAAAGGAAATTGGGNAAGAGGTCGCGAGTTCGAGCTCGATTGGACGGAGTCCCGTGGTCAAACTGACGGCGACTGACACACAGCACATGAAATTAGCAA[T/G]GGANTGGGGTAATTTCGATGGGACTGTCGATCAGAACGAGAAGTTTAAGCAAAGTTTTGATGGTCAAAACAGTAAGNCAACGCCAACCTACCTACTCCCG	0	0	0	0	0	FORWARD		0.976		Unknown	0	1909233400	384_CCoAomt1-244-0_B_F_1909233400	C	1
384_CCoAomt1-248	384_CCoAomt1		yes	0	0	1	0	0	0	0	0	0			[T/A]	AGGAAATTGGGNAAGAGGTCGCGAGTTCGAGCTCGATTGGACGGAGTCCCGTGGTCAAACTGACGGCGACTGACACACAGCACATGAAATTAGCAANGGA[A/T]TGGGGTAATTTCGATGGGACTGTCGATCAGAACGAGAAGTTTAAGCAAAGTTTTGATGGTCAAAACAGTAAGNCAACGCCAACCTACCTACTCCCGATGG	0	0	0	0	0	FORWARD		1		Unknown	0	1909233401	384_CCoAomt1-248-0_B_R_1909233401	A	2
384_CCoAomt1-2972	384_CCoAomt1	501311031	yes	1	0	0	0.556782	-0.0587629	0.723958	0.244792	0.03125	0.153646	0.244792	0.260014	[T/C]	CAAATCCCAGTCGGTGACGGCGTCACCCTTTGCAGGCGTGTCTATTGAAACCAATCCTTGTTTCTGCTCGTCTATTGCAAGCATAAAGGCTCTCTGATTA[T/C]AAGGAGAACGCTATAATATATGGGATTGAAGCCATTTGTTTTGTTTANTGTATTGATAATAAAGTAGTACAGCATATGCAAAGTTTGTATCAGAGT	0	0	0	0	0	FORWARD		1		Unknown	0	1909233402	384_CCoAomt1-2972-0_B_F_1909233402	C	1		LG6
384_CCoAomt1-404	384_CCoAomt1	501311033	yes	1	0	0	0.652631	-0.045011	0.03125	0.255208	0.713542	0.158854	0.255208	0.267302	[T/G]	ATGGTCAAAACAGTAAGNCAACGCCAACCTACCTACTCCCGATGGGCCCTCCCNGGAGCNCTAGTCATCCCCACTATCTCATCTTCGTATAAAGATCTGC[A/C]CACATTCTGCTATTTCTCCACACAAATTCGTCTTTGGCAATTTTCTTTTTNAGGCAACNTACNTTCATTGAATCCCAGGANTTCTTCTTGTCCAAACAGG	0	0	0	0	0	FORWARD		0.935		Unknown	0	1909233403	384_CCoAomt1-404-0_B_R_1909233403	C	1
384_CCoAomt1-455	384_CCoAomt1		yes	0	1	0	1	0	0	0	1	0			[C/G]	CCNGGAGCNCTAGTCATCCCCACTATCTCATCTTCGTATAAAGATCTGCNCACATTCTGCTATTTCTCCACACAAATTCGTCTTTGGCAATTTTCTTTTT[C/G]AGGCAACNTACNTTCATTGAATCCCAGGANTTCTTCTTGTCCAAACAGGTAATTACTNCGCACAATGGCATTTTGAGATTCAGGACTTTGGGGTTACCTT	0	0	0	0	0	FORWARD		0.935		Unknown	0	1909233404	384_CCoAomt1-455-0_T_F_1909233404	A	2
384_CCoAomt1-66	384_CCoAomt1	501311035	yes	1	0	0	0.637625	0.0471022	0.135417	0.494792	0.369792	0.382812	0.494792	0.472528	[T/C]	TCGGAATCCAACAACTTCCAGGAAAATGCGTGACACCATGATTGATTGAGCCGACACCGTCCACC[T/C]TGGTCACTTTCCGGGGTTGGTAAAGAGTNGGTGGCTTAGATCTTTAACCNTAGCGANNNNGTTTAGCGGGACCTGTTCAAAAGGAAATTGGGNAAGAGGT	0	0	0	0	0	FORWARD		0.949		Unknown	0	1909233405	384_CCoAomt1-66-0_B_F_1909233405	C	1		LG6	LG6F
384_CCoAomt1-873	384_CCoAomt1	501311037	yes	1	0	0	0.853473	-0.0184689	0.03125	0.276042	0.692708	0.169271	0.276042	0.281275	[A/G]	AACCCAAGCAGAGGAGCCGGNNAAGGTTNTCCGNCATCAAGAAGTGGGACACAAAAGTCNNTTNGCAGAGCGATGCCCTCTATCAGGTTTTTCTTAACCC[T/C]TTGATCTCTGAGCTTTTTCAGTAACTTTAGCAGAGCCAGTAATTGATGAAGTTAATGCTTGCCTTGTGAATTAATTCCAATGGTATGTGATTATTGCAGT	0	0	0	0	0	FORWARD		0.965		Unknown	0	1909233406	384_CCoAomt1-873-0_T_R_1909233406	C	1
384_CesA3-172	384_CesA3	501311038	yes	1	0	0	0.950059	-0.0062632	0.0572917	0.359375	0.583333	0.236979	0.359375	0.361662	[T/C]	AAGCTATACATGTGATCAGCTGTGGCTACGAAGAGAAAACCGAATGGGGGAAAGAGGCATGTCAATCAAGCTTCAAATTACACTACAATTTAGCCATGGAAG[T/C]AATCTGCTATTGAATTTMTACAAACCCATTAACTCCTGAATTACACTCATGATYCTTCACTGTGKACATGTTTGCAGGTCGGATGGATCTATGGTTCTGTGACAG	0	0	0	0	0	FORWARD		0.988		Unknown	0	1909233407	384_CesA3-172-0_B_F_1909233407	C	1			LG3F
384_CesA3-237	384_CesA3		no													AACCGAATGGGGGAAAGAGGCATGTCAATCAAGCTTCAAATTACACTACAATTTAGCCATGGAAGNAATCTGCTATTGAATTTNTACAAACCCATTAACTCCTGAATTACACTCATGATNCTTCACTGTG[T/G]ACATGTTTGCAGGTCGGATGGATCTATGGTTCTGTGACAGAAGACATTCTAACAGGTTTCAAGATGCACTGCCGAGGGTGGCGCTCCATTTACTGCATGCCCAAGAGACCGG	0	0	0	0	0	FORWARD		0.8		Unknown	0	1909233408	384_CesA3-237-0_T_R_1909233408	C	1
384_CesA3-474	384_CesA3	501311040	yes	1	0	0	0.631566	0.0479524	0.541667	0.401042	0.0572917	0.257812	0.401042	0.382678	[A/C]	TGCTCCTATCAATCTATCAGATCGTCTGCACCAAGTTCTTCGTTGGGCATTGGGTTCTATTGAAATCTTATTCAGCAGGCACTGCCCATTGTGGTATGGATTTGGAGCAGG[A/C]CGTCTCANGTGGCT	0	0	0	0	0	FORWARD		0.996		Unknown	0	1909233409	384_CesA3-474-0_T_F_1909233409	C	1			LG3F
384_CesA3-54	384_CesA3	530866159	yes	1	0	0	0.532098	0.0624807	0	0.119792	0.880208	0.0598958	0.119792	0.112624	[A/C]	GTCATTGCATCGACTCTCATGGCAACGGTGGTGTTCCAGAGTCGACCAATCCA[T/G]CTTCACTCATCAAAGAAGCTATACATGTGATCAGCTGTGGCTACGAAGAGAAAACCGAATGGGGGAAAGAGGCATGTCAATCAAGCTTCAAATTAC	0	0	0	0	0	FORWARD		1		Unknown	0	1909233411	384_CesA3-54-0_T_R_1909233411	C	1
384_CesA4-319	384_CesA4		yes	0	1	0	1	0	0	0	1	0			[A/G]	AGCAAAGAGAAGATAGAAGCGAGAAGAACAGACCAGACAACAACAATTGTGGGTGTCCTGTTCTGTCGTCCCATCAAACCTTTCAGGAAAGGGTAAAGATGGACAATCACCCAAAACGCAAAAAAGAGTTTTCC[T/C]AACAGGGGACCCCATGCTGCATAACCACTGCTGATAGCTTGTGAGATACCTGCCACTACACCTACAATGTTTATAACAAGTAAAGTGGTTGGAGGGATCAAGAGGGCAGTCCATTTGAACAGATACAACTCTGCAAAA	0	0	0	0	0	FORWARD		0.949		Unknown	0	1909233413	384_CesA4-319-0_T_R_1909233413	C	1
384_CesA7-493	384_CesA7		yes	0	0	1	0	0	0	0	0	0			[T/C]	GTATGTGGGTACTGGATGTTGTTTTAACAGACAAGCCCTCTATGGCTACGGCCCTCCAGCTGTGGTCAGACCTAAGGCAAGCCGCGGTTGCTTGCCATCACTGTGCTGTTGCTGCTG[T/C]TGTTGTCCAAAGTCNAAGACTATTGATCCTAAGAAATCCGCTCCACAGGAAGATTTAAATGCTGCAT	0	0	0	0	0	FORWARD		0.834		Unknown	0	1909233414	384_CesA7-493-0_B_F_1909233414	C	1
384_CesA7-508	384_CesA7	501311042	yes	1	0	0	0.799296	0.0254259	0.59375	0.359375	0.046875	0.226562	0.359375	0.350505	[C/G]	TGTTTTAACAGACAAGCCCTCTATGGCTACGGCCCTCCAGCTGTGGTCAGACCTAAGGCAAGCCGCGGTTGCTTGCCATCACTGTGCTGTTGCTGCTGNTGTTGTCCAAAGTC[C/G]AAGACTATTGATCCTAAGAAATCCGCTCCACAGGAAGATTTAAATGCTGCAT	0	0	0	0	0	FORWARD		1		Unknown	0	1909233415	384_CesA7-508-0_T_R_1909233415	B	2			LG3F
384_CHS-343	384_CHS	501311044	yes	1	0	0	0.299889	0.103667	0.744792	0.25	0.00520833	0.130208	0.25	0.226496	[A/G]	CTTATCCGGATTACTACTTCAAAATNACCAACAGCGAGCATATGACAGAGCTCAAGGAGAAATTTAGAAGAATGTGTAAGTTTTATATCTAATTCTTTCTCGAAAGTGTTT[A/G]TTTTNTTGGTTTGATCTATCTNGATTTGAATTTTGAANTTTTACATCTAATTCTTTCTCAAAAGTGTNTATTTTNTTGGTTTGATTTATCTAGATTTNAATT	0	0	0	0	0	FORWARD		0.714		Unknown	0	1909233416	384_CHS-343-0_T_F_1909233416	C	1
384_CHS-99	384_CHS	501311046	yes	1	0	0	0.585293	0.0545669	0.109375	0.479167	0.411458	0.348958	0.479167	0.454398	[T/C]	TTGTGTGGCTGACGAGTAGTGAGCAGCGAG[A/G]GTCCTAAAATCATTATGGCTGGAGGAATGATGGCGGATTTGGAGGCTTTCAGGAAGGCTCAGAGGGCAGATGGCCCAGCCAACATCCTCGCTATAGGTACTGCT	0	0	0	0	0	FORWARD		1		Unknown	0	1909233417	384_CHS-99-0_B_R_1909233417	C	1			LG2F
384_COBRA1-1054	384_COBRA1	501311048	yes	1	0	0	0.829123	0.0215826	0.9375	0.0625	0	0.03125	0.0625	0.0604531	[T/C]	TACAAGCCATTAACACCATATGGGACAATAAGTAAGTAGATCTTTTGTNNCTGGAGTTCTTGTCCTCGTATGCTGCTTCAGTGGTTGGAACCTTAAGTTA[T/C]GTTTAATTCTTGATTTCCTTGATGCCCTCACAACTAACTTTNATATNACCCACTCTACAGATGATACTGCAATGCTTTGGGGAGTTAAATACTACAATGA	0	0	0	0	0	FORWARD		1		Unknown	0	1909233418	384_COBRA1-1054-0_B_F_1909233418	C	1
384_COBRA1-1101	384_COBRA1		no													TNNCTGGAGTTCTTGTCCTCGTATGCTGCTTCAGTGGTTGGAACCTTAAGTTANGTTTAATTCTTGATTTCCTTGATGCCCTCACAACTAACTTTNATAT[A/T]ACCCACTCTACAGATGATACTGCAATGCTTTGGGGAGTTAAATACTACAATGACATGCTCATGCAGGCTGGGAAAAT--	0	0	0	0	0	FORWARD		1		Unknown	0	1909233419	384_COBRA1-1101-0_B_R_1909233419	A	2
384_COBRA1-184	384_COBRA1	501311050	yes	1	0	0	0.410544	-0.0822938	0.868421	0.121053	0.0105263	0.0710526	0.121053	0.13209	[T/C]	CAGACGGTCGTCGAGTCACTCAAGCACTCAGTAAGTTTGTTTGCTCTACGCAAATATTTCTGCATTATGATTATCTGAAATTTCTGGCATCTTCTTATCA[A/G]GCATTTTGCTCTTGTGACATGCCGTTTTCCTAATCGATGAAATGGTCTTCTTTTTGCAGTGACATGGAATATAACATGTACATACTCCCAATTCCTAGCG	0	0	0	0	0	FORWARD		1		Unknown	0	1909233421	384_COBRA1-184-0_B_R_1909233421	C	1
384_COBRA1-413	384_COBRA1	530866403	yes	1	0	0	0.305297	-0.102514	0.755208	0.213542	0.03125	0.138021	0.213542	0.237912	[T/C]	TATCATCATTCTACAATGATACCATAGTTCCATGTCCAGCTTGTACATGTGGTTGCCAGAATAATATTACCCAGCCGGGCACTTGCGTTGAGTAAGTTCA[T/C]CATTTTATGCTTTTCAGCAGTGATGNATGTGATTGCTGCATGATGAGCTTGAATTTTTCAATANTCTTTAGCATACATCACTAGTCATATGAATGTGAAT	0	0	0	0	0	FORWARD		0.996		Unknown	0	1909233422	384_COBRA1-413-0_B_F_1909233422	C	1
384_COBRA1-477	384_COBRA1		no													TATTACCCAGCCGGGCACTTGCGTTGAGTAAGTTCANCATTTTATGCTTTTCAGCAGTGATGNATGTGATTGCTGCATGATGAGCTTGAATTTTTCAATA[T/G]TCTTTAGCATACATCACTAGTCATATGAATGTGAATCTCCACTTTATGCATAGGTTGTGTTGCCAAACCTTTGCCTCCTATGCATCCTACTTCGATGTGG	0	0	0	0	0	FORWARD		0.935		Unknown	0	1909233423	384_COBRA1-477-0_T_R_1909233423	C	1
384_COBRA1-595	384_COBRA1	501311052	yes	1	0	0	0.472435	0.0718523	0.864583	0.135417	0	0.0677083	0.135417	0.126233	[A/G]	TAGTCATATGAATGTGAATCTCCACTTTATGCATAGGTTGTGTTGCCAAACCTTTGCCTCCTATGCATCCTACTTCGATGTGGGTTCGTAAAGACACTGA[T/C]CAACTGTTAGACCAAGTAACTTATGTCTCAACAAGTAGGAGAGAACCTTCCAAACTTTTTCTTGGTGAATGGAAATTNNGGTACTGACATTTGCTGTCTA	0	0	0	0	0	FORWARD		1		Unknown	0	1909233425	384_COBRA1-595-0_T_R_1909233425	C	1
384_COBRA1-749	384_COBRA1	530866161	yes	1	0	0	0.406648	-0.0829807	0.869792	0.119792	0.0104167	0.0703125	0.119792	0.130716	[G/C]	ACTTTTTCTTGGTGAATGGAAATTNNGGTACTGACATTTGCTGTCTAAAATTTCAATGCAGGAGAGACTCACCATATCTGCCTACTCTGATCAACACGCC[C/G]ANTAAAAACCCTGCCCCTCTGATAGAATGCACCCCACACATGTGCCCAATTAAAATCCATTGGCATGTCAAGTTGAATTACAAGGACTATTGGCGAGTGA	0	0	0	0	0	FORWARD		0.976		Unknown	0	1909233426	384_COBRA1-749-0_B_F_1909233426	A	2
384_COBRA2-335	384_COBRA2	530866404	yes	1	0	0	0.305297	-0.102514	0.755208	0.213542	0.03125	0.138021	0.213542	0.237912	[T/C]	TGGCACAAAGAAGCCCCTGGAGTTTGAGGGATGGGCAGAACAGATTAGATTATAGTGTCAGTGCATGGTTGATCTCATGTTACAACATCATTGGAAAATA[T/C]GTTAGTGCAANATCGCTTCTATGGTGTGGAGTGTGCAAAGCATCTATATATCATAGTAGCACANAAACCATGCTGGTTGTTATGTTGCGGGGCACCAAGA	0	0	0	0	0	FORWARD		0.935		Unknown	0	1909233427	384_COBRA2-335-0_B_F_1909233427	C	1
384_COBRA2-346	384_COBRA2	501311054	yes	1	0	0	0.406648	-0.0829807	0.869792	0.119792	0.0104167	0.0703125	0.119792	0.130716	[A/C]	AGCCCCTGGAGTTTGAGGGATGGGCAGAACAGATTAGATTATAGTGTCAGTGCATGGTTGATCTCATGTTACAACATCATTGGAAAATANGTTAGTGCAA[T/G]ATCGCTTCTATGGTGTGGAGTGTGCAAAGCATCTATATATCATAGTAGCACANAAACCATGCTGGTTGTTATGTTGCGGGGCACCAAGAGTTGGTTTACC	0	0	0	0	0	FORWARD		1		Unknown	0	1909233428	384_COBRA2-346-0_T_R_1909233428	C	1
384_COBRA2-35	384_COBRA2		no													GGAACTGCTATTTCAGAAAGATAAGCAAACATTT[A/T]CTTTCAAACAAGGGTGGGCCTTTCCTCGGAGATTATACTTCAATGGTGATGATTGTGTGTTGCCACCACCAGATGCATATCCATGGTTACCCAACGCGGG	0	0	0	0	0	FORWARD		1		Unknown	0	1909233429	384_COBRA2-35-0_B_R_1909233429	A	2
384_COBRA2-399	384_COBRA2	501311056	yes	1	0	0	0.406648	-0.0829807	0.0104167	0.119792	0.869792	0.0703125	0.119792	0.130716	[T/G]	ATGGTTGATCTCATGTTACAACATCATTGGAAAATANGTTAGTGCAANATCGCTTCTATGGTGTGGAGTGTGCAAAGCATCTATATATCATAGTAGCACA[T/G]AAACCATGCTGGTTGTTATGTTGCGGGGCACCAAGAGTTGGTTTACCCAGGCCCTAAACCTGCACTTGAATGCGTTAAAGACATTCTTTGGTAAGGTAGT	0	0	0	0	0	FORWARD		0.9		Unknown	0	1909233430	384_COBRA2-399-0_B_F_1909233430	C	1
384_COBRA2-501	384_COBRA2	501311058	yes	1	0	0	0.438835	0.0774162	0.359375	0.510417	0.130208	0.385417	0.510417	0.473734	[A/G]	AACCATGCTGGTTGTTATGTTGCGGGGCACCAAGAGTTGGTTTACCCAGGCCCTAAACCTGCACTTGAATGCGTTAAAGACATTCTTTGGTAAGGTAGTC[A/G]CCTTGTTAGACTTCTTGTAGATGATTCTTTTCTAAGGTCTTATTGAATTGCAANGCAACTTTAAATTATGTTCAATTGCATGTAGCTGAAGAGAGGGCAG	0	0	0	0	0	FORWARD		1		Unknown	0	1909233432	384_COBRA2-501-0_T_F_1909233432	C	1			LG6F
384_COBRA2-555	384_COBRA2	501311060	yes	1	0	0	0.406648	-0.0829807	0.869792	0.119792	0.0104167	0.0703125	0.119792	0.130716	[A/G]	AAACCTGCACTTGAATGCGTTAAAGACATTCTTTGGTAAGGTAGTCNCCTTGTTAGACTTCTTGTAGATGATTCTTTTCTAAGGTCTTATTGAATTGCAA[A/G]GCAACTTTAAATTATGTTCAATTGCATGTAGCTGAAGAGAGGGCAGANTTGGTCTGTAAGTTTTGCTTGGAGTTTCATGATGGAAACTCTATGCATGCCA	0	0	0	0	0	FORWARD		0.686		Unknown	0	1909233434	384_COBRA2-555-0_T_F_1909233434	C	1
384_COBRA2-603	384_COBRA2	501311062	yes	1	0	0	0.406648	-0.0829807	0.869792	0.119792	0.0104167	0.0703125	0.119792	0.130716	[A/G]	CTTGTTAGACTTCTTGTAGATGATTCTTTTCTAAGGTCTTATTGAATTGCAANGCAACTTTAAATTATGTTCAATTGCATGTAGCTGAAGAGAGGGCAGA[T/C]TTGGTCTGTAAGTTTTGCTTGGAGTTTCATGATGGAAACTCTATGCATGCCAGAAGCAGCCTCTATAAACTGCTAAATGAGTGAAATTGGTTTATGTATT	0	0	0	0	0	FORWARD		1		Unknown	0	1909233435	384_COBRA2-603-0_T_R_1909233435	C	1
384_COBRA3-142	384_COBRA3		yes	0	0	1	0	0	0	0	0	0			[T/C]	AAGTACGCACCCACACTACAGTGCACACTCATGCTCTTCTTTTGCAGAGATCCTTCATAGACTAGTTTTTGCTTTGAAGTAGTTGCAAAAAGTTAGGGAT[T/C]CACAGTGGTGGTGATGAGTGTCCACACCTGATATTTGCATCTATTGNAATCTTTGAAAGNAAATGCTTTTGCCAACACGTTTATACCANAATCCAACTTC	0	0	0	0	0	FORWARD		0.935		Unknown	0	1909233436	384_COBRA3-142-0_B_F_1909233436	C	1
384_COBRA3-644	384_COBRA3	530866406	yes	1	0	0	0.574674	0.0561181	0	0.109375	0.890625	0.0546875	0.109375	0.103416	[C/G]	ATTTAGGGGGCATTCTCATCATGGCTATGCCTCTCTGGGNTTNATTTTCTGCATCTTACGAGTACATAATCCTTCCNTACATAAGCTTTAAATTTCTGCC[C/G]TAGGTGAGCTTAACGTAAGGGGGAGAAGTTTGGCAAAGGGAGAGATGCCAACAGAGAATACCGACAAGCATATTCACTTGTACTCATGTAGAGCATTTGT	0	0	0	0	0	FORWARD		0.949		Unknown	0	1909233437	384_COBRA3-644-0_T_R_1909233437	B	2
384_Dhn1-155	384_Dhn1		no													TATTCGGCAAAAAGAAGGAAGAGGAGGGAAAGCAAGGTGATCACATTGTGCAAACTCCTGCTCAGACTGAGGCTGCTTCTTATTATCCAGCTGCTCCTCA[T/C]CATGGAGTCGAACACGGGCATGGTCACGAGGNGCAACCAACCCCTGAAGAAGCTGAGCAACAGAAACACACGGGTTTGATGGGAAANCTTCACCGCACGA	0	0	0	0	0	FORWARD		0.878		Unknown	0	1909233438	384_Dhn1-155-0_B_F_1909233438	C	1
384_Dhn1-187	384_Dhn1	501311064	yes	1	0	0	0.735846	-0.0337359	0.361256	0.465969	0.172775	0.405759	0.465969	0.482253	[T/C]	CAAGGTGATCACATTGTGCAAACTCCTGCTCAGACTGAGGCTGCTTCTTATTATCCAGCTGCTCCTCANCATGGAGTCGAACACGGGCATGGTCACGAGG[A/G]GCAACCAACCCCTGAAGAAGCTGAGCAACAGAAACACACGGGTTTGATGGGAAANCTTCACCGCACGAACAGTTCCAGCTCCAGCTCTGTAAGTCTCTCT	0	0	0	0	0	FORWARD		0.949		Unknown	0	1909233439	384_Dhn1-187-0_B_R_1909233439	C	1			LG8M
384_Dhn1-242	384_Dhn1	501311066	yes	1	0	0	0.733726	-0.0340173	0.0572917	0.338542	0.604167	0.226562	0.338542	0.350505	[T/G]	CAGCTGCTCCTCANCATGGAGTCGAACACGGGCATGGTCACGAGGNGCAACCAACCCCTGAAGAAGCTGAGCAACAGAAACACACGGGTTTGATGGGAAA[T/G]CTTCACCGCACGAACAGTTCCAGCTCCAGCTCTGTAAGTCTCTCTTTCTTCCTAATTCTTTNATTCCTCACNCATCGCTTCCTTTCTTTATACTTCNATC	0	0	0	0	0	FORWARD		0.976		Unknown	0	1909233440	384_Dhn1-242-0_B_F_1909233440	C	1			LG8M
384_Dhn1-304	384_Dhn1	501311068	yes	0	0	1	0	0	0	0	0	0			[A/T]	GAAGCTGAGCAACAGAAACACACGGGTTTGATGGGAAANCTTCACCGCACGAACAGTTCCAGCTCCAGCTCTGTAAGTCTCTCTTTCTTCCTAATTCTTT[A/T]ATTCCTCACNCATCGCTTCCTTTCTTTATACTTCNATCTTTTACCTGTGAACTGNAAAATGANTATATAATTAATTGCAGTCGAGCGATGAAGAGGGGGA	0	0	0	0	0	FORWARD		1		Unknown	0	1909233442	384_Dhn1-304-0_T_F_1909233442	A	2		LG8	LG8M
384_Dhn1-40	384_Dhn1		yes	0	0	1	0	0	0	0	0	0			[T/C]	NNNNNNNNNNGGCGGAAGAAGCACCAGAGCACCAGGACC[A/G]CGGTATGTTCGGCTTATTCGGCAAAAAGAAGGAAGAGGAGGGAAAGCAAGGTGATCACATTGTGCAAACTCCTGCTCAGACTGAGGCTGCTTCTTATTAT	0	0	0	0	0	FORWARD		0.996		Unknown	0	1909233443	384_Dhn1-40-0_B_R_1909233443	C	1
384_Dhn1-612	384_Dhn1		no													GTAAAGAAGAGAAGAAGACGGGTCTGCTAGATAAAATCAAAGAGAAGATCCCGGGACACCAGGAAAAGCTCTCCGGCGGCGGAACGCATTCTTCAGATGA[C/G]TGTGGGGNTAAAGAGGAGAAGAAGACTGGTCTGCNGGATAAAATCANAGAGAAGATTCCGGGACACCAGGAAAAGCNCCCTGGTGATGGAAAGCACNNTT	0	0	0	0	0	FORWARD		0.787		Unknown	0	1909233444	384_Dhn1-612-0_T_F_1909233444	A	2
384_Dhn1-724	384_Dhn1	501311070	yes	1	0	0	0.420695	0.0805216	0.135417	0.515625	0.348958	0.393229	0.515625	0.477188	[T/C]	AGAGGAGAAGAAGACTGGTCTGCNGGATAAAATCANAGAGAAGATTCCGGGACACCAGGAAAAGCNCCCTGGTGATGGAAAGCACNNTTCCNATGAGCAT[A/G]GGGGTGAAGAGGAGAAGAAGTTGGGTGTGCTTGGTAAAATCAAAGAGAAGCTGCCAGGACACAAGAACCAGAAGAATGATGCGGAAGAGGAAGAGA	0	0	0	0	0	FORWARD		1		Unknown	0	1909233445	384_Dhn1-724-0_B_R_1909233445	C	1			LG8M
384_Dhn2-264	384_Dhn2	501311072	yes	1	0	0	0.598686	-0.0526292	0.0520833	0.3125	0.635417	0.208333	0.3125	0.329822	[T/C]	GGAAGCTGAGAAACAGCAGCACACTGGCTTACTNGGAAAGCTTCACCGCACAAACAGCTCC[A/G]GCTCCAGCTCTAGCTCTGTAAGTCTCTTTCTCTCTTTCTTACTGTGTGATCTCTTTTTATTCCTTGCT	0	0	0	0	0	FORWARD		1		Unknown	0	1909233446	384_Dhn2-264-0_B_R_1909233446	C	1		LG8
384_Dhn2-410	384_Dhn2	501311074	yes	0	0	1	0	0	0	0	0	0			[A/G]	TGGTTGGTTGATAATGTAGNGGTGAATGTGTATTATAATTGCAGTCGAGCGATGAAGAGGGAGGGAAGAAAAA[A/G]GAAGGGGGCAGGAAGAAGAAAGGTCTGAAGGACA	0	0	0	0	0	FORWARD		1		Unknown	0	1909233447	384_Dhn2-410-0_T_F_1909233447	C	1
384_Glucan-172	384_Glucan	501311076	yes	1	0	0	0.352392	-0.092996	0.0904255	0.356383	0.553191	0.268617	0.356383	0.392908	[T/C]	AACTGGTCGCCACAGCTATGATTGTGATTTTGCTCAAACAGGGGTTCTTACACAGGAGGATCCAAGTATGTATTCATCTTTTCTCTATACTTCAAACAATAGACTTGAATTTTTGTTACTCAAGCCTGCACCTTAACCATCTCCTTTTAAAATGGAACAAATGAATTGCTA[T/C]AATTACAAGGTTCCTCGCTTGAGTTGCTCTCAAGAAACTGGNTATCCAGATCTCACTCAGNAATGACATTTCTAGGAAAGATATAGATACTCTTNACGTTTGCATGACATTTCTAGGAAAGATAT	0	0	0	0	0	FORWARD		0.965		Unknown	0	1909233448	384_Glucan-172-0_B_F_1909233448	C	1		LG11	LG12
384_GRP3-110	384_GRP3		yes	0	0	1	0	0	0	0	0	0			[A/C]	TTTTATTTTGCGACCCAAGTAGTGCAATGAGTTCGAAAAAGTCTGCTGGGAAGTCGGGCGGGGGTTCTCNNNNNNNNNNNNNNNNNNNNNNNNNNNNNNA[T/G]GGTAACACAGGGAAGTCGGCCCCGAAGCCGAATCCCCAAGGGATGTCTGGCNGNAAGCCGAGTTCCCCAGGGATGTCGGGNCCGAAGCCGAGTAACTCTG	0	0	0	0	0	FORWARD		0.737		Unknown	0	1909233449	384_GRP3-110-0_T_R_1909233449	C	1
384_GRP3-162	384_GRP3		yes	0	0	1	0	0	0	0	0	0			[G/C]	GTCGGGCGGGGGTTCTCNNNNNNNNNNNNNNNNNNNNNNNNNNNNNNANGGTAACACAGGGAAGTCGGCCCCGAAGCCGAATCCCCAAGGGATGTCTGGC[C/G]GNAAGCCGAGTTCCCCAGGGATGTCGGGNCCGAAGCCGAGTAACTCTGTGGACACCAAATCCCCGCGGGTGACGCAGGAGAGTATAAAGGGTTCCTCCNG	0	0	0	0	0	FORWARD		0.737		Unknown	0	1909233450	384_GRP3-162-0_B_F_1909233450	B	2
384_GRP3-191	384_GRP3		yes	0	0	1	0	0	0	0	0	0			[C/G]	NNNNNNNNNNNNNNNNNNANGGTAACACAGGGAAGTCGGCCCCGAAGCCGAATCCCCAAGGGATGTCTGGCNGNAAGCCGAGTTCCCCAGGGATGTCGGG[C/G]CCGAAGCCGAGTAACTCTGTGGACACCAAATCCCCGCGGGTGACGCAGGAGAGTATAAAGGGTTCCTCCNGTAAAGGAAATGTGAGCGGCGTCAAACTGC	0	0	0	0	0	FORWARD		0.685		Unknown	0	1909233451	384_GRP3-191-0_T_R_1909233451	B	2
384_GRP3-261	384_GRP3	530865621	yes	0	0	1	0	0	0	0	0	0			[A/G]	CNGNAAGCCGAGTTCCCCAGGGATGTCGGGNCCGAAGCCGAGTAACTCTGTGGACACCAAATCCCCGCGGGTGACGCAGGAGAGTATAAAGGGTTCCTCC[A/G]GTAAAGGAAATGTGAGCGGCGTCAAACTGCAGGAAGTTGTGGNCGATAACAAGGCAGGAAAGGTGGAGNTCGGGTCCGAGGGTAGGGTCCCGTTGGGTGG	0	0	0	0	0	FORWARD		0.834		Unknown	0	1909233452	384_GRP3-261-0_T_F_1909233452	C	1
384_GRP3-330	384_GRP3	530865990	yes	0	0	1	0	0	0	0	0	0			[C/G]	GGTGACGCAGGAGAGTATAAAGGGTTCCTCCNGTAAAGGAAATGTGAGCGGCGTCAAACTGCAGGAAGTTGTGGNCGATAACAAGGCAGGAAAGGTGGAG[C/G]TCGGGTCCGAGGGTAGGGTCCCGTTGGGTGGGGTGAAGATAAAGTCCAGCGACTTCAAGTCTCGCAGTCCCNCGGATAAAACCGAGAAGAAGCTGAATGA	0	0	0	0	0	FORWARD		0.663		Unknown	0	1909233453	384_GRP3-330-0_T_R_1909233453	B	2
384_GRP3-633	384_GRP3	501311078	yes	0	0	1	0	0	0	0	0	0			[A/G]	NNNNNNNNNNNNNNNNNNNNNNNNNNNNNGCGTTTGCATGGTTTTGTTAGTTTGTCTTTGTGTTTGAACTTATTGGCCCTATGGTTTAAANNNNNCGTTT[T/C]GGATGGTGTAAACATTAAATATATCAATATAGAAGGCCTCTCCCTAGGGGAAGCTTANNNNNNNNNN	0	0	0	0	0	FORWARD		1		Unknown	0	1909233454	384_GRP3-633-0_T_R_1909233454	C	1			LG12
384_HDZ31-1324	384_HDZ31	530866163	yes	1	0	0	0.999989	1.4e-06	0	0.0104167	0.989583	0.00520833	0.0104167	0.0103459	[A/G]	AATCGTCCACTGTACTTGCCCAGAAAATGACAATTGCAGTAAGGACACCTTTAATGCCATTGTGCAGATTGTATTACAATTCTTCTAAGATTTCCACTGA[T/C]TGAAATCTTCATGATCAGGCATTGCGTCGATTACGCCAAATTGCACAGGAAGCCACAGGTGAAGTAGTTTTTGGTTGGGGAAGACAGCCAGCTGTTCTGC	0	0	0	0	0	FORWARD		1		Unknown	0	1909233456	384_HDZ31-1324-0_T_R_1909233456	C	1
384_HDZ31-136	384_HDZ31	501311080	yes	1	0	0	0.451574	0.0752793	0.255208	0.536458	0.208333	0.476562	0.536458	0.498905	[A/G]	TTCCAAATTATGGGAAACATTATATTGTTTTTGTAGCTAGGTATAAAAGGACTGTATTTTTCTATTCCAGACTCCTGTCTATAGCAGAGGAGACCTTGAC[A/G]GAGTTCCTTTCAAAGGCTAAAGGAGCTGCTGTCGATTGGGTCCAGATGCCTGGGATGAAGGTTTGTGTTCCCAAGATCCTCTTCTAAAAATAGATCATGT	0	0	0	0	0	FORWARD		1		Unknown	0	1909233457	384_HDZ31-136-0_T_F_1909233457	C	1			LG6
384_HDZ31-1471	384_HDZ31	501311082	yes	1	0	0	0.451574	0.0752793	0.255208	0.536458	0.208333	0.476562	0.536458	0.498905	[T/G]	AGGAAGCCACAGGTGAAGTAGTTTTTGGTTGGGGAAGACAGCCAGCTGTTCTGCGAACATTTAGCCAGAGGTTAAGCAGGTAATGTGACTACTGCAGGAT[T/G]ATATCTTCTCCCATATTTGAACCATGATGATTGTGTCTAATAGACCTGTTTTTAAAAATGCAGGGGTTTCAACGAGGCCGTGAATGGATTTACAGATGAT	0	0	0	0	0	FORWARD		1		Unknown	0	1909233459	384_HDZ31-1471-0_B_F_1909233459	C	1
384_HDZ31-1632	384_HDZ31		yes	0	1	0	1	0	0	0	1	0			[T/C]	CAGGGGTTTCAACGAGGCCGTGAATGGATTTACAGATGATGGGTGGTCATTGATGGGTAGTGATGGAGTGGAGGATGTCACTATTGCTATCAATTCATCT[T/C]CAAACAAACATTTTGCCTACCAAGTTAATGCTTCTAATGGGCTAACAACTCTTGGTGGTGGCATCCTTTGTGCAAAGGCATCCATGCTCTTACAGGTTCT	0	0	0	0	0	FORWARD		1		Unknown	0	1909233461	384_HDZ31-1632-0_B_F_1909233461	C	1
384_HDZ31-2087	384_HDZ31	501311084	yes	1	0	0	0.451574	0.0752793	0.208333	0.536458	0.255208	0.476562	0.536458	0.498905	[T/C]	TTCCAGGATCAAGAGCAGGGGGCTTTTCAGGGAGTCAAGTAATCCTTCCCTTGGCACATACTGTGGAACATGAGGAGGTGGGGAGTGGTTACTGAGATGC[T/C]TGGTTTTGTATTTTGTTGCCTTCAAACTGCATTGGGATGCTTTTCAATATNTTTCCTGGTGTTTTTGGTTCTATATTTTGTTCAAATGTTTTCCTCTCTG	0	0	0	0	0	FORWARD		0.949		Unknown	0	1909233463	384_HDZ31-2087-0_B_F_1909233463	C	1
384_HDZ31-2138	384_HDZ31	530866165	yes	1	0	0	0.999989	1.4e-06	0.989583	0.0104167	0	0.00520833	0.0104167	0.0103459	[T/C]	TGGCACATACTGTGGAACATGAGGAGGTGGGGAGTGGTTACTGAGATGCNTGGTTTTGTATTTTGTTGCCTTCAAACTGCATTGGGATGCTTTTCAATAT[T/C]TTTCCTGGTGTTTTTGGTTCTATATTTTGTTCAAATGTTTTCCTCTCTGTTGGTTTATACAATTTTGAAGCTGAAATAAATGTAACTGCAGTTCTTAGAG	0	0	0	0	0	FORWARD		0.935		Unknown	0	1909233465	384_HDZ31-2138-0_B_F_1909233465	C	1
384_HDZ31-2268	384_HDZ31		no													TTCAAATGTTTTCCTCTCTGTTGGTTTATACAATTTTGAAGCTGAAATAAATGTAACTGCAGTTCTTAGAGGTCATTAAGCTGGAAGGTCATGGCCTTAC[A/T]CAGGAGGAAGCTGTCCTGTCCAGAGATATGTTTCTCTTACAGGTATCTTGTATTGCCAAAGTTACTTTCTATACCAATGATTGTGCTAGTGTATACTTTT	0	0	0	0	0	FORWARD		0.9		Unknown	0	1909233467	384_HDZ31-2268-0_T_F_1909233467	B	2
384_HDZ31-2717	384_HDZ31	501311086	yes	1	0	0	0.451574	0.0752793	0.208333	0.536458	0.255208	0.476562	0.536458	0.498905	[G/C]	TTCAAAACAACTGGCATCTGGTGCTGCATTACGTATTTATTTCTTGGAGCTTGAAGAAATGAATATATATGATGCAGGATGGATCTGGGGGTCCCAACCG[C/G]ACANTGGACTTGGCTTCTGCTCTNGAGGTTGGATCAACTGGAACTAGAACGTCTGGTGNTTCTGGCACCAACTCGAATCTGAGATCTGTGTTGACNATTG	0	0	0	0	0	FORWARD		1		Unknown	0	1909233469	384_HDZ31-2717-0_B_F_1909233469	A	2
384_HDZ31-2813	384_HDZ31	501311088	yes	1	0	0	0.113278	0.158363	0.609375	0.375	0.015625	0.203125	0.375	0.323701	[A/G]	ACCGNACANTGGACTTGGCTTCTGCTCTNGAGGTTGGATCAACTGGAACTAGAACGTCTGGTGNTTCTGGCACCAACTCGAATCTGAGATCTGTGTTGAC[T/C]ATTGCATTCCAGTTTACTTATGAGAGCCACTCGCGAGAAAATGTGGCAGCTATGGCTCGTCAATATGTGCGTAGTGTTGTAGCATCTGTCCAGAGGGTTG	0	0	0	0	0	FORWARD		1		Unknown	0	1909233470	384_HDZ31-2813-0_T_R_1909233470	C	1		LG6	LG6M
384_HDZ31-287	384_HDZ31	501311090	yes	1	0	0	0.451574	0.0752793	0.255208	0.536458	0.208333	0.476562	0.536458	0.498905	[A/C]	TGGGATGAAGGTTTGTGTTCCCAAGATCCTCTTCTAAAAATAGATCATGTGCTTGCTTGAATTATTAATCTATGGTGTATTAAGATGCCTGAGCGTGTTT[T/G]TGCAGCCTGGTCCGGATTCGATTGGTATTGTAGCTATTTCGAATACTTGTAATGGAGTAGCTGCACGTGCTTGCGGTCTTGTAGGATTAGATCCTACAAA	0	0	0	0	0	FORWARD		1		Unknown	0	1909233472	384_HDZ31-287-0_T_R_1909233472	C	1
384_HDZ31-3125	384_HDZ31	501311092	yes	1	0	0	0.451574	0.0752793	0.208333	0.536458	0.255208	0.476562	0.536458	0.498905	[A/C]	TAGGAGGCTTGCATTCAAGGCTCTTATGTTTTGCCATTCTTTATTTCTTAATTTTGAAATATTTTGTACTGAGAGCTGAATGCAAGTTTTTGGACAGACT[A/C]CACATAGGNGTGGANCTGTTTCGAGCTGATTGTGAAGCCAGTGAGTCTGTACTGAAACTACTTTGGCACCATTCAGATGCAATCATGTGCTGTTCTGTGA	0	0	0	0	0	FORWARD		0.899		Unknown	0	1909233473	384_HDZ31-3125-0_T_F_1909233473	C	1
384_HDZ31-3140	384_HDZ31	501311094	yes	1	0	0	0.451574	0.0752793	0.208333	0.536458	0.255208	0.476562	0.536458	0.498905	[A/G]	CAAGGCTCTTATGTTTTGCCATTCTTTATTTCTTAATTTTGAAATATTTTGTACTGAGAGCTGAATGCAAGTTTTTGGACAGACTNCACATAGGNGTGGA[T/C]CTGTTTCGAGCTGATTGTGAAGCCAGTGAGTCTGTACTGAAACTACTTTGGCACCATTCAGATGCAATCATGTGCTGTTCTGTGAAGGTATCTATTACAT	0	0	0	0	0	FORWARD		1		Unknown	0	1909233474	384_HDZ31-3140-0_T_R_1909233474	C	1
384_HDZ31-3292	384_HDZ31	501311096	yes	1	0	0	0.44457	0.0764498	0.203125	0.536458	0.260417	0.471354	0.536458	0.498364	[T/C]	CACCATTCAGATGCAATCATGTGCTGTTCTGTGAAGGTATCTATTACATACAAANTTCTGAAGAAGTATAGCACTTTGGATACCTGCCTTATATTTTTCT[A/G]GTTGTGAAGTTACTAAATCTGGCCTATTGCTTGTGAATATGCAGGCGTTGCCTGTTTTTACATTTGCAAATCAAGCAGGGTTGGACATGCTGGAAACGAC	0	0	0	0	0	FORWARD		1		Unknown	0	1909233475	384_HDZ31-3292-0_B_R_1909233475	C	1
384_HDZ31-409	384_HDZ31	501311097	yes	1	0	0	0.451574	0.0752793	0.208333	0.536458	0.255208	0.476562	0.536458	0.498905	[T/G]	TTGGTATTGTAGCTATTTCGAATACTTGTAATGGAGTAGCTGCACGTGCTTGCGGTCTTGTAGGATTAGATCCTACAAAGGTAATGAGTGCAATTATTGT[T/G]TTTTGCTATTCAGTAATGATTATTTTGTTTCCGAAGGAAGGGATGCTCATGCAAGTTTTCTATTCAGGTTGCAGAGATTCTTAAAGATCGCCCATCTTGG	0	0	0	0	0	FORWARD		0.988		Unknown	0	1909233476	384_HDZ31-409-0_B_F_1909233476	C	1
384_Korrigan-1036	384_Korrigan	530866166	yes	1	0	0	0.999989	1.4e-06	0	0.0104167	0.989583	0.00520833	0.0104167	0.0103459	[A/G]	CATAANTTTGCAGGTTGGGNTAGGAGATACCTCAGGGGGAGCTTCTAGTCCNAATGATCATTACTGTTGGATGAGGCCTGAAGATGTCGACTACCNACGC[T/C]CTGTATATGATTGCCATTCTTGTTCAGACTTGGCTGCAGAAACGGCTGCTGCCTTAGCTGCAGCATCTATTGTTTTCAAGGATAACAAGCTTTACTCACA	0	0	0	0	0	FORWARD		1		Unknown	0	1909233478	384_Korrigan-1036-0_T_R_1909233478	C	1
384_Korrigan-1164	384_Korrigan		yes	0	1	0	1	0	0	0	1	0			[T/C]	ACTTGGCTGCAGAAACGGCTGCTGCCTTAGCTGCAGCATCTATTGTTTTCAAGGATAACAAGCTTTACTCACAAAAACTTGTCAAGGGTGCTACAACGCT[T/C]TTCAAGTTNTCCAGGGAACAAAGAGGTCGATATAGTCCTANTGGAAGTGATGCTTCCAATTTTTACAATTNTTCTGGCTACTATGATGAGTATGTTTGGG	0	0	0	0	0	FORWARD		1		Unknown	0	1909233479	384_Korrigan-1164-0_B_F_1909233479	C	1
384_Korrigan-1306	384_Korrigan		yes	0	1	0	1	0	0	0	1	0			[A/G]	TGGAAGTGATGCTTCCAATTTTTACAATTNTTCTGGCTACTATGATGAGTATGTTTGGGGAGGTGCNTGGATGTATTATGCCACAGGGAATAACTNTTAT[T/C]TTCAACTGGCTACTACATTGGGAATTGCCAAGCGAGCTGGTGCATTCCGTGGTGGGCAGGACTATGGTGTTTTAAGCTGGGATAACAANCTAGCTGGTGC	0	0	0	0	0	FORWARD		0.976		Unknown	0	1909233480	384_Korrigan-1306-0_T_R_1909233480	C	1
384_Korrigan-1395	384_Korrigan	501311099	yes	1	0	0	0.480324	0.0705781	0.557292	0.395833	0.046875	0.244792	0.395833	0.369746	[T/C]	ATAACTNTTATNTTCAACTGGCTACTACATTGGGAATTGCCAAGCGAGCTGGTGCATTCCGTGGTGGGCAGGACTATGGTGTTTTAAGCTGGGATAACAA[A/G]CTAGCTGGTGCCCAAGTAAGTTCCAAAATGTGACAGTGACATGGTCTGTTCTCAATGTTTGTATTTGATCAGAAGACATGGAAGTAGACATCAGGGTTTA	0	0	0	0	0	FORWARD		1		Unknown	0	1909233482	384_Korrigan-1395-0_B_R_1909233482	C	1		LG12
384_Korrigan-1499	384_Korrigan	501311101	yes	1	0	0	0.387814	0.0863589	0.5625	0.395833	0.0416667	0.239583	0.395833	0.364384	[A/G]	GCTGGTGCCCAAGTAAGTTCCAAAATGTGACAGTGACATGGTCTGTTCTCAATGTTTGTATTTGATCAGAAGACATGGAAGTAGACATCAGGGTTTATGC[A/G]TTTTAGGGCTGTAACTTGTGTGGATCTTCTTGAAGGTTGTTNTTCTATCTAATCTAGGTCACCTGAATGGGTTCGTGCAGGTTCTCTTGAGCAGGCTGAG	0	0	0	0	0	FORWARD		0.965		Unknown	0	1909233483	384_Korrigan-1499-0_T_F_1909233483	C	1		LG12
384_Korrigan-1687	384_Korrigan	530866280	yes	1	0	0	0.999873	1.59e-05	0.984375	0.015625	0	0.0078125	0.015625	0.0154783	[T/G]	TGAGCAGGCTGAGGCTTTTCTTAAGCCCTGGATATCCATATGAAGACGTTTTGCAGAGTTATCACAACCAGACTAATATTGTGATGTGCTCGTACCTTCC[T/G]GTCTTCCGTACCTTCAATAGAACAAGAGGTGACGATCTTTCCATTTTTCTATATAGCACATTTTGTGTGTTTGTTTTTACTGTTTTGAAAAGTTGCAGGC	0	0	0	0	0	FORWARD		1		Unknown	0	1909233484	384_Korrigan-1687-0_B_F_1909233484	C	1
384_Korrigan-1801	384_Korrigan	501311103	yes	1	0	0	0.756544	-0.0310022	0.791667	0.192708	0.015625	0.111979	0.192708	0.198912	[A/T]	TCAATAGAACAAGAGGTGACGATCTTTCCATTTTTCTATATAGCACATTTTGTGTGTTTGTTTTTACTGTTTTGAAAAGTTGCAGGCTGATCTATTGTCG[A/T]CTTTCCAGGAGGTTTGATTCAGCTGAACCATGGAAGGCCCCAACCTCTACAATATGTGGCAAATGCAGCTTTTCTTGCAGCAGTTTATAGTGATTATTTG	0	0	0	0	0	FORWARD		0.976		Unknown	0	1909233487	384_Korrigan-1801-0_T_R_1909233487	B	2		LG12
384_Korrigan-2019	384_Korrigan	530866168	yes	1	0	0	0.999989	1.4e-06	0	0.0104167	0.989583	0.00520833	0.0104167	0.0103459	[A/G]	TGGCTGGAACTGTGGCCCAAATTTTTTCAGTACGGAAACATTGCGTGACTTTGCACGAACTCAGGTACTGTTGCATATACCTCTGTATTTTCAATGTTGT[A/G]AATGGTTTTTGTAACTGTAATATCTTTGTAAACAGAGATATACACTGTCAAGTAGGTATTGGGACTAATGGTTTTGTAATCCCNTACAGATAAANTATAT	0	0	0	0	0	FORWARD		0.988		Unknown	0	1909233488	384_Korrigan-2019-0_T_F_1909233488	C	1
384_Korrigan-202	384_Korrigan	501311105	yes	1	0	0	0.480324	0.0705781	0.557292	0.395833	0.046875	0.244792	0.395833	0.369746	[T/C]	ATCAAATGGGGAGCAGATTACTTTCTGAAGACATTCAATTCCTCTGCTGATACTATAAGTTTGATACATGCTCAGGTACTCCACAAAACTGAATCTCTCT[T/C]GCACGTGTCCAGGGCACGAGGGTTTGTTTCTTGTTCCTTGGTGCTCTCTCAGNGGGGCTTGTTTTTAGAATTAGCACTATGCTTTATCTTTTAGCTTAGA	0	0	0	0	0	FORWARD		0.965		Unknown	0	1909233490	384_Korrigan-202-0_B_F_1909233490	C	1		LG12
384_Korrigan-2103	384_Korrigan	501311107	yes	1	0	0	0.426582	0.0795054	0.270833	0.536458	0.192708	0.460938	0.536458	0.496942	[G/C]	GTATTTTCAATGTTGTNAATGGTTTTTGTAACTGTAATATCTTTGTAAACAGAGATATACACTGTCAAGTAGGTATTGGGACTAATGGTTTTGTAATCCC[C/G]TACAGATAAANTATATCCTAGGTAAAAATCCAATGAAGATGAGCTATGTTGTGGGATATGGAAGCCATTACCCCAAGCATGTACATCACCGTGGGGCATC	0	0	0	0	0	FORWARD		1		Unknown	0	1909233492	384_Korrigan-2103-0_B_F_1909233492	A	2
384_Korrigan-2114	384_Korrigan	501311109	yes	1	0	0	0.683377	0.040786	0.489583	0.432292	0.078125	0.294271	0.432292	0.415375	[A/G]	GTTGTNAATGGTTTTTGTAACTGTAATATCTTTGTAAACAGAGATATACACTGTCAAGTAGGTATTGGGACTAATGGTTTTGTAATCCCNTACAGATAAA[T/C]TATATCCTAGGTAAAAATCCAATGAAGATGAGCTATGTTGTGGGATATGGAAGCCATTACCCCAAGCATGTACATCACCGTGGGGCATCCATCCCAAAGA	0	0	0	0	0	FORWARD		0.965		Unknown	0	1909233493	384_Korrigan-2114-0_T_R_1909233493	C	1		LG12	LG11
384_Korrigan-2387	384_Korrigan	501311111	yes	1	0	0	0.426582	0.0795054	0.270833	0.536458	0.192708	0.460938	0.536458	0.496942	[A/G]	TGGGAGCCATGGTTGCTGGGCCTGATAAGCGTGATATGTTCCATGACGTTCGAACTAATTACAATTATACAGAGCCAACACTTGCAGGCAATGCTGGGTT[A/G]GTTGCGGCTTTGGTTTCCTTATCAGGGGGTGATACTGGGGGAATAGATAAGAATACAATGTTTTCTGCAGTTCCACCCATGTTCCCAACTCCCCCCCCAC	0	0	0	0	0	FORWARD		1		Unknown	0	1909233494	384_Korrigan-2387-0_T_F_1909233494	C	1
384_Korrigan-255	384_Korrigan	530866170	yes	1	0	0	0.999989	1.4e-06	0	0.0104167	0.989583	0.00520833	0.0104167	0.0103459	[A/G]	TATAAGTTTGATACATGCTCAGGTACTCCACAAAACTGAATCTCTCTNGCACGTGTCCAGGGCACGAGGGTTTGTTTCTTGTTCCTTGGTGCTCTCTCAG[T/C]GGGGCTTGTTTTTAGAATTAGCACTATGCTTTATCTTTTAGCTTAGAAGTGCNTTGGTAGGACTTGAACCAACTACGTTGTGTCCGCTACGACAAACTTT	0	0	0	0	0	FORWARD		0.935		Unknown	0	1909233497	384_Korrigan-255-0_T_R_1909233497	C	1
384_Korrigan-2598	384_Korrigan	501311113	yes	1	0	0	0.4262	0.0795712	0.03125	0.359375	0.609375	0.210938	0.359375	0.332842	[T/C]	TTGGAATCCTTGAGGTTGATAAGGTTCGTGCAGTCGTAGGAGAAATTCTTAGATGGTTGAGCTAGCTTTGATTAAAATGTTTTGTTATTTCAAGCTACAT[T/C]GACGCAGATTCAAAAANGTTCCCNACCAGCCCAGAGTTTTTATGAACNTTAGAAAGTCCTGATTACNCCAATTATCATACCTGTTAGAGGGTTCAGTTGC	0	0	0	0	0	FORWARD		0.858		Unknown	0	1909233498	384_Korrigan-2598-0_B_F_1909233498	C	1
384_Korrigan-2665	384_Korrigan		yes	0	1	0	1	0	1	0	0	0			[T/G]	TTGATTAAAATGTTTTGTTATTTCAAGCTACATNGACGCAGATTCAAAAANGTTCCCNACCAGCCCAGAGTTTTTATGAACNTTAGAAAGTCCTGATTAC[A/C]CCAATTATCATACCTGTTAGAGGGTTCAGTTGCGTGTGTTCGAACTCAACTATTTCNGAGATATCACATCACTTGTAAAATTCCTAATAAATTTGAATGC	0	0	0	0	0	FORWARD		1		Unknown	0	1909233499	384_Korrigan-2665-0_B_R_1909233499	C	1
384_Korrigan-2722	384_Korrigan	501311115	yes	1	0	0	0.426582	0.0795054	0.270833	0.536458	0.192708	0.460938	0.536458	0.496942	[T/C]	NACCAGCCCAGAGTTTTTATGAACNTTAGAAAGTCCTGATTACNCCAATTATCATACCTGTTAGAGGGTTCAGTTGCGTGTGTTCGAACTCAACTATTTC[T/C]GAGATATCACATCACTTGTAAAATTCCTAATAAATTTGAATGCTTGAGGGTCAACAAACTCTCATCCCANGAAAGTAGCCCCCCACAACTTGAAAATGTA	0	0	0	0	0	FORWARD		1		Unknown	0	1909233500	384_Korrigan-2722-0_B_F_1909233500	C	1
384_Korrigan-2792	384_Korrigan		yes	0	0	1	0	0	0	0	0	0			[A/C]	CAGTTGCGTGTGTTCGAACTCAACTATTTCNGAGATATCACATCACTTGTAAAATTCCTAATAAATTTGAATGCTTGAGGGTCAACAAACTCTCATCCCA[T/G]GAAAGTAGCCCCCCACAACTTGAAAATGTATCTTAATCCTAGTTGTTTTGCTAGCCATTTCATAAGGCTACTATTCCTAGTAAACATAGCCTAGATTTGN	0	0	0	0	0	FORWARD		0.988		Unknown	0	1909233503	384_Korrigan-2792-0_T_R_1909233503	C	1
384_Korrigan-2892	384_Korrigan	501311117	yes	1	0	0	0.426582	0.0795054	0.270833	0.536458	0.192708	0.460938	0.536458	0.496942	[A/G]	NGAAAGTAGCCCCCCACAACTTGAAAATGTATCTTAATCCTAGTTGTTTTGCTAGCCATTTCATAAGGCTACTATTCCTAGTAAACATAGCCTAGATTTG[A/G]ATTCTGTGTCAATGTTNGAGGTCTTTGCAGACTTATAATGCCATCGGTTTTCA	0	0	0	0	0	FORWARD		0.988		Unknown	0	1909233504	384_Korrigan-2892-0_T_F_1909233504	C	1
384_Korrigan-308	384_Korrigan	501311119	yes	1	0	0	0.683377	0.040786	0.078125	0.432292	0.489583	0.294271	0.432292	0.415375	[T/G]	TGTCCAGGGCACGAGGGTTTGTTTCTTGTTCCTTGGTGCTCTCTCAGNGGGGCTTGTTTTTAGAATTAGCACTATGCTTTATCTTTTAGCTTAGAAGTGC[A/C]TTGGTAGGACTTGAACCAACTACGTTGTGTCCGCTACGACAAACTTTCAACCTTTCCTGTCCGTTATCTGTGCCCTTATGTAGGTTATACCTTGTGCACT	0	0	0	0	0	FORWARD		0.9		Unknown	0	1909233506	384_Korrigan-308-0_B_R_1909233506	C	1		LG12
384_Korrigan-418	384_Korrigan	501311121	yes	1	0	0	0.426582	0.0795054	0.192708	0.536458	0.270833	0.460938	0.536458	0.496942	[T/G]	CTTGAACCAACTACGTTGTGTCCGCTACGACAAACTTTCAACCTTTCCTGTCCGTTATCTGTGCCCTTATGTAGGTTATACCTTGTGCACTTCAGGAAAA[T/G]TAATAGGCACTAAAAGTTTATTCTGGGGTAGCCTCTTGGATTGTGTNATACTCGATTCATATTGTCTGTTAGTAAAAGGCTATTCTCTTTTTTTTGTTAA	0	0	0	0	0	FORWARD		1		Unknown	0	1909233507	384_Korrigan-418-0_B_F_1909233507	C	1
384_Korrigan-465	384_Korrigan	501311123	yes	1	0	0	0.480324	0.0705781	0.046875	0.395833	0.557292	0.244792	0.395833	0.369746	[A/G]	CTGTCCGTTATCTGTGCCCTTATGTAGGTTATACCTTGTGCACTTCAGGAAAANTAATAGGCACTAAAAGTTTATTCTGGGGTAGCCTCTTGGATTGTGT[T/C]ATACTCGATTCATATTGTCTGTTAGTAAAAGGCTATTCTCTTTTTTTTGTTAATNCCTGCAAACAAGAAGACATCAGTGCNCAATTGCTAGCTGTATCTA	0	0	0	0	0	FORWARD		0.813		Unknown	0	1909233508	384_Korrigan-465-0_T_R_1909233508	C	1		LG12
384_Korrigan-520	384_Korrigan	501311125	yes	1	0	0	0.683377	0.040786	0.078125	0.432292	0.489583	0.294271	0.432292	0.415375	[T/G]	AATAGGCACTAAAAGTTTATTCTGGGGTAGCCTCTTGGATTGTGTNATACTCGATTCATATTGTCTGTTAGTAAAAGGCTATTCTCTTTTTTTTGTTAAT[T/G]CCTGCAAACAAGAAGACATCAGTGCNCAATTGCTAGCTGTATCTAAATTGTATTCTAGTTTATTGTTCTGAGGTANCAAANCTTTTAGCCTTTCAAAGGT	0	0	0	0	0	FORWARD		0.765		Unknown	0	1909233509	384_Korrigan-520-0_B_F_1909233509	C	1		LG12
384_Korrigan-635	384_Korrigan	501311127	yes	1	0	0	0.683377	0.040786	0.078125	0.432292	0.489583	0.294271	0.432292	0.415375	[A/C]	GACATCAGTGCNCAATTGCTAGCTGTATCTAAATTGTATTCTAGTTTATTGTTCTGAGGTANCAAANCTTTTAGCCTTTCAAAGGTGGCTTTATGGATCA[T/G]AAATAATTAAATTTTCCAACAAAGCTTGCTCCAGTTTTGAATATTGGCTTTGATTTTAAGATTGTTTTGAGTGGGATGTCTAAAGAACAGCTACACGTGA	0	0	0	0	0	FORWARD		0.813		Unknown	0	1909233510	384_Korrigan-635-0_T_R_1909233510	C	1		LG12
384_Korrigan-758	384_Korrigan	530866172	yes	1	0	0	0.999989	1.4e-06	0.989583	0.0104167	0	0.00520833	0.0104167	0.0103459	[C/G]	AGCTTGCTCCAGTTTTGAATATTGGCTTTGATTTTAAGATTGTTTTGAGTGGGATGTCTAAAGAACAGCTACACGTGACTTTCATCTCTGAACACAAATA[C/G]ATAACCTTAAAAAATATCACTGACAAGTTCTTCTAGTTATGTATCTGCAACAGCTATTGTTTTTAATTCAATTTGTCNAAGTATATNNTTTTCCTTTCAC	0	0	0	0	0	FORWARD		1		Unknown	0	1909233511	384_Korrigan-758-0_T_F_1909233511	A	2
384_Korrigan-83	384_Korrigan	501311129	yes	1	0	0	0.631563	0.0479528	0.078125	0.4375	0.484375	0.296875	0.4375	0.417501	[A/C]	NTTTCCCTGCTGCATTCGCTATGACTATGCTCAGTTGGAGTGTTATTGAGTACAGTGGCAAGTATGAATCTGCAGGAGAGCT[A/C]AATCATGCCAAAGACATCATCAAATGGGGAGCAGATTACTTTCTGAAGACATTCAATTCCTCTGCTGATACTATAAGTTTGATACATGCTCAGGTACTCC	0	0	0	0	0	FORWARD		1		Unknown	0	1909233513	384_Korrigan-83-0_T_F_1909233513	C	1		LG12
384_Korrigan-836	384_Korrigan	501311131	yes	1	0	0	0.631563	0.0479528	0.078125	0.4375	0.484375	0.296875	0.436842	0.417906	[A/C]	CTTTCATCTCTGAACACAAATANATAACCTTAAAAAATATCACTGACAAGTTCTTCTAGTTATGTATCTGCAACAGCTATTGTTTTTAATTCAATTTGTC[T/G]AAGTATATNNTTTTCCTTTCACACTTANGCTTGTATTTATGAAGTATTGGATAATCTTGTACAATCTGCGTTTGTTTTGGCTTACATCCAAANTTTNCTC	0	0	0	0	0	FORWARD		0.813		Unknown	0	1909233515	384_Korrigan-836-0_B_F_1909233515	C	1
384_Korrigan-864	384_Korrigan	530866173	yes	1	0	0	0.999989	1.4e-06	0.989583	0.0104167	0	0.00520833	0.0104167	0.0103459	[A/G]	CTTAAAAAATATCACTGACAAGTTCTTCTAGTTATGTATCTGCAACAGCTATTGTTTTTAATTCAATTTGTCNAAGTATATNNTTTTCCTTTCACACTTA[T/C]GCTTGTATTTATGAAGTATTGGATAATCTTGTACAATCTGCGTTTGTTTTGGCTTACATCCAAANTTTNCTCATAANTTTGCAGGTTGGGNTAGGAGATA	0	0	0	0	0	FORWARD		0.858		Unknown	0	1909233516	384_Korrigan-864-0_T_R_1909233516	C	1
384_Korrigan-929	384_Korrigan	501311133	yes	1	0	0	0.740643	0.0331002	0.0793651	0.428571	0.492063	0.293651	0.428571	0.414881	[A/T]	ATTTGTCNAAGTATATNNTTTTCCTTTCACACTTANGCTTGTATTTATGAAGTATTGGATAATCTTGTACAATCTGCGTTTGTTTTGGCTTACATCCAAA[A/T]TTTNCTCATAANTTTGCAGGTTGGGNTAGGAGATACCTCAGGGGGAGCTTCTAGTCCNAATGATCATTACTGTTGGATGAGGCCTGAAGATGTCGACTAC	0	0	0	0	0	FORWARD		0.748		Unknown	0	1909233517	384_Korrigan-929-0_T_F_1909233517	A	2		LG12
384_LAC2-1236	384_LAC2		yes	0	1	0	1	0	1	0	0	0			[T/G]	AAATGATTGGTCGCNTAATGGCAAACGNATNGGTTAACTTGCAGATACCTTTAGCGTCTCGATGAAAGNTNGGGGAAACTAATCTTCTNACGTNGTTATC[A/C]ACGCTGCACTCAATACTGACCTATTCTTCTCCATTGCTAGCCATACAATGACAGTTGTCGCTGTGGATGCCTTGTATACCAAACCTTTTCAGACGAATGT	0	0	0	0	0	FORWARD		1		Unknown	0	1909233518	384_LAC2-1236-0_B_R_1909233518	C	1
384_LAC2-941	384_LAC2		yes	0	0	1	0	0	0	0	0	0			[A/G]	TCGCCAGATTCCCATTCTTCTAGGTATACTGCCGCATTATTCAATGTTTTATGTTCTTCTGTTAGAAATATTAATTGTGCACCATTTCAATTTAAGCTGT[A/G]ACGNCGATTGAAATATTTGNANCCCTGTTTGCATTGACANGGAGAATGGTGGNAATANGGAATCCCATGGATGTTGTGAATCAAGCTTCAGATGCATTTA	0	0	0	0	0	FORWARD		0.813		Unknown	0	1909233519	384_LAC2-941-0_T_F_1909233519	C	1
384_LAC4-322	384_LAC4		yes	0	0	1	0	0	0	0	0	0			[C/G]	TGTGGTGAGCAATGGACCTAGCTCTCTTTTGAGTATCGAGTCGCCCCCATTAGATCTTCCGCAATGCTAAGGACAAATACCATAGATACCTATGACAGAT[C/G]GACTATATAAACANAGAGTACTTTCTTATGANANAANATGGTCGTANAATTCCTCTCNNTAGATTGANCAGGTTCAATCATATTGTTCGGTTAAAGTGAA	0	0	0	0	0	FORWARD		0.9		Unknown	0	1909233520	384_LAC4-322-0_T_F_1909233520	B	2
384_LIM2-1100	384_LIM2	501311135	yes	1	0	0	0.310248	-0.10147	0.430851	0.414894	0.154255	0.361702	0.414894	0.461746	[T/C]	GCTCCTTTGGGTGACAAAGTGATTCGGTTATGAACTGTTGGTGACTGTTCATCTCTCGGCTTTAACGACTTTGTTTAGGTTTTTAATGATGACAGATCGC[T/C]GTTTTTTCTAAACAGTTTCTAACTTTTATTGNTGTTTGTATTCTTTTNNCATTTTAATTANNNNNNNNNNNNNNNCTTACACTGTAAATTTGCAATTATC	0	0	0	0	0	FORWARD		0.988		Unknown	0	1909233521	384_LIM2-1100-0_B_F_1909233521	C	1			LG7M
384_LIM2-1599	384_LIM2	501311137	yes	1	0	0	0.574126	-0.0561985	0.544503	0.371728	0.0837696	0.269634	0.371728	0.393832	[T/C]	ATCAATGATCTAGCTAAATGTTGTGTAACAGATAGCATTTGCCGCACTTACTGATTTAAACTAAGTATTTATTCTGAAAGTAGCTATTGGTGGATATTGA[T/C]CATGTCAATATTTATGNAAAATTCCAATTCCAAATTGGTCTGACACATGTGTAGCAATTTTTTAATAGGATGTAAGAATACAATTATAAACTTATAAAGT	0	0	0	0	0	FORWARD		0.813		Unknown	0	1909233522	384_LIM2-1599-0_B_F_1909233522	C	1		LG7	LG7F
384_LIM2-1616	384_LIM2		yes	0	0	1	0	0	0	0	0	0			[T/G]	ATGTTGTGTAACAGATAGCATTTGCCGCACTTACTGATTTAAACTAAGTATTTATTCTGAAAGTAGCTATTGGTGGATATTGANCATGTCAATATTTATG[A/C]AAAATTCCAATTCCAAATTGGTCTGACACATGTGTAGCAATTTTTTAATAGGATGTAAGAATACAATTATAAACTTATAAAGTCTTTGAAACCATGCAAA	0	0	0	0	0	FORWARD		0.65		Unknown	0	1909233523	384_LIM2-1616-0_B_R_1909233523	C	1
384_LIM2-2005	384_LIM2	501311139	yes	1	0	0	0.561849	-0.0580098	0.546875	0.369792	0.0833333	0.268229	0.369792	0.392538	[A/G]	AGTAGGGTATCAGCATTGTTTTCCGGTACACAGGATAAATGTGTTGCATGTGGGAAGACAGTGTACCCCATTGAGAAGGTAACTTTTCTTTTTTGTTTTT[A/G]TCTGGATTAGGAAGCTTTGTGTTTTAACTTTTCGTTTTCGTTTATGGCCTTTAACTGGATTAGGGAGCTGTGTTTTTGTTGAGATGCATTGCAATCCACA	0	0	0	0	0	FORWARD		0.965		Unknown	0	1909233524	384_LIM2-2005-0_T_F_1909233524	C	1		LG7	LG7F
384_LIM2-2372	384_LIM2	501311141	yes	1	0	0	0.561849	-0.0580098	0.546875	0.369792	0.0833333	0.268229	0.369792	0.392538	[T/C]	GCTGTCATGGTGGTTGTGTCATCAGCCCCTCAAATTATGTTGCTCATGAAGGCAGGCTATATTGTAGGCATCATAGCTCTCAACTTTTTAGGGAGAAAGG[T/C]AACTTCAGCCAGCTTTCAAAGGCAACACCTCAAAAG	0	0	0	0	0	FORWARD		1		Unknown	0	1909233526	384_LIM2-2372-0_B_F_1909233526	C	1		LG7	LG7F
384_LIM2-933	384_LIM2	501311143	yes	1	0	0	0.516856	-0.06482	0.09375	0.380208	0.526042	0.283854	0.380208	0.406602	[T/C]	AATCAAAGGACAACTTAAAACGGTATTGAAGTGATTACGTTATGAGTGTGGATGCATGAACAAAGACGAAACAAATATTGAATACACGAATCAAATAGAA[T/C]GTGACCGTATTTNTTATGTTTTGTATATGACATTCTATGAATAGGAATTCACTGCAGGGACAGAATGCTCCTTTGGGTGACAAAGTGATTCGGTTATGAA	0	0	0	0	0	FORWARD		0.858		Unknown	0	1909233527	384_LIM2-933-0_B_F_1909233527	C	1		LG7	LG7F
384_LIM2-946	384_LIM2	501311145	yes	1	0	0	0.999756	3.06e-05	0.109375	0.442708	0.447917	0.330729	0.442708	0.442675	[T/C]	CTTAAAACGGTATTGAAGTGATTACGTTATGAGTGTGGATGCATGAACAAAGACGAAACAAATATTGAATACACGAATCAAATAGAANGTGACCGTATTT[A/G]TTATGTTTTGTATATGACATTCTATGAATAGGAATTCACTGCAGGGACAGAATGCTCCTTTGGGTGACAAAGTGATTCGGTTATGAACTGTTGGTGACTG	0	0	0	0	0	FORWARD		0.935		Unknown	0	1909233528	384_LIM2-946-0_B_R_1909233528	C	1			LG7
384_LP3-1-176	384_LP3-1	501311147	yes	0	0	1	0	0	0	0	0	0			[A/T]	CGCCCACAGACACAAGATNGAGGAGGAGGTTGCAGCGGCAGCTGCAGTGGGAGCAGGGGnTTATGTGTTCCACGAGCATCnCGAGAAGAAAGAATCNAAAGAAGAAGAAAAGGAAGCGGAGGGCAAAAAGCATCACCACCTCTTCTAGTTCTACCTGCAACTTTCCACTGTCACT[A/T]GTCTTGGCTTTAAAATAATGTTCCTTTCTTTACTGTGTTTGTTGGAATTAGTGTGGCGTTGTTGCGAGAATAANATCCAGTTGAGCTCAACTGATGCTGCCCCACTCACTNAGTGGTCTTCGA	0	0	0	0	0	FORWARD		1		Unknown	0	1909233529	384_LP3-1-176-0_T_F_1909233529	B	2
384_LP3-1-250	384_LP3-1		no													CGCCCACAGACACAAGATNGAGGAGGAGGTTGCAGCGGCAGCTGCAGTGGGAGCAGGGGnTTATGTGTTCCACGAGCATCnCGAGAAGAAAGAATCNAAAGAAGAAGAAAAGGAAGCGGAGGGCAAAAAGCATCACCACCTCTTCTAGTTCTACCTGCAACTTTCCACTGTCACTNGTCTTGGCTTTAAAATAATGTTCCTTTCTTTACTGTGTTTGTTGGAATTAGTGTGGCGTTGTTGCGAGAATAA[C/G]ATCCAGTTGAGCTCAACTGATGCTGCCCCACTCACTNAGTGGTCTTCGATCTTTTTCTTTTCGTGTGATTTCCNATCTTACTTGTTTTGTCCAGATCCGCTCTCCATCTCATTGTCCTG	0	0	0	0	0	FORWARD		0.988		Unknown	0	1909233531	384_LP3-1-250-0_T_F_1909233531	A	2
384_LP3-3-298	384_LP3-3	501311149	yes	1	0	0	0.937641	0.00782346	0.953125	0.046875	0	0.0234375	0.046875	0.0457049	[C/G]	CTCTGAGACCACCACAGCTTATGGCGATGAGGTGATCCAAAGNGCAGATGTGTACGCTGCTGGGGAGGNGAAGANTGATGATAAGTTTGAGGAGTACGAGAAGGCGAGGAAGGAAGAGAAGCATCACAAGCATCTGGAGGAATTGGGTGGACTGGGAGCTGTGGCCACCGGAGCCTTTGCACTCGTACACTCTCTCTGATCCCCTTTTATTCCTTCATTCATNCTCAGATCCACTNTATATGTCTTGACAATGGCGATCTAATACTNTGTGNTCAGTTTTTACTGAAATGGAACACT[C/G]TTTGGTCAAATTCTGATTAATTGTTGTTGTCATGTATTTCTAATGATTTGCAGCACGAGAAGCACGCAGAAAAGAAGGATCCAGAGCACGCTCACAG…	0	0	0	0	0	FORWARD		0.765		Unknown	0	1909233532	384_LP3-3-298-0_T_R_1909233532	A	2
384_Myb1-1110	384_Myb1		no													GACCTGCAAAATTTATGCAAATGCAATTATAAACCAATGGGAAATTTACAGAGACTCCAAATTGCATGAATCTCCACGCAATGCAATGGCATTTTTATTT[A/T]AAAAANACACACACACACNNNNGGTCCTGCTCCTGCTATTGAGGAAGGAATCTAGGGACTAATCTTTTTATTAGTCGANATTACAAGAGGCTTTCAGGGA	0	0	0	0	0	FORWARD		0.965		Unknown	0	1909233533	384_Myb1-1110-0_T_F_1909233533	A	2
384_Myb1-1189	384_Myb1	501311151	yes	1	0	0	0.730391	0.0344605	0.536458	0.401042	0.0625	0.263021	0.401042	0.387662	[T/C]	AATGCAATGGCATTTTTATTTNAAAAANACACACACACACNNNNGGTCCTGCTCCTGCTATTGAGGAAGGAATCTAGGGACTAATCTTTTTATTAGTCGA[T/C]ATTACAAGAGGCTTTCAGGGAGNAGACATGTCATAACTTAAGAATCGAAACCAGGTCGAGAAAATGACATTTTTATTTACCAGCAAGTTTGGGTACTTCG	0	0	0	0	0	FORWARD		1		Unknown	0	1909233534	384_Myb1-1189-0_B_F_1909233534	C	1
384_Myb1-1212	384_Myb1	501311153	yes	0	0	1	0	0	0	0	0	0			[T/G]	AAAANACACACACACACNNNNGGTCCTGCTCCTGCTATTGAGGAAGGAATCTAGGGACTAATCTTTTTATTAGTCGANATTACAAGAGGCTTTCAGGGAG[A/C]AGACATGTCATAACTTAAGAATCGAAACCAGGTCGAGAAAATGACATTTTTATTTACCAGCAAGTTTGGGTACTTCGCGCCAGCATCCATGGCCATGCAG	0	0	0	0	0	FORWARD		0.935		Unknown	0	1909233535	384_Myb1-1212-0_B_R_1909233535	C	1
384_Myb1-294	384_Myb1		no													ATCGACATTCCACTCAGAAAGGGGATCGCCCAAAACGCCAGCCATCTGATCCCAACCAGACAAACCACATTCGGCCTTGACACCAGAGCTTTCTCGCCCA[A/G]TGTACTGAGAATGGGTACTGCTGCCATTGCCGAAGCTCTTGGAGACCTGATCAGAATCATCTGAATCGACCTCCTCGGTTCTCCCAGACAGGCTTATCCC	0	0	0	0	0	FORWARD		0.949		Unknown	0	1909233537	384_Myb1-294-0_B_R_1909233537	C	1
384_Myb1-710	384_Myb1		no													GCAGCAGAGTCTGGGCAGGGGTGCTCTGCATTTGCATTTGGGTGAGAGGCTTGTGGGTCACAGGATCGATTCCCATCTGGCGCAGTTTCTTCTTGATCCT[T/C]GTGTTCCAGTAATTCTTGATCTCGTTATCAGTTCTCCCTGGCAATTGCGCAGCGATTCGTGACCACCTAGTGTGGAAAACAGCAACAAAAAACCCATAAA	0	0	0	0	0	FORWARD		1		Unknown	0	1909233552	384_Myb1-710-0_T_R_1909233552	C	1
384_Myb1-906	384_Myb1	501311173	yes	1	0	0	0.53456	0.062106	0.546875	0.401042	0.0520833	0.252604	0.401042	0.377586	[A/C]	ATAAATTTCAGAGAAAAACCAACACATCATACACAATGACCACCATTAATTTACAGTTGCAGCTCCATTATATATACCTATTGCCTATGGCAGCATGTAG[A/C]TCAATGATGAGCTTCTCTTCTGATTCAGACAATAATCCACGCTTCAAATCTGGGCGCAAGTAATTTGTCCAACGCAATCTACAGCTCTTGCCACATCTAA	0	0	0	0	0	FORWARD		1		Unknown	0	1909233553	384_Myb1-906-0_T_F_1909233553	C	1
384_Myb14-136	384_Myb14	501311155	yes	1	0	0	0.0754413	-0.177777	0.432292	0.385417	0.182292	0.375	0.385417	0.46875	[A/G]	GAAGGCGGCTGGCGCTCCCTTCCCAAGGCCGCAGGTTTNTTGCCTCGTCTCTGTTTTTTCAGTGCAATTAATAGCTGCTTGTGGATCGATTTAAGATGCT[A/G]TATATAACGTTTTCTTGATTTTCCCAGGGTTGCTGCGATGCGGGAAAAGTTGCAGGCTCCGATGGATAAACTACCTGCGTCCCGATTTGAAGCGTGGAAA	0	0	0	0	0	FORWARD		0.965		Unknown	0	1909233538	384_Myb14-136-0_T_F_1909233538	C	1		LG2	LG2F
384_Myb14-258	384_Myb14		yes	0	0	1	0	0	0	0	0	0			[T/G]	TCCCAGGGTTGCTGCGATGCGGGAAAAGTTGCAGGCTCCGATGGATAAACTACCTGCGTCCCGATTTGAAGCGTGGAAACTTCTCTGAAGAAGAAGACGA[T/G]CTCATCATCAAATTCCACTCCCGNCTCGGCAACAAGTACNTAATTTCNTCNCNTTTGTTGCTTTAATCCATTATCTTATCAGCANTGTTATTTAAAATAA	0	0	0	0	0	FORWARD		0.996		Unknown	0	1909233540	384_Myb14-258-0_B_F_1909233540	C	1
384_Myb14-4	384_Myb14	501311157	yes	1	0	0	0.365778	-0.0904411	0.0989583	0.369792	0.53125	0.283854	0.369792	0.406602	[C/G]	ATG[C/G]TCGCCTTGTCGCACACATTCAAGCACACGGCGAAGGCGGCTGGCGCTCCCTTCCCAAGGCCGCAGGTTTNTTGCCTCGTCTCTGTTTTTTCAGTGCAATT	0	0	0	0	0	FORWARD		0.633		Unknown	0	1909233541	384_Myb14-4-0_T_R_1909233541	B	2		LG2
384_Myb14-449	384_Myb14	501311159	yes	1	0	0	0.365778	-0.0904411	0.0989583	0.369792	0.53125	0.283854	0.367021	0.397758	[C/G]	TTTAAAATAAATCCCGATCTGTAANAGGCCCAGGAGGTTTCAGATTTNTTTAAANTGCAANGATTAATATTGAACAAGACTTTAAATTGTTAAAATAAGC[T/C]CCGATCTGTAATAGTCCAAGAAGTTTCAAATTTCTTGAAATGCAAAGCTTAATCATGAACTAGACTTTAAATTATGCNGCGAANTNGATATTCATTGGTC	0	0	0	0	0	FORWARD		0.935		Unknown	0	1909233542	384_Myb14-449-0_T_R_1909233542	C	1		LG2
384_Myb14-527	384_Myb14	501311161	yes	1	0	0	0.502305	-0.0670867	0.859375	0.130208	0.0104167	0.0755208	0.130208	0.139599	[A/G]	ACTTTAAATTGTTAAAATAAGCNCCGATCTGTAATAGTCCAAGAAGTTTCAAATTTCTTGAAATGCAAAGCTTAATCATGAACTAGACTTTAAATTATGC[A/G]GCGAANTNGATATTCATTGGTCTNTGAAACTGTGCAGGTGGTCTCTTATTGCACGGATTNTGCCCGGGCGGACGGACAACGAGATAAAGAACCACTGGAA	0	0	0	0	0	FORWARD		0.765		Unknown	0	1909233543	384_Myb14-527-0_T_F_1909233543	C	1			LG2M
384_Myb14-587	384_Myb14		yes	0	0	1	0	0	0	0	0	0			[A/G]	AAATGCAAAGCTTAATCATGAACTAGACTTTAAATTATGCNGCGAANTNGATATTCATTGGTCTNTGAAACTGTGCAGGTGGTCTCTTATTGCACGGATT[T/C]TGCCCGGGCGGACGGACAACGAGATAAAGAACCACTGGAACACGCACATAAAGAAAAAATTGGTGAGCATAGGACTCGATCCCAAGTCTCATCTCCCACT	0	0	0	0	0	FORWARD		0.877		Unknown	0	1909233544	384_Myb14-587-0_T_R_1909233544	C	1
384_Myb14-706	384_Myb14	501311163	yes	1	0	0	0.502305	-0.0670867	0.0104167	0.130208	0.859375	0.0755208	0.130208	0.139599	[G/C]	ACGAGATAAAGAACCACTGGAACACGCACATAAAGAAAAAATTGGTGAGCATAGGACTCGATCCCAAGTCTCATCTCCCACTTGGCGAACCCCGTAACAG[C/G]AACACTANCTGCACTGCTCTGCCNTCTNCCANGCACAAAATTCTGCCGTTCCAAAGCCCGAGAACACCGGACATAGCAGACTTCTTTCAATACNACCGCT	0	0	0	0	0	FORWARD		0.877		Unknown	0	1909233545	384_Myb14-706-0_B_F_1909233545	A	2			LG2M
384_Myb14-738	384_Myb14	501311165	yes	1	0	0	0.0029295	-0.297504	0.1875	0.318182	0.494318	0.346591	0.318182	0.452937	[T/C]	AAGAAAAAATTGGTGAGCATAGGACTCGATCCCAAGTCTCATCTCCCACTTGGCGAACCCCGTAACAGNAACACTANCTGCACTGCTCTGCCNTCTNCCA[A/G]GCACAAAATTCTGCCGTTCCAAAGCCCGAGAACACCGGACATAGCAGACTTCTTTCAATACNACCGCTCTGGAAGNTCGACAANGGAGCTGGTCGCTTCT	0	0	0	0	0	FORWARD		0.949		Unknown	0	1909233546	384_Myb14-738-0_B_R_1909233546	C	1		LG2	LG2F
384_Myb14-74	384_Myb14	501311167	yes	1	0	0	0.365778	-0.0904411	0.0989583	0.369792	0.53125	0.283854	0.369792	0.406602	[A/G]	ATGNTCGCCTTGTCGCACACATTCAAGCACACGGCGAAGGCGGCTGGCGCTCCCTTCCCAAGGCCGCAGGTTT[T/C]TTGCCTCGTCTCTGTTTTTTCAGTGCAATTAATAGCTGCTTGTGGATCGATTTAAGATGCTNTATATAACGTTTTCTTGATTTTCCCAGGGTTGCTGCGA	0	0	0	0	0	FORWARD		1		Unknown	0	1909233548	384_Myb14-74-0_T_R_1909233548	C	1		LG2
384_Myb14-800	384_Myb14	501311169	yes	1	0	0	0.845629	-0.0194699	0.00520833	0.0208333	0.973958	0.015625	0.0208333	0.0307133	[A/G]	TAACAGNAACACTANCTGCACTGCTCTGCCNTCTNCCANGCACAAAATTCTGCCGTTCCAAAGCCCGAGAACACCGGACATAGCAGACTTCTTTCAATAC[A/G]ACCGCTCTGGAAGNTCGACAANGGAGCTGGTCGCTTCTAAAGCCGAAGAGCATCCGGAACTGAATCTTGATTTGTCTATAAGCTTGCCGTCTCATTCGAC	0	0	0	0	0	FORWARD		0.976		Unknown	0	1909233549	384_Myb14-800-0_T_F_1909233549	C	1
384_Myb14-822	384_Myb14	501311171	yes	1	0	0	0.511651	-0.0656269	0.536842	0.373684	0.0894737	0.276316	0.373684	0.399917	[A/G]	GCTCTGCCNTCTNCCANGCACAAAATTCTGCCGTTCCAAAGCCCGAGAACACCGGACATAGCAGACTTCTTTCAATACNACCGCTCTGGAAGNTCGACAA[T/C]GGAGCTGGTCGCTTCTAAAGCCGAAGAGCATCCGGAACTGAATCTTGATTTGTCTATAAGCTTGCCGTCTCATTCGACCCCCGCCACAACCAGAGCTTCG	0	0	0	0	0	FORWARD		0.976		Unknown	0	1909233550	384_Myb14-822-0_T_R_1909233550	C	1		LG2	LG2
384_Myb2-111	384_Myb2	501311175	yes	1	0	0	0.294693	0.104788	0.0208333	0.34375	0.635417	0.192708	0.34375	0.311133	[A/G]	TGGCTGTTGGAGTGAAGTTCCTGAGAAATCAGGTACTCATGCTATTCTCTCCCATTATTCTTGCTGTTTTCAAGGAAACCTTAGGGCTATAATGTGGGTA[A/G]CCAGTACTGAAAAGATCCATTGAACATCTAATGTAGAGAACTTGTAATGGTTGATCTGCCCAATGTGATTTTTTCCATACTTNGTTCAAGTCGTGTTGGT	0	0	0	0	0	FORWARD		1		Unknown	0	1909233555	384_Myb2-111-0_T_F_1909233555	C	1		LG11	LG11F
384_Myb2-1129	384_Myb2	501311177	yes	1	0	0	0.378242	-0.0881139	0.833333	0.151042	0.015625	0.0911458	0.151042	0.165602	[T/C]	ATAAAGAAAAAGCTTGCTAAGGCTGAAATAATCTCAAAGAATATTGAGGCTTCCAAAGTACATAATAATCTGCCCCAGTTCTTGTTCGAAGAATCTGCAA[T/C]TCTGGGNAATGAAAGCAAGCTGCTAAAGCCTGAGATGAATACTGATGGGCATGCAGCTCCTCAGAGCCATGTTCTCCCTTCAAAGGAAAATTGTGAAACA	0	0	0	0	0	FORWARD		0.988		Unknown	0	1909233557	384_Myb2-1129-0_B_F_1909233557	C	1		LG11
384_Myb2-1136	384_Myb2	530866282	yes	1	0	0	0.677327	-0.0416114	0.00520833	0.0989583	0.895833	0.0546875	0.0989583	0.103416	[C/G]	AAAAGCTTGCTAAGGCTGAAATAATCTCAAAGAATATTGAGGCTTCCAAAGTACATAATAATCTGCCCCAGTTCTTGTTCGAAGAATCTGCAANTCTGGG[C/G]AATGAAAGCAAGCTGCTAAAGCCTGAGATGAATACTGATGGGCATGCAGCTCCTCAGAGCCATGTTCTCCCTTCAAAGGAAAATTGTGAAACATTTCCTT	0	0	0	0	0	FORWARD		1		Unknown	0	1909233558	384_Myb2-1136-0_T_R_1909233558	B	2
384_Myb2-1553	384_Myb2	530866175	yes	1	0	0	0.480349	-0.0705741	0.916667	0.078125	0.00520833	0.0442708	0.078125	0.084675	[T/C]	GGGACAATGGTCAGCAGGTTCAAGGACTTCCAGTTTCAAATACATGGCATGGCTACAGTAGCTTGAACCCAATTGAAGGGTCCTTTTATTACAATCCAAA[T/C]TCAGAAAGCAGTAATGGAGTTCACACAACATCTTCTATAAATGAGAGTGACTTCATGAGATCGCTGGATATGGGGCCATTAATTTATTCTCATCATGAAA	0	0	0	0	0	FORWARD		1		Unknown	0	1909233559	384_Myb2-1553-0_B_F_1909233559	C	1
384_Myb2-1811	384_Myb2	530866284	yes	1	0	0	0.677327	-0.0416114	0.895833	0.0989583	0.00520833	0.0546875	0.0989583	0.103416	[T/C]	CTAATGGGGTTGATTTAGGTTATTCCGAGTGCCTATACAGTGGTGAACAATACAACCATGGCACTGAAAACAGTTGCAGCTATTTGCCTCCACTCTATGA[T/C]GTCAGTGAAGAATCTGCAGCCATTGATATAAAACACAGTGGCAACAATTCACTGAGATATCTGGAACAAATCCAAAATAATGAGATCAATATATCCCAAG	0	0	0	0	0	FORWARD		1		Unknown	0	1909233561	384_Myb2-1811-0_B_F_1909233561	C	1
384_Myb2-194	384_Myb2		no													GGGCTATAATGTGGGTANCCAGTACTGAAAAGATCCATTGAACATCTAATGTAGAGAACTTGTAATGGTTGATCTGCCCAATGTGATTTTTTCCATACTT[A/T]GTTCAAGTCGTGTTGGTATGGGTGCAGAATACACTGCAAATTGACCTGACATGATCAGTTCATCGGTGTAAAGCCTAAAATTATGTTCAGTACATTACCT	0	0	0	0	0	FORWARD		1		Unknown	0	1909233564	384_Myb2-194-0_B_R_1909233564	A	2
384_Myb2-337	384_Myb2	501311179	yes	1	0	0	0.378242	-0.0881139	0.833333	0.151042	0.015625	0.0911458	0.151042	0.165602	[T/C]	GACCTGACATGATCAGTTCATCGGTGTAAAGCCTAAAATTATGTTCAGTACATTACCTATCACATGCTTGCTTTCTCGGCCTCCTCATCCTCATGCCATG[T/C]CAATAATAATTTTAAAGTTATCTGAATTCATGTGCTTAGATCTGAATTTGCAGGCATTAATTTGTAGATATTTTGGATAATCAACGTAGACACTATGGCT	0	0	0	0	0	FORWARD		0.976		Unknown	0	1909233565	384_Myb2-337-0_B_F_1909233565	C	1		LG11
384_Myb2-526	384_Myb2	501311181	yes	1	0	0	0.378242	-0.0881139	0.833333	0.151042	0.015625	0.0911458	0.151042	0.165602	[A/T]	GACACTATGGCTTTTTTGAGCATTAGCTTCTACTGTAAACAGAATATTGCTGACATTGCTGGCTACTAGAAACAAAAATGCCGGAAGCTTAAAGTGTAGA[A/T]CGTGGTTTCTCATCGCTTAATATTTGGTTTCATGGCAGGTCTTCAACGTTGTGGAAAGAGCTGCAGATTACGATGGATCAATTATTTGAGACCTGATATC	0	0	0	0	0	FORWARD		1		Unknown	0	1909233567	384_Myb2-526-0_T_F_1909233567	B	2		LG11
384_Myb2-727	384_Myb2	501311183	yes	1	0	0	0.378242	-0.0881139	0.015625	0.151042	0.833333	0.0911458	0.151042	0.165602	[A/G]	AGGCGGGGTAATTTCAGTCCAAATGAAGAGAAGCTTATCATCCATCTGCATACTATGGTTGGAAACAGGTTGGTTAATTTCATATTTGCTTCCTACTTTG[T/C]AGAGTCTTTGGTGATAGCATAGTCATTCTTGTATTCAACATTGAAATTCGCACAATNATAGTGATAACATTCTCGTTCTCTCTGAAAAAACATCTCTTTC	0	0	0	0	0	FORWARD		0.935		Unknown	0	1909233570	384_Myb2-727-0_T_R_1909233570	C	1		LG11
384_Myb2-784	384_Myb2	501311185	yes	1	0	0	0.378242	-0.0881139	0.833333	0.151042	0.015625	0.0911458	0.151042	0.165602	[T/G]	GTTGGAAACAGGTTGGTTAATTTCATATTTGCTTCCTACTTTGNAGAGTCTTTGGTGATAGCATAGTCATTCTTGTATTCAACATTGAAATTCGCACAAT[T/G]ATAGTGATAACATTCTCGTTCTCTCTGAAAAAACATCTCTTTCTTTTGTTCTTGCATTCNACATTGGGCTGCCTCAGCCTAACTGAAAGAAAAACACTTT	0	0	0	0	0	FORWARD		0.899		Unknown	0	1909233571	384_Myb2-784-0_B_F_1909233571	C	1		LG11
384_Myb2-844	384_Myb2	501311187	yes	1	0	0	0.865821	-0.0168969	0.53125	0.390625	0.078125	0.273438	0.390625	0.397305	[T/C]	GCATAGTCATTCTTGTATTCAACATTGAAATTCGCACAATNATAGTGATAACATTCTCGTTCTCTCTGAAAAAACATCTCTTTCTTTTGTTCTTGCATTC[A/G]ACATTGGGCTGCCTCAGCCTAACTGAAAGAAAAACACTTTCTATCATTCTAAAANNNCACTTTCTGTCATTCTATTTGTTCTGGGCAGTGCATTAATNAA	0	0	0	0	0	FORWARD		1		Unknown	0	1909233574	384_Myb2-844-0_B_R_1909233574	C	1			LG11M
384_Myb2-942	384_Myb2	501311189	yes	1	0	0	0.378242	-0.0881139	0.833333	0.151042	0.015625	0.0911458	0.151042	0.165602	[T/C]	TCNACATTGGGCTGCCTCAGCCTAACTGAAAGAAAAACACTTTCTATCATTCTAAAANNNCACTTTCTGTCATTCTATTTGTTCTGGGCAGTGCATTAAT[A/G]AATTAAATATGCGCAGGTGGGCATACATAGCATCCCATTTACCTGGAAGAACAGATAATGAGATCAAAAACTACTGGAACTCTTGGATAAAGAAAAAGCT	0	0	0	0	0	FORWARD		1		Unknown	0	1909233575	384_Myb2-942-0_B_R_1909233575	C	1		LG11
384_Myb4-119	384_Myb4		yes	0	1	0	1	0	0	0	1	0			[T/G]	AAACGGCCAGGGTTGCTGGAGCGATGTCGCCAAGCAAGCTGGTAAGAACTCACCCACTTCCACTACTCTAATCGCATTCCCTGATCAGGTCTAAATTTTT[T/G]AAGGCCGCACAAATCCAGACTGGTTCCTTCATTTCATGGAGAACTGGGGATTTTGCGCCTTGAGGGTTGAACTATATGTACGGATTTGAATATTTCTGCT	0	0	0	0	0	FORWARD		1		Unknown	0	1909233576	384_Myb4-119-0_B_F_1909233576	C	1
384_Myb8-786	384_Myb8	501311191	yes	1	0	0	0.652631	-0.045011	0.03125	0.255208	0.713542	0.158854	0.255208	0.267302	[T/C]	TTTCAAGCGATGTTTGTGATTATAATTCGATAATGGCGAATCCATCCATGTACAGACCGGGACCCTGCCTTTCTTCTTTGCTATACTCCGAAAGATCCCTCGACCAGGATTTGCTGGACAACGCAGGCACTAATTGCATGAATGGATCAGGCGCAGCAGGATCAGCTCAGTACTGGGACAATACCGATAATAATAATAATAATAATGTGAGGTCAAGTAGCAGGAGCAGCAGCTGCAACAG[T/C]AGTACCGCCAATCTTGAGGTCAATAATGGCGCCGCCTTCGGCCATTTTTGGGGATTCGGTGAGAGACTAGATGCAACTGACATCACCTCTGAAAATGAACGAAAGGCTCCGCTATTTTTGGAGAGAGCTGATCAGTCCGAATATGCCGTTAAG…	0	0	0	0	0	FORWARD		1		Unknown	0	1909233578	384_Myb8-786-0_B_F_1909233578	C	1			LG8M
384_PAL1-P24-175	384_PAL1-P24	501311193	yes	0	0	1	0	0	0	0	0	0			[G/C]	TGCTCTCCACATACCTGACAGCTCTGTGCCAGGCTGTGGATTTAAGGCATCTGGAAGAAAACATGCTGGCCACTGTGAAGCAGATTGTTTCTCAGGTAGC[C/G]AAGAAAANCCTNAGCACAGGGCTCAACGGGGAGCTTTTGCCAGGNCGTTTCTGNGAAAAGGATTTGCTCCAGNTAGTGGATAACGAGCATGTTTTCTCTT	0	0	0	0	0	FORWARD		0.996		Unknown	0	1909233580	384_PAL1-P24-175-0_B_F_1909233580	A	2
384_PAL1-P24-403	384_PAL1-P24	501311195	yes	0	0	1	0	0	0	0	0	0			[T/C]	ACCCATTGACTCAGAAACTGAGAAACATCCTGGTGGAACATGCCTTCAAGAACGGAGAAGGTGAGAAGGATCCCAACACTTCCATTTTCAATAAGATTCC[T/C]CTGTTTGAAGCCGAGCTGAAGGCACAGCTTGAACTGCAAGTTNGTCTGGCCAGAGAAAGTTATGACAAAGGGACCAGCCCTCTGCCCAACAGGATCCAGG	0	0	0	0	0	FORWARD		1		Unknown	0	1909233581	384_PAL1-P24-403-0_B_F_1909233581	C	1			LG6M
384_PAL1-P24-446	384_PAL1-P24		yes	0	0	1	0	0	0	0	0	0			[T/G]	CTTCAAGAACGGAGAAGGTGAGAAGGATCCCAACACTTCCATTTTCAATAAGATTCCNCTGTTTGAAGCCGAGCTGAAGGCACAGCTTGAACTGCAAGTT[A/C]GTCTGGCCAGAGAAAGTTATGACAAAGGGACCAGCCCTCTGCCCAACAGGATCCAGGAATGCAGGTCTTATCCTCTCTATGAATTTGTNAGAAACCAGCT	0	0	0	0	0	FORWARD		0.877		Unknown	0	1909233582	384_PAL1-P24-446-0_B_R_1909233582	C	1
384_PAL1-P24-535	384_PAL1-P24	501311197	yes	0	0	1	0	0	0	0	0	0			[A/G]	AACTGCAAGTTNGTCTGGCCAGAGAAAGTTATGACAAAGGGACCAGCCCTCTGCCCAACAGGATCCAGGAATGCAGGTCTTATCCTCTCTATGAATTTGT[A/G]AGAAACCAGCTCGGTACCANNNNNNNNNNNNNNNNGACCACTTCCCCTGGTGAAGTGATTGAAGTGGTTTACGACGCTATCAGTGAGGACAAGGTCATAG	0	0	0	0	0	FORWARD		1		Unknown	0	1909233583	384_PAL1-P24-535-0_T_F_1909233583	C	1			LG6F
384_PAL1-P31-1118	384_PAL1-P31	501311199	yes	1	0	0	0.898093	-0.012807	0.0289017	0.271676	0.699422	0.16474	0.271676	0.275148	[T/G]	CAGCGATCATNNNNNNNNNNNNNNNNNNNNNNNNNNNNNNCGCTGCTAAGCTCCATGAGATGAATCCTCTGCAGAAGCCAAAGCAGGATCGCTATGCGCT[T/G]CGCACTTCGCCTCAGTGGCTCGGCCCTCAGGTGGAGATTATCAGATCTGCAACTCACATGATTGAGCGGGAAATCAATTCTGTGAATGACAATCCAGTAA	0	0	0	0	0	FORWARD		0.949		Unknown	0	1909233584	384_PAL1-P31-1118-0_B_F_1909233584	C	1			LG6M
384_PAL1-P31-1508	384_PAL1-P31	501311201	yes	1	0	0	0.306539	-0.102251	0.130208	0.395833	0.473958	0.328125	0.395833	0.440901	[A/G]	GCCTGGATTATGGAATGAAAGGGGCCGAGATCGCTATGGCTTCTTACACTTCTGAGCTTCTTTACCTGGCAAATCCTGTCACCACCCATGTACAGAGCGC[T/C]GAACAGCATAACCAGGATGTGAATTCTCTGGGTCTTGTTTCAGCTAGAAAATCTGCCGAGGCCATCGATATTCTGAAGCTGATGCTCTCCACATACCTGA	0	0	0	0	0	FORWARD		1		Unknown	0	1909233587	384_PAL1-P31-1508-0_T_R_1909233587	C	1			LG6
384_PAL1-P31-1691	384_PAL1-P31	501311204	yes	0	0	1	0	0	0	0	0	0			[G/C]	TGCTCTCCACATACCTGACAGCTCTGTGCCAGGCTGTGGATTTAAGGCATCTGGAAGAAAACATGCTGGCCACTGTGAAGCAGATTGTTTCTCAGGTAGC[C/G]AAGAAAACCCTGAGCACAGGGCTCAACGGGGAGCTTTTGCCAGGCCGTTTCTGCGAAAAGGATTTGCTCCAGGTAGTGGATAACGAGCATGTTTTCTCTT	0	0	0	0	0	FORWARD		0.996		Unknown	0	1909233588	384_PAL1-P31-1691-0_B_F_1909233588	A	2
384_PAL1-P31-1919	384_PAL1-P31		no													ACCCATTGACTCAGAAACTGAGAAACATCCTGGTGGAACATGCCTTCAAGAACGGAGAAGGTGAGAAGGATCCCAACACTTCCATTTTCAATAAGATTCC[T/C]CTGTTTGAAGCCGAGCTGAAGGCACAGCTTGAACTGCAAGTTNGTCTGGCCAGAGAAAGTTATGACAAAGGGACCAGCCCTCTGCCCAACAGGATCCAGG	0	0	0	0	0	FORWARD		1		Unknown	0	1909233590	384_PAL1-P31-1919-0_B_F_1909233590	C	1
384_PAL1-P31-1962	384_PAL1-P31		yes	0	0	1	0	0	0	0	0	0			[T/G]	CTTCAAGAACGGAGAAGGTGAGAAGGATCCCAACACTTCCATTTTCAATAAGATTCCNCTGTTTGAAGCCGAGCTGAAGGCACAGCTTGAACTGCAAGTT[A/C]GTCTGGCCAGAGAAAGTTATGACAAAGGGACCAGCCCTCTGCCCAACAGGATCCAGGAATGCAGGTCTTATCCTCTCTATGAATTTGTGAGAAACCAGCT	0	0	0	0	0	FORWARD		0.877		Unknown	0	1909233591	384_PAL1-P31-1962-0_B_R_1909233591	C	1
384_PAL1-P31-2090	384_PAL1-P31	530865623	yes	0	0	1	0	0	0	0	0	0			[G/C]	GGACCAGCCCTCTGCCCAACAGGATCCAGGAATGCAGGTCTTATCCTCTCTATGAATTTGTGAGAAACCAGCTCGGTACCAAGCTTCTGTCTGGAACTCG[C/G]ACCACTTCCCCTGGTGAAGNNNNNNNNNNNNNNNNNNNNGCTATCANTGAGGACAAGGTCATAGGCCCTCTCTTCAAATGCTTGGATGGGTGGAAAGGAA	0	0	0	0	0	FORWARD		0.996		Unknown	0	1909233592	384_PAL1-P31-2090-0_B_F_1909233592	A	2
384_PAL1-P31-2137	384_PAL1-P31		yes	0	0	1	0	0	0	0	0	0			[T/C]	CTCTATGAATTTGTGAGAAACCAGCTCGGTACCAAGCTTCTGTCTGGAACTCGNACCACTTCCCCTGGTGAAGNNNNNNNNNNNNNNNNNNNNGCTATCA[A/G]TGAGGACAAGGTCATAGGCCCTCTCTTCAAATGCTTGGATGGGTGGAAAGGAACTCCTGGCCCATTNTGAAATAAATAATCTTCCAAGATCCCCTTTATA	0	0	0	0	0	FORWARD		0.976		Unknown	0	1909233593	384_PAL1-P31-2137-0_B_R_1909233593	C	1
384_PAL1-P31-2264	384_PAL1-P31		yes	0	0	1	0	0	0	0	0	0			[A/G]	TCAAATGCTTGGATGGGTGGAAAGGAACTCCTGGCCCATTNTGAAATAAATAATCTTCCAAGATCCCCTTTATACAACGACTGCTATGATTTGAGTCCTC[A/G]GATCTTTTTGTTCATGCAGTTGTTTACCGATCTGGAATTTGATTGGTCATAAAGCTTGAATTTGTTTTTCTTTCTTTTGTTTTATACTGCTGGATTTGCA	0	0	0	0	0	FORWARD		1		Unknown	0	1909233594	384_PAL1-P31-2264-0_T_F_1909233594	C	1
384_PAL1-P31-244	384_PAL1-P31	530865625	yes	0	0	1	0	0	0	0	0	0			[A/G]	GATCCACTGAACTGGGTTCGAGCAGCCAAGGCCATGGAAGGAAGTCACTTTGAAGAAGTGAAAGCGATGGTGGATTCGTATTTGGGAGTCAAGGAGATTT[A/G]CATTGAAGGGANATCTCTGACAACCTCAGACGTTGCTGCCATTGCTCGAAGATCGCAAGTGAAAGTGAAATTGGANGCCGAAGCTGCCAAATCTAGGGTC	0	0	0	0	0	FORWARD		1		Unknown	0	1909233596	384_PAL1-P31-244-0_T_F_1909233596	C	1
384_PAL1-P31-2494	384_PAL1-P31		yes	0	0	1	0	0	0	0	0	0			[T/C]	GGTGGCAGATCATTTGGGTGATCTGAAACATGTAAAAGTGGCGGATCATTTGGGTAGCATGGCAGATCAGTTGGGTGATCGTGTGCTGCTTTTACTATTA[T/C]TTACATATTTAAAGATGGAACTTTGGGGAATAAAAATATGATTTTAATTGAACTTTTTCCTCTATTTTAT	0	0	0	0	0	FORWARD		1		Unknown	0	1909233597	384_PAL1-P31-2494-0_B_F_1909233597	C	1
384_PAL1-P31-256	384_PAL1-P31	530866177	yes	1	0	0	0.999873	1.59e-05	0.984375	0.015625	0	0.0078125	0.015625	0.0154783	[T/G]	TGGGTTCGAGCAGCCAAGGCCATGGAAGGAAGTCACTTTGAAGAAGTGAAAGCGATGGTGGATTCGTATTTGGGAGTCAAGGAGATTTNCATTGAAGGGA[A/C]ATCTCTGACAACCTCAGACGTTGCTGCCATTGCTCGAAGATCGCAAGTGAAAGTGAAATTGGANGCCGAAGCTGCCAAATCTAGGGTCGAGGAGAGTTCA	0	0	0	0	0	FORWARD		0.976		Unknown	0	1909233599	384_PAL1-P31-256-0_B_R_1909233599	C	1
384_PAL1-P31-320	384_PAL1-P31		no													CGTATTTGGGAGTCAAGGAGATTTNCATTGAAGGGANATCTCTGACAACCTCAGACGTTGCTGCCATTGCTCGAAGATCGCAAGTGAAAGTGAAATTGGA[T/C]GCCGAAGCTGCCAAATCTAGGGTCGAGGAGAGTTCAAACTGGGTTCTCACNCAGATGACTAAGGGGACGGATACCTATGGNGTCACTACTGGTTTCGGAG	0	0	0	0	0	FORWARD		1		Unknown	0	1909233600	384_PAL1-P31-320-0_B_F_1909233600	C	1
384_PAL1-P31-401	384_PAL1-P31	501311206	yes	1	0	0	0.841765	-0.0199636	0.161458	0.46875	0.369792	0.395833	0.46875	0.478285	[A/G]	AAGTGAAAGTGAAATTGGANGCCGAAGCTGCCAAATCTAGGGTCGAGGAGAGTTCAAACTGGGTTCTCACNCAGATGACTAAGGGGACGGATACCTATGG[T/C]GTCACTACTGGTTTCGGAGCCACTTCTCACAGGAGAACGAACCAGGGAGCCGAGCTTCAGAAGGAGCTGATCCGCTTCTTGAATGCCGGAGTTCTTGGCA	0	0	0	0	0	FORWARD		0.877		Unknown	0	1909233602	384_PAL1-P31-401-0_T_R_1909233602	C	1			LG6M
384_PAL1-P31-704	384_PAL1-P31	530866179	yes	1	0	0	0.999873	1.59e-05	0.984375	0.015625	0	0.0078125	0.015625	0.0154783	[T/C]	TGGAAACTGTGGAGAAGCTGTTGAATGCGGGGCTGACCCCAAAGCTGCCCTTAAGAGGAACCATAAGTTCTTCTGGTGATCTGGTTCCCCTGTCTTATAT[T/C]GCTGGGCTCTTGACCGGGAGGCCTAATTCCAGAGTCAGATCCAGAGATGGAATTGAAATGAGCGGAGCCGAAGCGCTCAAGAAAGTGGGCTTGGAAAAGC	0	0	0	0	0	FORWARD		1		Unknown	0	1909233603	384_PAL1-P31-704-0_B_F_1909233603	C	1
384_PFK-109	384_PFK		yes	0	1	0	1	0	1	0	0	0			[G/C]	CCTGGACCTCTTCAGTTTGAGGGTCCCGGGGCAAATGCNAAAACCATAACCTTATCTGTTGAAGACCAGGATTATATTGGTCGGATTCAACTGTTGAGAAGTTATCTC[C/G]ACAAGGTNAGTCTAAAAACTAGGTCAAAGTTCACCGCAATTAATCAATTTCTCTCCCAGTGCTTTCTAATCAATNANTATTCCTGCAGGTGCGNGATATGG	0	0	0	0	0	FORWARD		1		Unknown	0	1909233605	384_PFK-109-0_B_F_1909233605	A	2
384_PFK-117	384_PFK		no													CCTGGACCTCTTCAGTTTGAGGGTCCCGGGGCAAATGCNAAAACCATAACCTTATCTGTTGAAGACCAGGATTATATTGGTCGGATTCAACTGTTGAGAAGTTATCTCNACAAGGT[C/G]AGTCTAAAAACTAGGTCAAAGTTCACCGCAATTAATCAATTTCTCTCCCAGTGCTTTCTAATCAATNANTATTCCTGCAGGTGCGNGATATGGTGAAACCTGG	0	0	0	0	0	FORWARD		0.988		Unknown	0	1909233606	384_PFK-117-0_T_R_1909233606	A	2
384_PFK-184	384_PFK		yes	0	1	0	1	0	1	0	0	0			[T/C]	CCTGGACCTCTTCAGTTTGAGGGTCCCGGGGCAAATGCNAAAACCATAACCTTATCTGTTGAAGACCAGGATTATATTGGTCGGATTCAACTGTTGAGAAGTTATCTCNACAAGGTNAGTCTAAAAACTAGGTCAAAGTTCACCGCAATTAATCAATTTCTCTCCCAGTGCTTTCTAATCAAT[T/C]ANTATTCCTGCAGGTGCGNGATATGGTGAAACCTGGATGCCCAGAGGAGGTTCTAAAAGCTGCCTTAAGTGCTATGNCCTCANTGAGTGATGTTCTCACAA	0	0	0	0	0	FORWARD		0.965		Unknown	0	1909233607	384_PFK-184-0_B_F_1909233607	C	1
384_PFK-203	384_PFK	530866180	yes	1	0	0	0.758384	0.0307603	0	0.0729167	0.927083	0.0364583	0.0729167	0.0703355	[T/C]	CCTGGACCTCTTCAGTTTGAGGGTCCCGGGGCAAATGCNAAAACCATAACCTTATCTGTTGAAGACCAGGATTATATTGGTCGGATTCAACTGTTGAGAAGTTATCTCNACAAGGTNAGTCTAAAAACTAGGTCAAAGTTCACCGCAATTAATCAATTTCTCTCCCAGTGCTTTCTAATCAATNANTATTCCTGCAGGTGCG[A/G]GATATGGTGAAACCTGGATGCCCAGAGGAGGTTCTAAAAGCTGCCTTAAGTGCTATGNCCTCANTGAGTGATGTTCTCACAACTATGGCTGCCCCAGCATATAGAACAGAGTACTAACGCTGAAGCATTTCTNGCGACACAAAAAA	0	0	0	0	0	FORWARD		0.996		Unknown	0	1909233608	384_PFK-203-0_B_R_1909233608	C	1
384_PFK-261	384_PFK		yes	0	1	0	1	0	0	0	1	0			[C/G]	TAATCAATTTCTCTCCCAGTGCTTTCTAATCAATNANTATTCCTGCAGGTGCGNGATATGGTGAAACCTGGATGCCCAGAGGAGGTTCTAAAAGCTGCCTTAAGTGCTATG[C/G]CCTCANTGAGTGATGTTCTCACAACTATGGCTGCCCCAGCATATAGAACAGAGTACTAACGCTGAAGCATTTCTNGCGACACAAAAAA	0	0	0	0	0	FORWARD		0.976		Unknown	0	1909233609	384_PFK-261-0_T_F_1909233609	B	2
384_PFK-336	384_PFK		yes	0	1	0	1	0	1	0	0	0			[T/G]	GGATGCCCAGAGGAGGTTCTAAAAGCTGCCTTAAGTGCTATGNCCTCANTGAGTGATGTTCTCACAACTATGGCTGCCCCAGCATATAGAACAGAGTACTAACGCTGAAGCATTTCT[T/G]GCGACACAAAAAA	0	0	0	0	0	FORWARD		1		Unknown	0	1909233610	384_PFK-336-0_B_F_1909233610	C	1
384_PFK-39	384_PFK	501311208	yes	1	0	0	0.758384	0.0307603	0.927083	0.0729167	0	0.0364583	0.0729167	0.0703355	[T/C]	CCTGGACCTCTTCAGTTTGAGGGTCCCGGGGCAAATGC[A/G]AAAACCATAACCTTATCTGTTGAAGACCAGGATTATATTGGTCGGATTCAACTGTTGAGAAGTTATCTCNACAAGGTNAGTCTAAAAACTAGGTCAAAGTT	0	0	0	0	0	FORWARD		0.965		Unknown	0	1909233611	384_PFK-39-0_B_R_1909233611	C	1		LG11
384_PHY-N-25	384_PHY-N	501311210	yes	1	0	0	0.49183	0.0687401	0.869792	0.130208	0	0.0651042	0.130208	0.121724	[C/G]	GGAGGTGCCAAGCATGATCTGCAG[C/G]aAAGAGATGATGGTAAGAAAATGCATCCACGATCTTCTTTTAATGCATTCCTTGAAGTGGTAAAAATGAGGAGTTTGTCTTGGGAGGATGTTGAGATGGATGCCATCCATTCA	0	0	0	0	0	FORWARD		0.935		Unknown	0	1909233612	384_PHY-N-25-0_T_R_1909233612	B	2
384_PHY-N-291	384_PHY-N		no													GATGCCATCCATTCATTGCAGTTAATACTGCGGGGTTCCTGCAAAGAAACTGATGGCAGTGGCAGAAATATCTCGATAAATAGGCAACTCAATGATTTGAAACTTCAGGAGATGGATGAATTGAATGCAGTGACNAATGAGATGGTGAGACTGATTGAAACAGCAAC[T/G]GCTCCAATCTTGGCAGTTGATGCTTATGGAGTAGTAAATGGATGGAATAGAAAAGCTGCTGAACTTACGGGGTTGTCAGTGGAAGAGGTTCTGGGGGAGCCTCTAATCAATCTGGTCGAGGAAACCTCAGCTGAGAACGTGAAAAGGATGCTACATTTGGCTTTGCAAGGTGATAAAATCATTCAAATTATTTGTTGGGACATAGTCAATATACCTGTCTTTCTTTC…	0	0	0	0	0	FORWARD		1		Unknown	0	1909233613	384_PHY-N-291-0_T_R_1909233613	C	1
384_Pp1-104	384_Pp1	530866286	yes	1	0	0	0.964016	0.00451144	0	0.0416667	0.958333	0.0208333	0.0416667	0.0407347	[A/G]	AATCCCCGCGGGTGACGCAGGAGAGTATAAAGGGTTCCTCTGGTAAAGGAAATGGGAGCGGCGTCAAACTGCAGGACGCTGTGGCCGATAACAAGCCAGGAAA[A/G]GTGGAGCTCGGGCTCGAGGCTGGGGTCCCNTCGGGTGGGGTGAAGGTAAAGTCCAGTGACTTCAAGTCTCGCGGTGCCGGGGATAAAAGCGAGAAGAAGCTGAATGAGCCCAAC	0	0	0	0	0	FORWARD		0.787		Unknown	0	1909233614	384_Pp1-104-0_T_F_1909233614	C	1
384_Pp1-134	384_Pp1		yes	0	1	0	1	0	1	0	0	0			[A/C]	AATCCCCGCGGGTGACGCAGGAGAGTATAAAGGGTTCCTCTGGTAAAGGAAATGGGAGCGGCGTCAAACTGCAGGACGCTGTGGCCGATAACAAGCCAGGAAANGTGGAGCTCGGGCTCGAGGCTGGGGTCCC[T/G]TCGGGTGGGGTGAAGGTAAAGTCCAGTGACTTCAAGTCTCGCGGTGCCGGGGATAAAAGCGAGAAGAAGCTGAATGAGCCCAACTANGGGCTCTGGNCTCTGACGGAAT	0	0	0	0	0	FORWARD		0.787		Unknown	0	1909233615	384_Pp1-134-0_T_R_1909233615	C	1
384_Pp1-221	384_Pp1	501311212	yes	0	0	1	0	0	0	0	0	0			[A/G]	TCGAGGCTGGGGTCCCNTCGGGTGGGGTGAAGGTAAAGTCCAGTGACTTCAAGTCTCGCGGTGCCGGGGATAAAAGCGAGAAGAAGCTGAATGAGCCCAACTA[A/G]GGGCTCTGGNCTCTGACGGAATGCTCNTCAACGAGCAGACTGGTCTAGGTTTAATATAGTAGTTNCANCTGCATGTAGCTAAATGCACAGNTCGTGTGCATCG	0	0	0	0	0	FORWARD		0.915		Unknown	0	1909233616	384_Pp1-221-0_T_F_1909233616	C	1		LG11	LG11F
384_Pp1-331	384_Pp1	501311214	yes	1	0	0	0.423021	-0.0801191	0.739583	0.229167	0.03125	0.145833	0.229167	0.249085	[A/G]	TANGGGCTCTGGNCTCTGACGGAATGCTCNTCAACGAGCAGACTGGTCTAGGTTTAATATAGTAGTTNCANCTGCATGTAGCTAAATGCACAGNTCGTGTGCATCGTTTTGT[T/C]AGTTTTCAAAGTGTTTTGCATGGTTTTGTTAGTTTTCCTTTGTCCTCTAACTTATTGGGCTTGTGTTTTAAATTAAGCTTTTTGGGTTGTCTAAACATTAA	0	0	0	0	0	FORWARD		0.899		Unknown	0	1909233617	384_Pp1-331-0_T_R_1909233617	C	1		LG11	LG11F
384_PP2C-246	384_PP2C	530866182	yes	1	0	0	1	2.18e-08	0	0.00520833	0.994792	0.00260417	0.00520833	0.00518648	[T/C]	TGAAACTGTGGGGGACTTGGAAAGTTCTACTGGGAAAGCAGCCCTACATCTGTTTGGAGTTTATGATGGACATGGGGGCTCTCAGGTTAGTATGCTTGGTCTTTTTTGTTCTTTATTTGCAAGTTTAGAGGACTGGTCATGATTTTANNGTTACAACTTCTCAGTGTGAGTAACCTAGTAATATTTGACCAAAATGGTGCATCCATAGTTTTCTGTTCTTGAATTAATAnTATTTTGCTGGAATG[A/G]AAATTGTATGGGCAGGTAGCAAATTTCTGCAAAGAGCGCCTCCATGGAGCTCTAATTGAGGAGTTGGAGGCAGAAATGAGAGAGGGTGACAGAGGTGAGGGTGAATGCAGCTGGCAGAGGCAATGGGAAAGGGCTTTTGTTGCCTGTTT…	0	0	0	0	0	FORWARD		0.896		Unknown	0	1909233618	384_PP2C-246-0_B_R_1909233618	C	1
384_Pp4-233	384_Pp4		yes	0	0	1	0	0	0	0	0	0			[A/G]	GTCTCGGATTGAGTCCTCACGCAGATGGAGGGGGGCTAACATTGCTTCTGCAGGATGACGAAACAGTAGGCTTGCATGTCCGGAAGAACAATCAATGGATTCCTGTCGAGCCCATTCCTTATGCCTTTGTTATAAACATTGGAGACATAGTAGAGGTAATCATGTCAATCCACTGCTTTCTATTTCAAATATTTCATTTATTAGGAATCTGCTACCTTTAGGATAGTTTCAT[A/G]GGCATTCATGAAATGGGAGCATGTTAGGAATTTCAAC	0	0	0	0	0	FORWARD		0.765		Unknown	0	1909233619	384_Pp4-233-0_T_F_1909233619	C	1
384_PR-AGP4-1188	384_PR-AGP4	501311216	yes	1	0	0	0.937641	0.00782346	0	0.046875	0.953125	0.0234375	0.046875	0.0457049	[T/C]	AGCCGATCNCGCTNAAGAAGGGTTTGCANCTGAAGNTCCCGCCGAAAGCGCGGCTGTTGAAACGGCAGCAGAAGAAANGGGNGAAGAGATTTTGGCCAAG[A/G]AAGAAACACCAGCTGAAGTTCCAGAAGAAAAAATTGCATCAGTGGAAGAGAGTGCTGTTGAAGAAGCAAAGCCGGCTGAAGCAGTTCCCGTTGAAGAGAA	0	0	0	0	0	FORWARD		1		Unknown	0	1909233620	384_PR-AGP4-1188-0_B_R_1909233620	C	1			LG7M
384_PR-AGP4-1303	384_PR-AGP4	501311218	yes	1	0	0	0.904315	0.0120213	0	0.0520833	0.947917	0.0260417	0.0520833	0.050648	[T/G]	GAAGTTCCAGAAGAAAAAATTGCATCAGTGGAAGAGAGTGCTGTTGAAGAAGCAAAGCCGGCTGAAGCAGTTCCCGTTGAAGAGAAGACCGAGGGTGAGG[T/G]TAAGGCNGAAGAATAAAAGAATGGCTATGGGAANCGAATAAATAAAATGTCTGTATGGATCATTTGGGGATGNTAGTGTTGATGCTCAAAACTTATATAA	0	0	0	0	0	FORWARD		0.834		Unknown	0	1909233621	384_PR-AGP4-1303-0_B_F_1909233621	C	1			LG7M
384_PR-AGP4-1455	384_PR-AGP4		no													TGTATGGATCATTTGGGGATGNTAGTGTTGATGCTCAAAACTTATATAATAGTATGCNAAGAAANTGTTTCCTAAGGCTNAAGCGAGAGCTTNGACTATG[C/G]CACTGCCCAGTTCCGGGGTTTAATTTATCATTTTGGTTACTGAGATTGCATAATGCACAGTTTTCTTNNNAGTAAGCACAGTATGTAGTAAACGG	0	0	0	0	0	FORWARD		1		Unknown	0	1909233622	384_PR-AGP4-1455-0_B_R_1909233622	B	2
384_PR-AGP4-47	384_PR-AGP4	530866288	yes	1	0	0	0.709001	0.0373198	0.00520833	0.171875	0.822917	0.0911458	0.171875	0.165602	[A/G]	TTAGCCGAGCCATCAAGCTTTTCTGATCAGATTNATTCGATTTCTG[T/C]AGAGCTAACTGCTTTATCGGCTCTTTATAGAAATTCTTGATATGGCCACTGTTGAGGTATATCAATGAAACTTGAGTAATCTTGNCATTGCCAAGTTTAT	0	0	0	0	0	FORWARD		0.889		Unknown	0	1909233623	384_PR-AGP4-47-0_T_R_1909233623	C	1
384_PR-AGP4-802	384_PR-AGP4	501311220	yes	1	0	0	0.484189	0.0699581	0.78534	0.209424	0.0052356	0.109948	0.209424	0.195644	[A/G]	CNTANGAATTTAAACTTNTATTNGAGAAAGATTTAAATCGATTTATACTTTGCCAGCAAANCATTTACCGATTGATCATTGAATAATTATCATCATGGAT[T/C]GTTTTCGCAGGTTGCTTCGTCTGTTGGATTGATTGCAAAGGAAGAACAGGTGAAGGCCGCAGAGGATGCTGTGAAAGTTACCGAGATCGAACCCGCGACC	0	0	0	0	0	FORWARD		1		Unknown	0	1909233624	384_PR-AGP4-802-0_T_R_1909233624	C	1		LG7
384_RD21-566	384_RD21		yes	0	0	1	0	0	0	0	0	0			[T/C]	TCTGAACAAGTTTGCAGATCnGAGCnACGAGGAATTCAAGGCCACATATCTNGGTGCCAAGCTGGATACCAAGAAACGCTTGCTGAGGTCTCCCAGCCCTCGATACCAGTATTCCGACGGCGA[A/G]GATTTGCCAAAGTCCATTGACTGGAGAGAAAAGGGAGCCGTGGCTCCCGTGAAGGACCAGGGTNCATGTGGTAAGTTTTATNTNATGAATTTTCATACCCTAATTTTCAGTTTTACGAGAAGTTATATCTNATGAATTTTCATACCCT	0	0	0	0	0	FORWARD		0.915		Unknown	0	1909233626	384_RD21-566-0_B_R_1909233626	C	1
384_RD21-630	384_RD21	530865626	yes	0	0	1	0	0	0	0	0	0			[T/G]	ACAAGTTTGCAGATCnGAGCnACGAGGAATTCAAGGCCACATATCTNGGTGCCAAGCTGGATACCAAGAAACGCTTGCTGAGGTCTCCCAGCCCTCGATACCAGTATTCnGACGGCGANGATTTGCCAAAGTCCATTGACTGGAGAGAAAAGGGAGCCGTGGCTCCCGTGAAGGACCAGGGT[T/G]CATGTGGTAAGTTTTATNTNATGAATTTTCATACCCTAATTTTCAGTTTTACGAGAAGTTATATCTNATGAATTTTCATACCCTAGACCATAACAATGCCCTGTACAGTANTTTTTATTTGAGAAGTT	0	0	0	0	0	FORWARD		0.787		Unknown	0	1909233627	384_RD21-630-0_B_F_1909233627	C	1
384_SCL1-1749	384_SCL1	530866184	yes	1	0	0	0.506636	0.0664084	0.873684	0.126316	0	0.0631579	0.126316	0.118412	[A/G]	TGAATACAAGTAATCATCGAGATCGGCTTTTAAGAATGGTCAAAGGCTTGTCTCCAAATGTGGTAACGTTGGTGGAGCAAGAAGCCAACACTAATACTGC[A/G]CCTTTTTTACCCAGGTTCATGGAGACTTTGAGTTATTACACTGCTATGTTTGAATCTTTGGATGTAACTTTGCAAAGGGATAGCAAAGAGCGGGTCAGCG	0	0	0	0	0	FORWARD		1		Unknown	0	1909233628	384_SCL1-1749-0_T_F_1909233628	C	1
384_SCL1-197	384_SCL1		yes	0	0	1	0	0	0	0	0	0			[T/G]	TCAGGTGTTCCCGAAATCTCCAAAAACATGGGGATGCAGTACATGCCTGGAGGAATCGGTCTGAATCTCCAACGTGGTTGGGGAAATTCCTTCAGATCTT[T/G]TTCNACAGATTTAAGCCCAAAACAGAATGGNAACTTTGCTATTGATCACACATCTACGACTGGTGAGCGTAGTGNTGGAACCCTGAAGATGATTGATCAG	0	0	0	0	0	FORWARD		1		Unknown	0	1909233630	384_SCL1-197-0_B_F_1909233630	C	1
384_SCL1-318	384_SCL1	501311222	yes	1	0	0	0.106867	-0.161244	0.910995	0.078534	0.0104712	0.0497382	0.078534	0.0944598	[A/G]	AACAGAATGGNAACTTTGCTATTGATCACACATCTACGACTGGTGAGCGTAGTGNTGGAACCCTGAAGATGATTGATCAGAGGTCTCCAATTTCTCCCCT[T/C]TCTCCTCAAGGGATTGGATCTGACGGTTTGCCTCAAACCAGTCAGAGTCAAAGACTTTATTCCAGTGAAAGAAACCAAATGCATGATGATCTAATCCACA	0	0	0	0	0	FORWARD		0.976		Unknown	0	1909233631	384_SCL1-318-0_T_R_1909233631	C	1		LG9	LG9M
384_SCL1-431	384_SCL1		no													ATTGGATCTGACGGTTTGCCTCAAACCAGTCAGAGTCAAAGACTTTATTCCAGTGAAAGAAACCAAATGCATGATGATCTAATCCACAGTTCTTCACACA[A/G]TCATGGTTCTTTTAAAGATCAAGTATACATTCATGAAAGTTTTCCATGTAACAATGAACTTTCACACGAGAGCTCTATATGTATTCAATCTTCTGGTGGA	0	0	0	0	0	FORWARD		0.732		Unknown	0	1909233633	384_SCL1-431-0_B_R_1909233633	C	1
384_SCL1-570	384_SCL1	501311224	yes	0	0	1	0	0	0	0	0	0			[T/G]	GTTTTCCATGTAACAATGAACTTTCACACGAGAGCTCTATATGTATTCAATCTTCTGGTGGAAGTCCTTTGTCTTCACAGCATTCACAATCATATTCTTC[T/G]GATTCTAGATATTTCCATTCAGCAGAGGATGCAGCCGACCTAGTCGGAAATGCTTACAGTGGCAATGGGCAGCCAGCGAATTTGAAGATTTTNGAGGAAA	0	0	0	0	0	FORWARD		1		Unknown	0	1909233634	384_SCL1-570-0_B_F_1909233634	C	1		LG9
384_SCL1-663	384_SCL1	501311226	yes	1	0	0	0.133246	-0.150142	0.90625	0.0833333	0.0104167	0.0520833	0.0833333	0.0987712	[A/G]	ATTCTTCNGATTCTAGATATTTCCATTCAGCAGAGGATGCAGCCGACCTAGTCGGAAATGCTTACAGTGGCAATGGGCAGCCAGCGAATTTGAAGATTTT[A/G]GAGGAAATAGAAACAGCACTGTTGGGACCTGATGGCGACGATCCTGTAGATATGGACTATGCCTATGGGGATCATACACTTAATTCTAATTCAGAATGGA	0	0	0	0	0	FORWARD		1		Unknown	0	1909233636	384_SCL1-663-0_T_F_1909233636	C	1		LG9	LG9M
384_SCL1-823	384_SCL1	501311228	yes	0	0	1	0	0	0	0	0	0			[T/C]	TGCCTATGGGGATCATACACTTAATTCTAATTCAGAATGGAGTTTGGAGGCGTTGAGTGACTTAAACGATTTTCTTGACCAAACCTCCAACCCTGGTTAC[T/C]CCCAAATAAATAATGCAGATAGCTCCAGGGTGCCAGATAACTTGCAGCAGCTAACAAATCACGGGGATCGAAATGTTAAAGAAGAAACAGTGAATGAAGT	0	0	0	0	0	FORWARD		1		Unknown	0	1909233638	384_SCL1-823-0_B_F_1909233638	C	1		LG9
384_SPS-258	384_SPS		yes	0	1	0	1	0	1	0	0	0			[A/C]	CTTTACCCGCTTGATCCCCAAGTACTTTGGACATGTTCAGAATGTGACCTAATGCCCCATCTACAAATTCTTGAATGTAAGGCCACAATAATTCCTTGGGAATATATTTATCTCGCGGACCACAAGGGATTCTTATGATATATGCACCACTGCTTTCCCCTCCACCATGCCCATCAACATCATAAGAATCCCTTGTGGTCCGCGAGAT[A/C]AATATANTCGCAAGGNATTATTGTGGCCTTACATTCAAGAATTTGTAGATGGGGCATTAGGTCACATTCTGAACATGTCCAAAGTACTTGGGGATCAAGCGGGTAAAGGTGATCCAGTTTGGCCTTATGTTATTCATGGACA	0	0	0	0	0	FORWARD		0.949		Unknown	0	1909233640	384_SPS-258-0_T_F_1909233640	C	1
384_SPS-274	384_SPS		yes	0	1	0	1	0	1	0	0	0			[T/G]	GGCCACAATAATTCCTTGGGAATATATTTATCTCGCGGACCACAAGGGATTCTTATGATATATGCACCACTGCTTTCCCCTCCACCATGCCCATCAACATCATAAGAATCCCTTGTGGTCCGCGAGATNAATATANTCGCAAGG[A/C]ATTATTGTGGCCTTACATTCAAGAATTTGTAGATGGGGCATTAGGTCACATTCTGAACATGTCCAAAGTACTTGGGGATCAAGCGGGTAAAGGTGATCCAGTTTGGCCTTATGTTATTCATGGACANTATGCNGATGCA	0	0	0	0	0	FORWARD		0.988		Unknown	0	1909233641	384_SPS-274-0_B_R_1909233641	C	1
384_SPS-401	384_SPS		yes	0	0	1	0	0	0	0	0	0			[T/C]	CCATCAACATCATAAGAATCCCTTGTGGTCCGCGAGATNAATATANTCGCAAGGNATTATTGTGGCCTTACATTCAAGAATTTGTAGATGGGGCATTAGGTCACATTCTGAACATGTCCAAAGTACTTGGGGATCAAGCGGGTAAAGGTGATCCAGTTTGGCCTTATGTTATTCATGGACA[T/C]TATGCNGATGCAGGTGATAGTGCAGCACTCTTGTCAG	0	0	0	0	0	FORWARD		1		Unknown	0	1909233642	384_SPS-401-0_B_F_1909233642	C	1
384_THE1-271	384_THE1	501311230	yes	0	0	1	0	0	0	0	0	0			[T/A]	CTCTAAAGTGGTTGTTGTTAATATTCAAATCCTTCAATGGGATAGACAGTTGTGAGGGTTCGTTTGCATTCTTTTTGAATGTTATATGCGAACTACTGTA[A/T]TTAGCTTCCTTTATTGCACATTTGTATCGTGATACTNGACATAATGTTTCCAAGATCTCAAAATGGTTGCTTAGGTGGGAAATCATTTGTTTGTAGGAAT	0	0	0	0	0	FORWARD		0.965		Unknown	0	1909233643	384_THE1-271-0_B_F_1909233643	A	2			LG5M
384_THE1-308	384_THE1		yes	0	0	1	0	0	0	0	0	0			[T/C]	TGGGATAGACAGTTGTGAGGGTTCGTTTGCATTCTTTTTGAATGTTATATGCGAACTACTGTANTTAGCTTCCTTTATTGCACATTTGTATCGTGATACT[A/G]GACATAATGTTTCCAAGATCTCAAAATGGTTGCTTAGGTGGGAAATCATTTGTTTGTAGGAATTTAGGAAAGGAAGTAATCNTCCTGCAAAACATCAAAT	0	0	0	0	0	FORWARD		0.965		Unknown	0	1909233644	384_THE1-308-0_B_R_1909233644	C	1
384_THE1-390	384_THE1	501311232	yes	1	0	0	0.867987	0.0166216	0.208333	0.505208	0.286458	0.460938	0.505208	0.496942	[A/C]	CATTTGTATCGTGATACTNGACATAATGTTTCCAAGATCTCAAAATGGTTGCTTAGGTGGGAAATCATTTGTTTGTAGGAATTTAGGAAAGGAAGTAATC[A/C]TCCTGCAAAACATCAAATTGTATGTGATTGTAGAATTCAGTAATTTTGATGGAGTGTATTCTCCGTTATCTAGCATTTATGCTAATATGAGAAAGGNNGG	0	0	0	0	0	FORWARD		0.965		Unknown	0	1909233645	384_THE1-390-0_T_F_1909233645	C	1			LG5M
384_THE1-61	384_THE1	501311234	yes	1	0	0	0.867987	0.0166216	0.286458	0.505208	0.208333	0.460938	0.505208	0.496942	[T/G]	CTGGTGAATCCACAAGGGAGGTAATTGAATTGGCAGGTAGTACATTCATGTTTCTGCATT[T/G]GTTGTAGTNCATNCAGCCAGCAAGTTGCACAAAAGATGGCACCAATAGTCAGGTAATTGAAAATTTTCTGTGCTTTATAAAATACCTAATTTAATATCAT	0	0	0	0	0	FORWARD		1		Unknown	0	1909233647	384_THE1-61-0_B_F_1909233647	C	1			LG5M
384_THE1-74	384_THE1	501311236	yes	1	0	0	0.758074	0.0308011	0.177083	0.505208	0.317708	0.429688	0.505208	0.490116	[T/C]	CTGGTGAATCCACAAGGGAGGTAATTGAATTGGCAGGTAGTACATTCATGTTTCTGCATTNGTTGTAGTNCAT[A/G]CAGCCAGCAAGTTGCACAAAAGATGGCACCAATAGTCAGGTAATTGAAAATTTTCTGTGCTTTATAAAATACCTAATTTAATATCATATTCATGGCCTCT	0	0	0	0	0	FORWARD		1		Unknown	0	1909233648	384_THE1-74-0_B_R_1909233648	C	1		LG5	LG5M
AF434186-746	AF434186		yes	0	1	0	1	0	1	0	0	0			[I/D]	GGGAAAGGTGGGCATGAACTTAGTCTGACAACTGGCAATGCTGGGGGCAGGTTGGCTTGTGGTGTGGTTGGACTCACTCCCATTTAAGGCCCAGTCAAAA[-/A]TGGAATGATCTTCAAAGGTCATGGACATCGTATGATACCAGTGACTGCAATAATAATTCGANAAAATATGTTCTCTATCCTCGCAAGATTGTTAGCNAATTG	0	0	0	0	0	FORWARD		0.988		Unknown	0	1909243311	AF434186-746-0_P_R_1909243311	C	1
AF448201-2865	AF448201		yes	0	1	0	1	0	0	0	1	0			[A/C]	AGCACATGCGCTCTGATTTGTGTTTNGCGGTAACAAATTTCGTGNAGTTATACACGTAAATCTGGTATGTAATGAAATTCCAATAACATCTTGAACAAGT[A/C]RYKWTA	0	0	0	0	0	FORWARD		0.858		Unknown	0	1909239539	AF448201-2865-0_T_F_1909239539	C	1
AF448201-585	AF448201		yes	0	1	0	1	0	0	0	1	0			[A/G]	GTCTTCAARGATCAGTACCTGGAGGTCACCACTGGCCTTCCTGCAACAGCTTCCCTGTATGGATTGGGCGAGAACACGCAGCCCAACGGGATCAAAATTN[T/C]TTCCCAAAGAAGCTTATACCCTGTACACAACTGACATTTCTGCAATAAATCTGAATACAGATTTGTATGGCTCCCATCCTTTTNACATGGATGTAAGGAA	0	0	0	0	0	FORWARD		0.965		Unknown	0	1909241741	AF448201-585-0_T_R_1909241741	C	1
AF448201-669	AF448201		yes	0	1	0	1	0	1	0	0	0			[I/D]	AACGGGATCAAAATTNYTTCCCAAAGAAGCTTATACCCTGTACACAACTGACATTTCTGCAATAAATCTGAATACAGATTTGTATGGCTCCCATCCTTTT[-/T]ACATGGATGTAAGGAACGGAGGAATCTCTCATGGAGTTCTGCTGTTGAACAGCAATGGGATGGACGTTTTCTATACTGGTAATGCATTGACCTACAAGGTCA	0	0	0	0	0	FORWARD		1		Unknown	0	1909245963	AF448201-669-0_P_R_1909245963	C	1
AJ291767-413	AJ291767		no													TCAAATATACCACCACAGAAGGAGGGCTGCTGGGCAAGAAACTGAGTGCCTCAAACTTTGAGCTCAAATTCGTTCCCAGGAAAGAAGGCGGCTGTGTGGT[C/G]ACTTGGATCTGCAACTACGAAACCCTCGCTGGTGCCCCGGTTGACGAAGGCAAAGCACAAGAGATGAAGGAACAGAGTAATGTCATGTTCAAGAAGATGG	0	0	0	0	0	FORWARD		0.976		Unknown	0	1909242604	AJ291767-413-0_B_F_1909242604	A	2
AJ297300-1555	AJ297300	501311242	yes	1	0	0	0.496903	0.0679371	0.410526	0.48421	0.105263	0.347368	0.484211	0.453426	[T/C]	TTATCTACGATGAAGAATATGAGCTGATATTTGGCATTAAGTTTTCCAACTCGTAGATCTGAGTAAAATGGTACAAAATGTAAAGACATTTCAATCTTGC[T/C]GATCCATTTCTTGAAATTCTCNTTGTATGCCTTTGGAATACTGTAAATGTCCTCTGACACCATGATGTGGGTCAAATATTTTGAGTTAGCAGGGTGTAAA	0	0	0	0	0	FORWARD		0.899		Unknown	0	1909240120	AJ297300-1555-0_B_F_1909240120	C	1		LG11
AJ297300-1181	AJ297300	501311239	yes	1	0	0	0.485391	0.0697657	0.411458	0.484375	0.104167	0.346354	0.484375	0.452814	[A/G]	CTGTGTTTATCAAGAGGGCTGAGTAGATTATTCCRGAACAGAGTAAATAGTAATTGTCAGATGTATTAGTATGATACAAGGGACCAGGACAAGAAATACC[T/C]ATTAAAAGGGCTCTATGGCAGCCTACCACCTCACTTGTATCTATTCCTATCATTCTGTATCATTAATGAAATGGTTCTGTTAAAAGTTCGGAACTACCTG	0	0	0	0	0	FORWARD		1		Unknown	0	1909245202	AJ297300-1181-0_T_R_1909245202	C	1		LG11
AJ297304-1170	AJ297304	501311244	yes	1	0	0	0.319636	0.0995206	0.430851	0.484043	0.0851064	0.327128	0.484043	0.440211	[T/C]	GTTTTGATCAGATAAAGGAAGCTAGTGCCTTGGTTCGTCAGCTGATCATGCACACGAGTGCTACACTGCCTGCAAAGCAGCCTTCATTTACTACAAACAA[T/C]TTCAAAACCAANGCTCTGTGAAAACTATGCACAAGGCACAYNKDVVANTWKGGGATCGTTGCCACTTTGCGCATGGTGCCAGTGAGTTGCGAGACAACTC	0	0	0	0	0	FORWARD		1		Unknown	0	1909245964	AJ297304-1170-0_B_F_1909245964	C	1			LG8M
AJ300717-346	AJ300717		yes	0	1	0	1	0	1	0	0	0			[A/G]	GTCTCGTATTGTCAAWTTYAGTCATTTTGCACGTTTAACAAGGCTCTTGGATGATCCAAAGGTGTCAGATAAAGTCATCTATGGGGGTCAGCGAGATGAA[A/G]AGCGATTGATTATTGCTCCTACTCTCTTGCTGGATGCTCCAATGGATTCCTTGATTATGACAGAAGAAATATTTGGTCCCTTGCTTCCAATAATCACYGT	0	0	0	0	0	FORWARD		1		Unknown	0	1909234417	AJ300717-346-0_T_F_1909234417	C	1
AJ300725-746	AJ300725		yes	0	0	1	0	0	0	0	0	0			[I/D]	ACATATTATAAGTATGGATGTGCACTTCTTTACAAAGCTCAGGATGAAGCTGATCCATTTAATGAGAATGCTGCTCTAGCAAAGAAGGCAGAGGCTTCTT[-/A]CAAAAAATGCCACAAAAGGGACCTCTGGGAAAGTTGGCGAGGGTGAACCCTCTGAAGTTCCGACTACTGAAGTTCCTGTTAAGGATGACAAGGGCAAAGGCT	0	0	0	0	0	FORWARD		0.8		Unknown	0	1909234419	AJ300725-746-0_M_F_1909234419	C	1
AJ300737-208	AJ300737	530866186	yes	1	0	0	1	2.18e-08	0	0.00520833	0.994792	0.00260417	0.00520833	0.00518648	[T/G]	AGACGCCGCAGCAGCAACCAGCACGCAAACACTCCATTTGGACACCAACACTCCTTTCATTTGCCCCACGAACGAGAGTCTGTGTGCTCTGTGGTCGAGA[T/G]AGAAGTTTNATTATTAAATGGCGAGGAGAACGGACGATGAGTATGATTATCTATTCAAGGTGGTCCTGATTGGAGATTCAGGAGTAGGGAAGTCCAATCT	0	0	0	0	0	FORWARD		0.915		Unknown	0	1909240411	AJ300737-208-0_B_F_1909240411	C	1
AJ309083-1230	AJ309083		yes	0	1	0	1	0	1	0	0	0			[A/G]	ACCTTTGTCCAGCTTTACAGGACTTAGATTTGGCAAAGTGTGGGATTACAGATAATGGCATTGTCTCTTTATTANTCTGCAAGACAACAGGCTATACAGA[T/C]TCTTTCTTTATCAGGTTGTATGCAAATAACGGATAAATGCTTGCCTTTTATAGAAAAGATGGGTGAAACATTGCTTGGTTTGAACTTGCAGCACTGCAGT	0	0	0	0	0	FORWARD		0.899		Unknown	0	1909240011	AJ309083-1230-0_T_R_1909240011	C	1
AJ309083-1990	AJ309083		yes	0	1	0	1	0	1	0	0	0			[I/D]	AGTTGCTTACTTTGTAATTACAATTCACAGCTTCTGTAGTGATTAGGTTTTGGCTATGGCGGTGATACTTGTCTCTGTGCCATTTCAACTCTGGAAGTTG[-/T]TTTTCCAAGCCTTCTGAGCTACAGACTGGGAATTCAGTTCAATAGAATGTATCCATAATTWWHYHWWBBTTKGGGTTYYTATTC	0	0	0	0	0	FORWARD		1		Unknown	0	1909244424	AJ309083-1990-0_M_F_1909244424	C	1
AJ309087-680	AJ309087	501311246	yes	1	0	0	0.44938	0.0756449	0.570681	0.387435	0.0418848	0.235602	0.387435	0.360185	[A/G]	AACGTTATACAATGAACTCATACTGTATCTATATTCTGAGTATCTGGAGTTTAAATGCTGCTGGACTCTTTTTGTATGATATCTGTAATCTTCTACTATT[A/G]TCCTTACTGTTTCGCAGATATCTGAAACATATATTTATAAGTTAT	0	0	0	0	0	FORWARD		0.858		Unknown	0	1909239595	AJ309087-680-0_T_F_1909239595	C	1
AJ309088-583	AJ309088		yes	0	1	0	1	0	0	0	1	0			[D/I]	ATGGGACTGTTGTGCAGGATCCTGAACTTGGGCAGGTGATTCAGCTACAGGGTGATCAACGTAAAANTGTTTCAAATTTCCTTGTACAGGCTGGAATTGT[-/G]AAAAAGGACAATATAAAGATTCACGGATTCTAAGTTGTAATTCTCATGTAGCTCCACATTTACGCCTTTTCAATGTGGTGCGGTGTGTTTCATGTGCTGCTA	0	0	0	0	0	FORWARD		0.813		Unknown	0	1909239272	AJ309088-583-0_P_R_1909239272	C	1
AJ309088-966	AJ309088	530865831	yes	0	0	1	0	0	0	0	0	0			[A/G]	TGNCAAATCTTGTTCGTTATACTTTAGTTTKNAACTCGAAACTGTAATTACAATTGTAGGCGCCTTATTGGAACTTATTGAATGCAATGCTGGACAATGT[A/G]TTGNAWTTTAGNAWTTTTCNATAATTAACAGTATCWTTTTAAAGTGGTTTTK	0	0	0	0	0	FORWARD		1		Unknown	0	1909245943	AJ309088-966-0_T_F_1909245943	C	1
AJ309088-480	AJ309088	501311248	yes	0	1	0	1	0	0	0	1	0			[D/I]	CAGCGCAACGGTAGAAAGAGTCTGACAACTGTGCAAGGTTTAAGGAAGGAATTTAGCTACAANCAAAATTCTMMAANGACCTMNAAAAARRWWTTTTKKT[-/G]TAATGGGACTGTTGTGCAGGATCCTGAACTTGGGCAGGTGATTCAGCTACAGGGTGATCAACGTAAAANTGTTTCAAATTTCCTTGTACAGGCTGGAATTGT	0	0	0	0	0	FORWARD		0.976		Unknown	0	1909242285	AJ309088-480-0_P_R_1909242285	C	1
AJ309092-751	AJ309092		yes	0	1	0	1	0	0	0	1	0			[D/I]	GTCCGCGACGCTGACGCCGGGGGCCAGATCACCATGCGAGCACTGGAGAACATKCCTTTGGTCCAGTCCACTGTCTAYGAGGTCWTGAGACTCGAACCCC[-/C]GGTGCCCTACCAGTATGGCAGAGCCAAGGAAAATTTCGTTCTTGAATCCCACGACGGGTGCTTCAAAGTTCGAAAGGGCGAGCTCCTGGGCGGTTACCAGCC	0	0	0	0	0	FORWARD		0.949		Unknown	0	1909234420	AJ309092-751-0_P_R_1909234420	C	1
AJ309093-145	AJ309093		yes	0	1	0	1	0	1	0	0	0			[G/C]	NCTCTTATTNTTATGCAAGCCGTCACAGTTAATTCGTCANACTATCTAGAAGTTCTAKGYYTTTATTTCTYATAAGTTTCAGGAGTCTTTATTGTTATKS[C/G]ATTGTGCATAGAATTGAGTTCTGAACAGAGGATCAATCAGAATTCTGGTAGGCCTATCAGCCAAGAGCAAATAGCAGTTAAATCTCTNKTTTTTTKKNTT	0	0	0	0	0	FORWARD		0.889		Unknown	0	1909239895	AJ309093-145-0_B_R_1909239895	B	2
AJ309094-644	AJ309094	530865628	yes	0	0	1	0	0	0	0	0	0			[T/C]	GATGGCAGGACATCAAGTACCCCGGGAGTGTGAATCAGGATCCTATTTTCAAGAGTTACAGTCTTCCTCCCAACGAAGTGGGCTATCCTGGTGGCATCTT[T/C]AACCCGCTCAACTTCTCCCCATCCATGGAGGCCAARGNAGAAGGAGCTTGCCAATGGGAGGTTGGCAATGTTAGCATTCCTGGGATTTGTAGTGCAACAC	0	0	0	0	0	FORWARD		0.976		Unknown	0	1909242507	AJ309094-644-0_B_F_1909242507	C	1
AJ309094-973	AJ309094	530865832	yes	0	0	1	0	0	0	0	0	0			[I/D]	TTGGGYTTTTGTGTATTTAAACTTATNGAGAAGTTCTCTGTCACATCTGGTTTCCAAAYTCTTGTGCATACAGAATGGGTAAATGTGTGGAGGTACTTCC[-/A]CTGCTTATATATATGGATATGATGGATCATGCTGGATATCTATATTATGTTGTTTCTGGTWAAAWTTCTG	0	0	0	0	0	FORWARD		0.858		Unknown	0	1909239522	AJ309094-973-0_P_R_1909239522	C	1
AJ309098-547	AJ309098	501311252	yes	1	0	0	0.190378	-0.130946	0.0729167	0.302083	0.625	0.223958	0.302083	0.347648	[T/C]	TTGAACGAACTTTTATTGCCATCAAACCTGATGGTGTGCAAAGAGGACTGATTTCGGAAATTGTTNCCCGTTTTGAGCGCAAGGGTTACAAACTTGTTGC[A/G]ATCAAGTTGGTTGTTCCATCAAAGCAATTTGCTGAGCAACATTATGAAGATCTGAAAGAAAGACCATTTTNCAATGGCCTTTGTGAATTCCTCAGTTCTG	0	0	0	0	0	FORWARD		0.965		Unknown	0	1909242120	AJ309098-547-0_B_R_1909242120	C	1			LG4
AJ309098-284	AJ309098	501311250	yes	1	0	0	0.190378	-0.130946	0.625	0.302083	0.0729167	0.223958	0.302083	0.347648	[T/C]	AGKGACAATGAGTTCTCGTTTGTTCAGTGCAGCTGTCCGAACTGCCAGGACAGTTGCTGCTTCTTTTAATAAATCTTCTCTTTTACAAGAAGGAAAGGTA[A/G]TAGCTGCAGCGGCATCCTCATGCAGAGGCAAGGTCTCATCACTTGTTAGTCTCTCTTCTCATGGGGATTATCAAAGTGCTTACCGACAGTGGATTTCTGG	0	0	0	0	0	FORWARD		0.949		Unknown	0	1909241450	AJ309098-284-0_B_R_1909241450	C	1
AJ309098-75	AJ309098	501311256	yes	0	1	0	1	0	1	0	0	0			[D/I]	GGGAAGTTGACCTTGTTGGGTTTGTGCTTTGGTTAGATTGGTGGCCAGGGATGAGGGATGCAAGGCAAATGACC[-/G]AGAGTATAAGAAAAGCGCCTCCGCACATACRKGKGGRGAGGAAAGAGGTGCACAGAGAACTTTGTGGGAACTTCTCTGCTGCAGCTTTCTTTGACAGGTTTC	0	0	0	0	0	FORWARD		0.949		Unknown	0	1909241448	AJ309098-75-0_M_F_1909241448	C	1
AJ309098-685	AJ309098		yes	0	0	1	0	0	0	0	0	0			[T/C]	AACATTATGAAGATCTGAAAGAAAGACCATTTTNCAATGGCCTTTGTGAATTCCTCAGTTCTGGTCCTGTTCTCGCAATGGTATGGGAAGGCCAGGGAGT[T/C]ATYAAGTACGGACGCAAACTCATAGGTGCAACTGACCCACAAAATTCAGAACCTGGCACCATTCGAGGTGACCTTGCCATWATTGTTGGAAGGAATATCA	0	0	0	0	0	FORWARD		0.915		Unknown	0	1909240569	AJ309098-685-0_B_F_1909240569	C	1
AJ309098-688	AJ309098	501311254	yes	1	0	0	0.190378	-0.130946	0.0729167	0.302083	0.625	0.223958	0.302083	0.347648	[A/G]	ATTATGAAGATCTGAAAGAAAGACCATTTTNCAATGGCCTTTGTGAATTCCTCAGTTCTGGTCCTGTTCTCGCAATGGTATGGGAAGGCCAGGGAGTYAT[T/C]AAGTACGGACGCAAACTCATAGGTGCAACTGACCCACAAAATTCAGAACCTGGCACCATTCGAGGTGACCTTGCCATWATTGTTGGAAGGAATATCATTC	0	0	0	0	0	FORWARD		1		Unknown	0	1909247648	AJ309098-688-0_T_R_1909247648	C	1
AJ309098-766	AJ309098		yes	0	0	1	0	0	0	0	0	0			[A/T]	TATGGGAAGGCCAGGGAGTYATYAAGTACGGACGCAAACTCATAGGTGCAACTGACCCACAAAATTCAGAACCTGGCACCATTCGAGGTGACCTTGCCAT[A/T]ATTGTTGGAAGGAATATCATTCATGGAAGCGATGGGCCAGAAACGGCAAAGAATGAGATCAACCTGTGGTTCAAGCCAGAAGAGCTAGTCAATTATGCTC	0	0	0	0	0	FORWARD		1		Unknown	0	1909247631	AJ309098-766-0_T_R_1909247631	A	2
AJ309098-1065	AJ309098		yes	0	1	0	1	0	0	0	1	0			[I/D]	NAGCCATGTTTGGCTGTGATTAGGCAATTACACTGATCGTTAGCCATGCTTGGCTGTGATTAGGCAATTATACTCCTTTTAACCATACCTTTCCAAAAGA[-/A]GGACTGAAGAGACTAGATGAGAACGAAGNRGKTTNKTTTTCTTTCTAACCTCTTCANTNTTAGAATGCCTGCTTAATCTATTAATAATGATYYTTTTTTTCA	0	0	0	0	0	FORWARD		0.965		Unknown	0	1909241732	AJ309098-1065-0_M_F_1909241732	C	1
AJ309101-847	AJ309101		no													TGGCGAAGTGGTTGCGATTGGTGAAGACCAGAAACAAGGATTGGCACAGAAAGCGGCCGCTAAACATGCTGTGAACGAACTAAAGGAGGTGCTAAACCTC[C/G]TTTAGATGCAACTCAACTCAGCTTGCTCTCAAAGCTTTATCTTTAGTCTGTTGGATTCCATTGACTCAACTTATTCTCACATCTTTATCTTTACTATGTT	0	0	0	0	0	FORWARD		0.988		Unknown	0	1909234422	AJ309101-847-0_T_R_1909234422	B	2
AJ309108-736	AJ309108	501311258	yes	1	0	0	0.557251	0.058693	0.354167	0.505208	0.140625	0.393229	0.505208	0.477188	[T/C]	AAAMCATTACTGATAGATAAGCATNKTTTTCCAGTGCTAGAAATGAGGATGTGTGTTGCCATTTTAAGTGGTCAGAGTGGAAAGTAATCGGTAAAATGAT[T/C]GTGTAGATAACTCTGCTGAGATGAAGTTACAAATTTGTAAGATAACGAGTAATCAAAAATGGACACAAGGGCTACAAATCATGCAATGTATCCAGCAAAC	0	0	0	0	0	FORWARD		0.988		Unknown	0	1909243315	AJ309108-736-0_B_F_1909243315	C	1
AJ309108-842	AJ309108		yes	0	0	1	0	0	0	0	0	0			[I/D]	GATAACTCTGCTGAGATGAAGTTACAAATTTGTAAGATAACGAGTAATCAAAAATGGACACAAGGGCTACAAATCATGCAATGTATCCAGCAAACGAAAA[-/A]TAGATTGTAGGCTATTAAGGACAAGATATTACTGTGGACTGAACATCTCTAAACATGCTATGTTAATTTCAAGATAATTTTGTTAAACAAGGA	0	0	0	0	0	FORWARD		0.899		Unknown	0	1909240012	AJ309108-842-0_P_R_1909240012	C	1
AJ309108-96	AJ309108	501311260	yes	1	0	0	0.557251	0.058693	0.354167	0.505208	0.140625	0.393229	0.505208	0.477188	[T/C]	CAATTCTCGGGTCTTGGGTGCCATGAGGGTACACCTGAAAGAAATGTCTGGGTTCTTTCAGGATCCTTYCCTTTGAGAATCGCTACCTGGGAAGC[A/G]AAACTGGAAGAAAAAACTTTTGGGGGACTAAAGCTTTGAATATTCATTTAGAGGGTGTTCGACAGATTTGTGAACGGATTTACATATTTGGCGAAGCATT	0	0	0	0	0	FORWARD		0.858		Unknown	0	1909239540	AJ309108-96-0_B_R_1909239540	C	1
AJ309109-240	AJ309109		yes	0	0	1	0	0	0	0	0	0			[T/G]	TTATTNCGGTGCCAGAATTGTCGAATCCTGTCGAGATTGGTCTCGAAAGATGAATTNCTTCAAGACTGCATTTTNCAACGAGGATGGATCTTCATCATCC[A/C]AAAAATTCAGAGGATTTGGATAATCCGGACCCAGAGGTGACCGACGGCTGGGATAATCAAGACGAGGAATGGAGTCCCGTCGATGATGAAATCGCCGCTG	0	0	0	0	0	FORWARD		0.976		Unknown	0	1909242566	AJ309109-240-0_B_R_1909242566	C	1
AJ309109-1195	AJ309109		yes	0	0	1	0	0	0	0	0	0			[T/C]	CAGGAAGAAGAGGATTTGACCTGGGAGGTGGATGACGATGAGGAAGAAACTGATGTGAAAGTGGAAGAGAGGACTGTCGAAGATAAAATTGTCACCGAAT[T/C]GGTGGTAGAAAAGCTGAAGGTTGGTGAAGATTTTGGCGAGGAACCAAAATCTRGTGATGATTTGGCCGCAAAATCTGAAATTGTTGTCGNANTCGGTCGA	0	0	0	0	0	FORWARD		1		Unknown	0	1909245965	AJ309109-1195-0_B_F_1909245965	C	1
AJ309110-1774	AJ309110		yes	0	1	0	1	0	0	0	1	0			[I/D]	GGGTTTTGGGAACAGAGAGATTGCCATATCCAAGCAGGTCATTTGAATTGGCTCACTGTTCTCGGTGTAGAATTGATTGGCTTCAGAGGGATGGCATCCT[-/T]GCTGTTGGAGTTGGATAGGCTGCTGAGGCCAGGTGGCTATTTTGTATATTCTTCTCCTGAAGCATACATGCAAGATGAAGAAAATCTTCAGATATGGAATGC	0	0	0	0	0	FORWARD		0.996		Unknown	0	1909244158	AJ309110-1774-0_P_R_1909244158	C	1
AJ309110-2819	AJ309110		yes	0	1	0	1	0	1	0	0	0			[I/D]	ATTAGCAATTTTCTTGTAAATAAGTCGTAGTCAATCTGTATAGTTGTTGAGACCAAACTAAGTATTCAGGCTTTAGCTGAAAGGGNAAGGTGCTTCTTTT[-/T]GGAAAATGTTTCTGCTGCAGTTTGATTTATGAGGGATACGTCCTCTTATTTTCTTTTAAACAAAGGAGAAAACTGCTTTTTGATATTACATAGTAATTGACA	0	0	0	0	0	FORWARD		0.988		Unknown	0	1909243317	AJ309110-2819-0_P_R_1909243317	C	1
AJ309110-2804	AJ309110		yes	0	1	0	1	0	0	0	1	0			[D/I]	TGCCTGGAGAAACCCATTAGCAATTTTCTTGTAAATAAGTCGTAGTCAATCTGTATAGTTGTTGAGACCAAACTAAGTATTCAGGCTTTAGCTGAAAGGG[-/G]AAGGTGCTTCTTTTNGGAAAATGTTTCTGCTGCAGTTTGATTTATGAGGGATACGTCCTCTTATTTTCTTTTAAACAAAGGAGAAAACTGCTTTTTGATATT	0	0	0	0	0	FORWARD		1		Unknown	0	1909245419	AJ309110-2804-0_M_F_1909245419	C	1
AJ309116-831	AJ309116		yes	0	1	0	1	0	1	0	0	0			[I/D]	AGTTTAACCGGCGGAGAAATCCTCGAAAGTTGTTTCGAAGAACTCGCTCAGCTTTCAGTGGGTTCTTTGAAGATCGCGCTTTGTGTAGAGTAAGGGTTTT[-/T]TTAGAGCTTGAATTGGCTCTATGTTGCGGAGTTTCCTCAGCAATTGTTTTATTTAAAGTGCACGAGAACATGTKATGCAAAGTTACGTYTTTTTNKAATNCR	0	0	0	0	0	FORWARD		1		Unknown	0	1909247649	AJ309116-831-0_P_R_1909247649	C	1
AJ309116-599	AJ309116		yes	0	0	1	0	0	0	0	0	0			[A/G]	TTGCTTNGTGGAAGCTTTTGTTTTCAGAGCTTTATACCCCAGAGAATTCGCTAGGGTTTTAGTGGATTCTTTAAATCTGGTGTTTTGCGTTTTATTGAGT[T/C]TAAGTTGCAAGGGATCCTCAGAAATTGTTCAATTCGAAGTGCAAATCTGGCAGAATCCGCTNGAGGCTGTCCGTGGATTTGTCAAATCTGGTGTTTTGTG	0	0	0	0	0	FORWARD		1		Unknown	0	1909244427	AJ309116-599-0_T_R_1909244427	C	1
AJ315675-292	AJ315675		yes	0	1	0	1	0	0	0	1	0			[A/G]	RTATGGAGAGGTTTGCCAACGATGTGGACGAGCACAGCCTAAAGGAGACTGAACTCAGGCTAGGGTTACCTGGTGTGTGTGAGTCAGACACTGGTCCGGG[A/G]CAAANCCAGGAATGGMMRAAANGGGGGKATTTTCTGAAGTCATGGATTCCAYCAAGGCTTCAAGTTTCAATGACAACAAATGGATTTTYCNTTCTGTCAA	0	0	0	0	0	FORWARD		0.834		Unknown	0	1909239380	AJ315675-292-0_T_F_1909239380	C	1
AJ315675-393	AJ315675		yes	0	1	0	1	0	1	0	0	0			[I/D]	CAAANCCAGGAATGGMMRAAANGGGGGKATTTTCTGAAGTCATGGATTCCAYCAAGGCTTCAAGTTTCAATGACAACAAATGGATTTTYCNTTCTGTCAA[-/A]TGTCAACCTGCAACTTCTGCCATTACTGAAACGGCTGAAGCATGCAAGGGCAGTCAGCCAGGKTTGKTTTCTGCAACTCCTAGCCAGAAANTAATGATGCAA	0	0	0	0	0	FORWARD		1		Unknown	0	1909245967	AJ315675-393-0_P_R_1909245967	C	1
AJ315675-98	AJ315675	501311262	yes	1	0	0	0.25074	0.114855	0.229167	0.557292	0.213542	0.492188	0.557292	0.499878	[C/G]	KRSACATCAAACACTTCAGAGTTGGGATGAATAATGTTGTAGCAGACGGTATTCACACAGTCCAATAATCCGGATCAGTCCAGGGAAACCGGGATTT[C/G]TAGGTATACGCTATTGGTATTGTTCAGTGAGTAGTTATTTTCATCAGAATCTCTGTGGTTGCAATTTGCAACTTGAATTTTNGTGTTTTGGAGRTATGGA	0	0	0	0	0	FORWARD		0.996		Unknown	0	1909243857	AJ315675-98-0_T_F_1909243857	A	2			LG9F
AJ490522-353	AJ490522		no													KTGCCCACGGAAGAAGCACAGGTTCTTAGATTGTTTCACTAGAGGTTTTGAGTGAATTGGAACAATGGGCAGTGTACTGAAAATGCAATTTGTAGCTCTG[C/G]TCTGCCTTGTCCTGCTAAACATCAACACCTGYAATGGAGTGACACCATCCTTGGAGCCACCTCAGGGAAATAGCCTGAAGTTGAAAAGCAGGACATACGA	0	0	0	0	0	FORWARD		1		Unknown	0	1909247650	AJ490522-353-0_B_F_1909247650	A	2
AJ490522-684	AJ490522		yes	0	0	1	0	0	0	0	0	0			[T/G]	CGAAGTTGGTTGGGACGNTGGTATCTCCGTAACGATGATGCTGATGCTGCGGAGTCAGGATCAGTCACCAGCATTGTGGCAGGAAACGAGATAGCATCAA[T/G]KGCAGGTTCAGATKCTGGAAGCATCAAGCAAGTTATTGCAGAGGCCAGCTTCCATAAAAGCNTTGGGACTGCATATCGGGTGTCCTATATTCAGCGTYTG	0	0	0	0	0	FORWARD		0.976		Unknown	0	1909242364	AJ490522-684-0_B_F_1909242364	C	1
AJ490522-934	AJ490522		no													AGAAAATTCACCAGTCATAGTTCCCTTTGAANGCAGAATTCTGGTTTTACACGCAGGACACAATACCTCCATTGGCACCTGCTACCATTGCAGTGCCAGC[C/G]TCCGATCGTGCAGTGGTGGAGGGCTTCTTYTGCSAAGGCATTATAGACTACTCTTATGATGGTTCTCAGTGGCAGAGGAAGAATATGCATGGCAAACTAT	0	0	0	0	0	FORWARD		0.834		Unknown	0	1909239336	AJ490522-934-0_B_F_1909239336	A	2
AJ490522-968	AJ490522	501311264	yes	1	0	0	0.319412	-0.0995667	0.453125	0.40625	0.140625	0.34375	0.40625	0.451203	[C/G]	AGAATTCTGGTTTTACACGCAGGACACAATACCTCCATTGGCACCTGCTACCATTGCAGTGCCAGCSTCCGATCGTGCAGTGGTGGAGGGCTTCTTYTGC[C/G]AAGGCATTATAGACTACTCTTATGATGGTTCTCAGTGGCAGAGGAAGAATATGCATGGCAAACTATACCTTGTGCCTGGAGGAGATGAGGTTGGATCCTT	0	0	0	0	0	FORWARD		1		Unknown	0	1909244428	AJ490522-968-0_T_R_1909244428	B	2			LG12M
AL749535-71	AL749535		yes	0	1	0	1	0	0	0	1	0			[G/C]	CTSGTACCTCCGGAATAAGTGGTACTTTATGTGTTATTCTTTAGATAAATGGCTTCCAAAGTCCTCAGCA[C/G]SKSASSSNATTCAATGCGTTGGTATTCATCCTTCTGCAACCTCGCGTCGGTTGACCGTTTCATCTCCTTCAAAAANCCTTGTGCAAGGTAACTGGACCAA	0	0	0	0	0	FORWARD		0.965		Unknown	0	1909241882	AL749535-71-0_B_F_1909241882	B	2
AL749535-364	AL749535		yes	0	1	0	1	0	0	0	1	0			[D/I]	GTGGGGACTAAAGTAATGGAGAGTATGGGAATTCAGATTGAGAGTAATCCTGCTGAAAGTCGCCTTTCAGAGCTAAAAGTTCGTTCATGGCCCAAGTGGG[-/G]ATGCCCTCCTAGTAAGTTTCCTTGGACCTATACTGCAACTGAAACATGTTATCTGTTGGAGGNAAGAGTGAAGGTATACCCAGATGGCTACAATGACTATGT	0	0	0	0	0	FORWARD		1		Unknown	0	1909245969	AL749535-364-0_P_R_1909245969	C	1
AL749536-984	AL749536		yes	0	0	1	0	0	0	0	0	0			[I/D]	AGGAAGGTTTGCTTCAGCTTCCTTCCGATAAGGCATTGTTGGAGGATCCGAGCTTCCGATCTTATGTGGAGAAGTACGCAGCGGATGAGGATGCCTTTTT[-/T]GCTGATTATGCGGAAGCTCACTTGAAGCTCTCYGAACTGGGGTTTGCAGAGGAGGAGTAAACGCCGAGTCATGGAAGTGCATACGCTGTGTRAAACGCAAAA	0	0	0	0	0	FORWARD		0.996		Unknown	0	1909244340	AL749536-984-0_M_F_1909244340	C	1
AL749536-705	AL749536		yes	0	0	1	0	0	0	0	0	0			[A/T]	TTGAAATTACWGGAGGGCCGGAAATCCCTTTCCATCCAGGAAGACCAGATAAAACTGAGCCTCCAGAGGAGGGCCGTTTACCTGATGCCACTAAAGGGGT[A/T]GATCATTTGAGGGATGTGTTTGGTCACATGGGCTTAAGTGACAAGGATATTGTGGCGCTTTCTGGTGGCCACACCTTGGGTAGATGTCACAAGGAGCGAT	0	0	0	0	0	FORWARD		0.915		Unknown	0	1909240526	AL749536-705-0_T_F_1909240526	B	2
AL749536-1076	AL749536	501311268	yes	1	0	0	0.155796	0.141935	0.0416667	0.442708	0.515625	0.263021	0.442708	0.387662	[T/C]	GCCTTTTTNGCTGATTATGCGGAAGCTCACTTGAAGCTCTCYGAACTGGGGTTTGCAGAGGAGGAGTAAACGCCGAGTCATGGAAGTGCATACGCTGTGT[A/G]AAACGCAAAACATATGATGCTACCTGCAGAATGGCATCTCTAGAAGAGTCTTAAGAGTTGATGTTGTGTAAAACATATCCTAATAGCAGTGTCAGAAATA	0	0	0	0	0	FORWARD		1		Unknown	0	1909245409	AL749536-1076-0_B_R_1909245409	C	1		LG4	LG4F
AL749536-1017	AL749536	501311266	yes	0	1	0	1	0	1	0	0	0			[A/G]	CATTGTTGGAGGATCCGAGCTTCCGATCTTATGTGGAGAAGTACGCAGCGGATGAGGATGCCTTTTTNGCTGATTATGCGGAAGCTCACTTGAAGCTCTC[T/C]GAACTGGGGTTTGCAGAGGAGGAGTAAACGCCGAGTCATGGAAGTGCATACGCTGTGTRAAACGCAAAACATATGATGCTACCTGCAGAATGGCATCTCT	0	0	0	0	0	FORWARD		0.949		Unknown	0	1909241240	AL749536-1017-0_T_R_1909241240	C	1
AL749536-1376	AL749536	501311270	yes	1	0	0	0.0755806	0.177693	0.541667	0.432292	0.0260417	0.242188	0.432292	0.367078	[T/C]	GCTCTGATTCCATTGCCTCGTGCYCTCTCGTTTCTGCTTGTGTTGGTWCTGTCTACGTCATTATGTCAGGAGACTCAATAAANGCTAAGTAAGATGATTC[A/G]TGTGTATAGTTTATAACAACGTACCTGGCTGTTGGAATTAATGTATTTATGTGACTCCTCCCAGTCAATTTTCTTTTCAAGATACTCCATTTTCCATTTT	0	0	0	0	0	FORWARD		0.858		Unknown	0	1909239506	AL749536-1376-0_B_R_1909239506	C	1		LG4	LG4F
AL749536-615	AL749536	501311272	yes	1	0	0	0.311296	0.10125	0.0572917	0.442708	0.5	0.278646	0.442708	0.401964	[A/T]	ACATTGCGATCAGGCTGCTGGAACCCATCAAGGAGCAGTTTCCTATGATTTCATACGCCGATTTCTATCAGCTCGCTGGTGTCGTGGCTGTTGAAATTAC[A/T]GGAGGGCCGGAAATCCCTTTCCATCCAGGAAGACCAGATAAAACTGAGCCTCCAGAGGAGGGCCGTTTACCTGATGCCACTAAAGGGGTWGATCATTTGA	0	0	0	0	0	FORWARD		0.996		Unknown	0	1909243687	AL749536-615-0_T_F_1909243687	B	2			LG4F
AL749542-500	AL749542	501311274	yes	1	0	0	0.26291	-0.111954	0.442708	0.40625	0.151042	0.354167	0.40625	0.457485	[A/G]	CGCAAAGCAGGGCCAAGAGGAGGGCACCGTTGCGATGGAAATGAAAGAAGAAAGGAAACGGGAGAAGCTTCCGCTGAGCGTCGATGGCGACAGAGGCGAA[A/G]CTGAGCTCCTCCGTCGTCGCAAGAAGCGCCGGATAATCTGTTGCGGTAGCACCGTTGCTCTTCTGCTTCTTTTAGTCATCGTGTTCGTGATTCTGGCGTT	0	0	0	0	0	FORWARD		0.834		Unknown	0	1909239355	AL749542-500-0_T_F_1909239355	C	1		LG12	LG11
AL749547-48	AL749547		no													ATCAGACGCGTCTTTTAGCTTCTGGTAARGCCTCAGATGGGACGGBK[T/G]GTCGCCAAAGTCTTGGACCATCCTCAGAGAGCCGCGCTCCTCAGCAACTCGCCGAACTATTTCACGGCACCCGACGCTCTTAGGGAARKKATTATTACTA	0	0	0	0	0	FORWARD		0.787		Unknown	0	1909239081	AL749547-48-0_T_R_1909239081	C	1
AL749547-136	AL749547		yes	0	1	0	1	0	1	0	0	0			[A/G]	GATGGGACGGBKKGTCGCCAAAGTCTTGGACCATCCTCAGAGAGCCGCGCTCCTCAGCAACTCGCCGAACTATTTCACGGCACCCGACGCTCTTAGGGAA[A/G]KKATTATTACTACAACTAAATCTTCTTCGCGGGGCAGCGCCAACAGATTTAGAATTTTGTGACCAGGTCGCAGGTTCGAGCCATGGGAAAGGAGGATTTG	0	0	0	0	0	FORWARD		0.877		Unknown	0	1909239728	AL749547-136-0_T_F_1909239728	C	1
AL749547-138	AL749547		yes	0	1	0	1	0	1	0	0	0			[A/C]	TGGGACGGBKKGTCGCCAAAGTCTTGGACCATCCTCAGAGAGCCGCGCTCCTCAGCAACTCGCCGAACTATTTCACGGCACCCGACGCTCTTAGGGAARK[T/G]ATTATTACTACAACTAAATCTTCTTCGCGGGGCAGCGCCAACAGATTTAGAATTTTGTGACCAGGTCGCAGGTTCGAGCCATGGGAAAGGAGGATTTGCA	0	0	0	0	0	FORWARD		1		Unknown	0	1909244939	AL749547-138-0_T_R_1909244939	C	1
AL749554-153	AL749554	501311276	yes	1	0	0	0.890067	-0.0138219	0.145833	0.463542	0.390625	0.377604	0.463542	0.470036	[T/C]	GGNGRSSAGAAACGAGGAGAAATCGAGAGCCATGGCTGGAGGCATGCTGGCAACTGCGCCCTCTTCTATTACTGCTGTCACTCATCTTGGTCTCGGAGCC[T/C]ATGCAGAGGGCAACCCTTTGAAAGCATCGGTGCCCTCACCCAAGTTGGGCAGTCGAAGACTAGTTATCAGAGCTGAATCGTCGTCTGGCAACCCCAATGG	0	0	0	0	0	FORWARD		0.915		Unknown	0	1909240564	AL749554-153-0_B_F_1909240564	C	1		LG7	LG7
AL749554-668	AL749554		yes	0	0	1	0	0	0	0	0	0			[I/D]	TTTTCTGGAAATGGTAACTGTGAATGAGGGCTGCTCATAAATATCAAGCACTAGTTTTGTATAAAAGCATCTGCCATGCCATTCAGGCTGGTTTCTTTTT[-/T]CTCGGTAAAAGTCTGATTGCATCAGCTTGTTAATATGAATGCATTTTGTTAATCATATTGTAATATCACTCAATCATATGGAAGGTTTTCTAATGAAAATTA	0	0	0	0	0	FORWARD		0.988		Unknown	0	1909243026	AL749554-668-0_M_F_1909243026	C	1
AL749558-470	AL749558		yes	0	1	0	1	0	1	0	0	0			[I/D]	TTCAGCGAAACTGGAGCCGGAAAGCATGTTCCCCGCGCTGTCTTTGTAGATCTGGAGCCGACTGTCATTGACGAGGTACGGACTGGTACTTACCGTCAGC[-/T]TTTCCATCCTGAACAGCTTATCAGCGGCAAGGAAGATGCGGCCAACAACTTTGCCCGTGGTCATTACACCATTGGCAAGGAAATTGTGGACCTCTGCCTGGA	0	0	0	0	0	FORWARD		0.976		Unknown	0	1909242379	AL749558-470-0_P_R_1909242379	C	1
AL749560-180	AL749560		yes	0	1	0	1	0	0	0	1	0			[A/T]	AACACAAAGGCTGCAGATGTGAGCAACTACAAAAAGNNTTTCGGAGGCCATTAAGGAGTCCCATATTTGGAGACCNANTAGATGTACTTATCTGCAACGC[A/T]GGGTTTGTCAGGAGTAAATATTTGGAGAATACAAGTATAGAGGACCTAGATCTCATTATCCAGACAAATTTGACTGGGACTCTCTACACTTTGCATGCGG	0	0	0	0	0	FORWARD		0.988		Unknown	0	1909234424	AL749560-180-0_T_R_1909234424	B	2
AL749560-686	AL749560		yes	0	1	0	1	0	0	0	1	0			[D/I]	GCAAAGGATGTTGCAAATTACACTCTCAGAGCTGCCAAGGAGGGAAGGTTTTTAACTAATGCACTGTTTCCAGGGCTTTTCCTCTCCACTTTATCACGGG[-/G]TGTACTCCCAGCCGATTCGTTTTYNATGGCTCTCCTGGAGCTTGTTCTATACCTGCCATGTAGGGTTCTAAGTTTCATTATAGCCTCTCTAACCCNTYCTGT	0	0	0	0	0	FORWARD		1		Unknown	0	1909234423	AL749560-686-0_M_F_1909234423	C	1
AL749562-1492	AL749562		yes	0	1	0	1	0	1	0	0	0			[I/D]	CTTTGTCTTCCGAGGTGGATGATTTTACCTAATANTTTGTGTAATCCAGAAATCTGTTTTCATNWTTTTTAAACTGGAACACATCAGTAGTAATTCTTTT[-/T]AGTCTGTTATTGGAATAGTGAGAGTCATTTATATTGTTTTCCTACAGATTCCTTGTTTTCTATGTACTGCAAGATGGAGCTTTAGTAAAAGCTTTATGTTGC	0	0	0	0	0	FORWARD		0.813		Unknown	0	1909239289	AL749562-1492-0_P_R_1909239289	C	1
AL749562-1426	AL749562		yes	0	1	0	1	0	1	0	0	0			[I/D]	TGTCAATGCTTAGTTTGCATCTCTCGATATGTTTGGTAGATGGTCTGTGTGTATTATTATTTCTGCCTTTGTCTTCCGAGGTGGATGATTTTACCTAATA[-/T]TTTGTGTAATCCAGAAATCTGTTTTCATNWTTTTTAAACTGGAACACATCAGTAGTAATTCTTTTNAGTCTGTTATTGGAATAGTGAGAGTCATTTATATTG	0	0	0	0	0	FORWARD		0.899		Unknown	0	1909240093	AL749562-1426-0_M_F_1909240093	C	1
AL749567-1185	AL749567		yes	0	0	1	0	0	0	0	0	0			[A/C]	NCYTTTTTTWRNAATGCGGTAGGNTTGTTTGGAGAATTAGAACCTGATTAAAATGTAGATGGATTCAAGCTTTAAGTGAAATGAGGCTCGGAACGCAAGT[A/C]TGCTGTCCACTTTGAGACTCATTCTTTGTCTGAGGCTATAGTATCTGAAGCCAAAGNCCYTTTTATCTTTGGTTTAGNWTTTTGTCNACTTCAGTATGCT	0	0	0	0	0	FORWARD		1		Unknown	0	1909245184	AL749567-1185-0_T_F_1909245184	C	1
AL749570-364	AL749570		yes	0	1	0	1	0	1	0	0	0			[D/I]	CTCCAGAGAAACCTCTTCCAGGGGATTGCTGTGGCAGCGGCTGCGAGACCTGTGTGTGGGACACCTACTTCGACCAGTTGCAGGAATACAAGAAGGAAAA[-/G]GGATTCCATTCTTAAATCCCTTTCTCCGCCCTGNNTTTCCCTTCAGCTGTAGAAGTTCACGAATCTCGTACTCAAAATTGCTTAGGNTTTTNGCTCTGGTGG	0	0	0	0	0	FORWARD		0.996		Unknown	0	1909244159	AL749570-364-0_M_F_1909244159	C	1
AL749570-451	AL749570		yes	0	1	0	1	0	0	0	1	0			[D/I]	ACAAGAAGGAAAANGGATTCCATTCTTAAATCCCTTTCTCCGCCCTGNNTTTCCCTTCAGCTGTAGAAGTTCACGAATCTCGTACTCAAAATTGCTTAGG[-/G]TTTTNGCTCTGGTGGNTTTCTTATATCATTGCCATTATTTGGCTGCCWWTTTTTAACTGATANTTCGTCCATTGCTTTGGAGGAGATCTGTGCATTAGAATT	0	0	0	0	0	FORWARD		1		Unknown	0	1909247651	AL749570-451-0_M_F_1909247651	C	1
AL749570-20	AL749570		yes	0	1	0	1	0	1	0	0	0			[A/C]	GSKKACCGACGACATTGSK[T/G]GGGCCGCCTATGGAGCGGAGGAGCCTATGAGAAGCCTCTTCTGTGTTCCATCGGTTGTGTCAGCGAGAACGAGGGTTTGCTTTCGGCTTGACTGTTTCAC	0	0	0	0	0	FORWARD		0.787		Unknown	0	1909239083	AL749570-20-0_T_R_1909239083	C	1
AL749570-254	AL749570		yes	0	0	1	0	0	0	0	0	0			[I/D]	AGGGAAGGAGAATMTGGAGAAATCGACAGAGGCAAAGGCAAAGGTNGAAGATGAAAAGANGAAGCGGGAGGAAGAGATAGAGAAAATTTNGATGGAGAAA[-/A]TAGGGCCGCCTCCAGAGAAACCTCTTCCAGGGGATTGCTGTGGCAGCGGCTGCGAGACCTGTGTGTGGGACACCTACTTCGACCAGTTGCAGGAATACAAGA	0	0	0	0	0	FORWARD		0.834		Unknown	0	1909239401	AL749570-254-0_P_R_1909239401	C	1
AL749575-557	AL749575		yes	0	0	1	0	0	0	0	0	0			[I/D]	AATGGCATTTGATCCNTAGTTACAGGCATTCTTTAATTCTTTNCCGATGCGAGCATTGTTTAGGAAGGGAGAAGATTCAAGTAGAAGTAGAGTTAATTTT[-/T]CTGTCAAATGGNCCYYCATTAACTCTGCGAGTCCTTTGKATAWATAACTTAAGGTTAAGKATTTTMCCTGTATTGTTGTTGTTAGTAA	0	0	0	0	0	FORWARD		0.935		Unknown	0	1909234425	AL749575-557-0_M_F_1909234425	C	1
AL749582-1036	AL749582		no													AAGACGGTGCAGAGCTTAAAATCACAAGTGCTTGCTCCGAGAGCYGAGCATGATGATAATAGTTTGGACATCATGTTGGTTCGTGGTGGGGNAAGGTTGC[A/G]ACTCCTACGATTCTTTGTGTTAATGCAGTTTGGGCGTCATCTCTCTCTTCCATTTGTAGAGTATACCAAGGTGAAGTCAGTAAAGCTTAAACCAGGTAAA	0	0	0	0	0	FORWARD		1		Unknown	0	1909234428	AL749582-1036-0_B_R_1909234428	C	1
AL749582-834	AL749582		no													TGGGACAGTGAACCTAGATGGGATGAAGGACCAAAATGGGATGCAGAACCAAAATGGGATGCTGAGAATAACTTTGGGATGAAAGGGCCTGTAGATGAAA[-/A]TGCTCACAAAGTCAAATCAAAATGGACTAAAGGTAGAAGAGGAAAAATGGGTTGTCAGAAAAGGACCGTTNCTTGGTATATTGATATGTAACCACYCATGCA	0	0	0	0	0	FORWARD		0.899		Unknown	0	1909234426	AL749582-834-0_P_R_1909234426	C	1
AL749582-1309	AL749582		yes	0	1	0	1	0	1	0	0	0			[I/D]	CCTGAGCAGTGCAAGCTTATTGGTCGTCCTGTACGACATTCGGTATAATCTTACATGTGGGCATTCCATTGCTGTATTATGCGATGATGAGCATTGTTTT[-/T]GATAAACAAACTTATAACTGTATTGTAATTTTTACAAGTATTTTTKKATTCCTTGTCTTCGACTGCCTCCAAGAAYGGATATTTTCATACAACGCAGTATGC	0	0	0	0	0	FORWARD		0.988		Unknown	0	1909234427	AL749582-1309-0_M_F_1909234427	C	1
AL749589-1399	AL749589		yes	0	0	1	0	0	0	0	0	0			[D/I]	ATTACCCAGTGAGGCCCAAACACGATTTNCTCATTTTNATCTGTTCAAATTTGAAAATNCATTTACATGCATACAGTAATCATTTTGAAGNTCAATCCAC[-/C]CCTGCCATCCGTTTGTCATCGTAGACATATATTCATATGGTTGTTGCTTCAAGTGAGAGTCCGCTTATAAGTTTAACATCATCTCAGTCTTTCAATAATTGA	0	0	0	0	0	FORWARD		1		Unknown	0	1909247096	AL749589-1399-0_P_R_1909247096	C	1
AL749591-1543	AL749591	501311280	yes	1	0	0	0.63412	-0.0475936	0.0208333	0.208333	0.770833	0.125	0.208333	0.21875	[T/C]	TTTGAGTGACTAATAATTGTAACGTGAAAGAGCTGCTGCGTACGGTAGAACACNAGTTTTNTGGTCTCCGCAAAACAAANTAACGGTGCTTTTTATTCAG[A/G]GCAGTTCAGGTTTTGAAATTTCGAATAGATTTGAAGAACTTCAGAACCTTTCGAGGTMCAGGRAACGGTGGAGAAAGTGTATTGCATAGCTCTTATCCCA	0	0	0	0	0	FORWARD		0.935		Unknown	0	1909240964	AL749591-1543-0_B_R_1909240964	C	1		LG8
AL749591-1188	AL749591	501311278	yes	1	0	0	0.145102	0.145705	0.1	0.531579	0.368421	0.365789	0.531579	0.463981	[T/A]	GTGGGATATATATAACGACGAGTCTCTGGATTACAAAGCAGAGGAGCACTCAATTCCTGAGGCCGAAANCCCTTTCGAACTTGCAACAAATTACAGCGAA[A/T]TCATTGTTGGCTACAATTCCCACGGCCGCTGGTTTCATTCCTGCTCCTTCTGCAGCTTGATTATTCAGATGATCATCCATTAGGAAGTTCTTTAACATTG	0	0	0	0	0	FORWARD		0.976		Unknown	0	1909242246	AL749591-1188-0_B_R_1909242246	A	2		LG8	LG8
AL749593-638	AL749593	501311282	yes	0	0	1	0	0	0	0	0	0			[A/G]	AAATAATGTTTTCYTTNACCTNCATTTGATTTGGTNGTGGTGTTGTTATTAGNTCAAGATCMAGATCAAGCTGCTGTTAGTTRATCCGTCATTCCCTTCC[T/C]GGCACATATGTAGAGTCGTGTTGTGAATAACTAATATATGTATTTGGTAACTCTTGTGATTAACTTATGTATGGNAGTTTCCTAATTCTA	0	0	0	0	0	FORWARD		0.899		Unknown	0	1909240004	AL749593-638-0_T_R_1909240004	C	1		LG2
AL749594-844	AL749594		yes	0	0	1	0	0	0	0	0	0			[A/G]	AACGAAGTCGAGGCTGTGGAAACAGCCAAGGAATGGACAAGGCTTTATGCAAGTGGTGCCTGACGGTGTTTTGAGGCTTGTTTCTTTGAATAACACGTTT[A/G]TAATGTGCAAGCTGTCATCCCATTGGTATCAGACATGGACTTTTCTTAAATTGTTAGCGAATATTCATGTATCATGTTCTTTGGTAACAGAGAATATGGT	0	0	0	0	0	FORWARD		1		Unknown	0	1909245003	AL749594-844-0_T_F_1909245003	C	1
AL749595-894	AL749595	530865630	yes	0	0	1	0	0	0	0	0	0			[T/C]	AACCTGACTAATTAGCTACTCGTAGATGATTTTGTNATTTCCYACNCTTCTTTTATAGCGGGCATAAATGAAAGGGATTTGATCACTCAAGTTTATGCCT[T/C]GGGTATCCCNATGTGTAGTTATTCAAGAACATGTTATTGACAGCTGTGATCATGTTATTGATGKKTTTWAAAACATGATCCTGTAATCGTAGNATAAAGT	0	0	0	0	0	FORWARD		0.965		Unknown	0	1909241931	AL749595-894-0_B_F_1909241931	C	1
AL749595-958	AL749595		yes	0	1	0	1	0	1	0	0	0			[T/G]	TAAATGAAAGGGATTTGATCACTCAAGTTTATGCCTYGGGTATCCCNATGTGTAGTTATTCAAGAACATGTTATTGACAGCTGTGATCATGTTATTGATG[T/G]KTTTWAAAACATGATCCTGTAATCGTAGNATAAAGTGKTTTNDKTWWWTTACTTTGTNKTTGACATGTATCTTGTATTTTGYNATTGTCATTCTGATCAT	0	0	0	0	0	FORWARD		0.899		Unknown	0	1909239948	AL749595-958-0_B_F_1909239948	C	1
AL749597-258	AL749597		no													TTCTGGAGTACAGGGAATACCTTGTGCGAGAGAAATGGATAGGCATCGAGACAGCCAAGATTCTGAGGGAAAGGGTGAAGTGGTGTTACAGGAAAGARGG[T/C]GTCAACCATCTCCAGAAATGCAGAGAGATTGTTCGGCAATACCTCGATTCCACCAGGGSNATTGGTTGGGGCAAGGATGCTCGCCCTCCCTATGCTCATA	0	0	0	0	0	FORWARD		1		Unknown	0	1909247619	AL749597-258-0_T_R_1909247619	C	1
AL749597-255	AL749597	501311286	yes	1	0	0	0.995505	0.000563371	0.0677083	0.385417	0.546875	0.260417	0.385417	0.385184	[A/G]	CATTTCTGGAGTACAGGGAATACCTTGTGCGAGAGAAATGGATAGGCATCGAGACAGCCAAGATTCTGAGGGAAAGGGTGAAGTGGTGTTACAGGAAAGA[A/G]GGYGTCAACCATCTCCAGAAATGCAGAGAGATTGTTCGGCAATACCTCGATTCCACCAGGGSNATTGGTTGGGGCAAGGATGCTCGCCCTCCCTATGCTC	0	0	0	0	0	FORWARD		0.996		Unknown	0	1909244138	AL749597-255-0_T_F_1909244138	C	1			LG10M
AL749597-72	AL749597	501311288	yes	1	0	0	0.630427	-0.0481125	0.368421	0.457895	0.173684	0.402632	0.457895	0.481026	[T/C]	GGATTCCATTTTGKKGNRGGSMAAACAGAACAGAGATCAKCGAAGTGGGTTGGATTCGAATCGGCTAGGAA[A/G]ATGGTTTTCAAGGGCGAAGTAGAGTATGATGAAGGTCCGCCTGACAACTTTGATCCKCAAAACCCTTATGCAGATCCAGTGGCATTTCTGGAGTACAGGG	0	0	0	0	0	FORWARD		1		Unknown	0	1909247360	AL749597-72-0_B_R_1909247360	C	1			LG10M
AL749597-129	AL749597	501311284	yes	0	0	1	0	0	0	0	0	0			[A/C]	AACAGAGATCAKCGAAGTGGGTTGGATTCGAATCGGCTAGGAARATGGTTTTCAAGGGCGAAGTAGAGTATGATGAAGGTCCGCCTGACAACTTTGATCC[T/G]CAAAACCCTTATGCAGATCCAGTGGCATTTCTGGAGTACAGGGAATACCTTGTGCGAGAGAAATGGATAGGCATCGAGACAGCCAAGATTCTGAGGGAAA	0	0	0	0	0	FORWARD		1		Unknown	0	1909245916	AL749597-129-0_T_R_1909245916	C	1			LG10M
AL749600-462	AL749600	501311290	yes	1	0	0	0.420498	-0.0805558	0.333333	0.453125	0.213542	0.440104	0.453125	0.492824	[T/C]	CCCGCCGCTGTCTGGCACGCCGATCTTTCCACGGCATCGCACTCGCGCTCGATGAGGCGATGCAGTTCCCTTATGTTCTCATCCTCCATTAATGTCGACA[A/G]TTTCAGCTCCTCCTCATCTCCATCCCCGCTGGTCTCGAACTCTAGTTCCATGATCCTTAAACTWTATTCAATTCACCCNGGTGTACGGTTCCCGATTNRA	0	0	0	0	0	FORWARD		0.915		Unknown	0	1909234430	AL749600-462-0_B_R_1909234430	C	1
AL749600-526	AL749600	501311292	yes	1	0	0	0.420498	-0.0805558	0.333333	0.453125	0.213542	0.440104	0.453125	0.492824	[T/A]	GTTCCCTTATGTTCTCATCCTCCATTAATGTCGACARTTTCAGCTCCTCCTCATCTCCATCCCCGCTGGTCTCGAACTCTAGTTCCATGATCCTTAAACT[A/T]TATTCAATTCACCCNGGTGTACGGTTCCCGATTNRAAAACAAACAGACACCAAAACCCAAACCATAGAWTTCCTACTCTGCATCTCTGTTGGGAATATAG	0	0	0	0	0	FORWARD		0.896		Unknown	0	1909234431	AL749600-526-0_B_F_1909234431	A	2
AL749601-194	AL749601	501311294	yes	1	0	0	0.779075	0.0280525	0.390625	0.479167	0.130208	0.369792	0.479167	0.466096	[T/C]	ATAGCTCCAGAATAGCCTTGTAAATKSNAKBGGAACCKGGTGGAAAAGCTGTGTAGGAGGAAATCTTGAAGAGAGTGCCATTGTAGATTAAAACGGCCAT[T/C]GCTGGAGTTTGGCCCAAGTAAACCGAAGGCAGAAGATCCCCNGAGGCGTTGAATCCTGCAAAATYATCNTCGTATCTCTTTAGGGCTACTTGAAGCCGAG	0	0	0	0	0	FORWARD		1		Unknown	0	1909247377	AL749601-194-0_B_F_1909247377	C	1			LG3F
AL749611-567	AL749611		yes	0	0	1	0	0	0	0	0	0			[T/C]	TTGTGACTAATATTGTGGATGGCAAGAAATTATATTCTTATGCCCTCGTAGTAGTTTCAGAAATTTGCAATCAGACTATCAACTGGATTGTATTAGTTTT[T/C]YTWWNHTMATATNCCTANTAAGTTAACTGTCTATCATTTGAAAGTGATTATCTAATATTTGTRRTAAAGATCTATTGCAATGTTCTGGCTTTGGCTTCCA	0	0	0	0	0	FORWARD		0.858		Unknown	0	1909239592	AL749611-567-0_B_F_1909239592	C	1
AL749613-1388	AL749613		yes	0	0	1	0	0	0	0	0	0			[I/D]	TAAGGACCTTGACCCAGAGGCAGCACCTTTTGCAAGAGGATTTGGGCCCGGAGAAATTGAAGGTTTGCATGAGGGCGCCAGTCTTGTTGAAGTGGTCAAA[-/A]AGGTAAAGCCTCATGTGCTTCTAGGTTTATCTGGAGTTGGCGGCATCTTCAGTCAAGAGGTGCTGGAGGCAATGAGAGACTCTGAATCTCCAAGACCTGCAA	0	0	0	0	0	FORWARD		1		Unknown	0	1909245970	AL749613-1388-0_M_F_1909245970	C	1
AL749619-774	AL749619		yes	0	1	0	1	0	1	0	0	0			[T/G]	AGGGGATTTCGAGTGGTAAAGCTGCCTCGGGCCTCACTGCTCCTCTGATTGGAAGAAACCCTAGGGCACTTGGATTTAGGGTCATGGAATCGGCCATTTT[T/G]GKNCTGAATGCAGGGCTGGGATATTTGCTCATGTTGGCAGCGATGTCTTTCAATGGGGGGGTTTTTATAGCTGTGATCCTGGGGTTTGTTGTTGGGTATT	0	0	0	0	0	FORWARD		0.996		Unknown	0	1909243577	AL749619-774-0_B_F_1909243577	C	1
AL749620-22	AL749620		yes	0	1	0	1	0	1	0	0	0			[A/C]	ACCATCAATTCTGTCGRGSRK[T/G]GCGGCCTGAAGCATATAGTGGTCTTCAACATCTTCTTGTGGAGAGCATCGGTCGGTCATCGAAGCGGATTWCAAAAATGACTAGTCGCACTCTCTCCGGA	0	0	0	0	0	FORWARD		0.976		Unknown	0	1909242589	AL749620-22-0_T_R_1909242589	C	1
AL749621-1926	AL749621		yes	0	1	0	1	0	1	0	0	0			[I/D]	GGAKTTKGGGCGGNACGGGGAAGTGCTGGTGGTCCCATTGNTGGACATTTATCACACCACCAAGGATCACGTCAAGCACTCGGAAGTCTAGGATCTGGTT[-/T]CAACTTTGCTGGTCTTGAAAATCCCGCGAGTCAAACATTAGTTGGCGGTCCACTGTCTCAGACTGCACTGTTAACTCAGTTGCCCAATCAAGGACTAAGTCA	0	0	0	0	0	FORWARD		0.976		Unknown	0	1909242606	AL749621-1926-0_M_F_1909242606	C	1
AL749621-2679	AL749621	501311296	yes	1	0	0	0.673202	-0.0421758	0.0625	0.34375	0.59375	0.234375	0.34375	0.358913	[T/C]	TATTTCAAGGCTGGTGTACAGGTTCATGATCGGTTGAACGAGATTTTTTNRTCTCAGAGACTAACCATGTTGGACTACAACAACTTGCACCATTCGAATA[A/G]TGGGTGCCTTGAATGTATTGTACACAGAGTTGCACTGGTGATACAATTTTNCAAAATTTACGAGTGTAGTTATTGGGTCATTTGATCGGGTTAACAACAT	0	0	0	0	0	FORWARD		1		Unknown	0	1909247652	AL749621-2679-0_B_R_1909247652	C	1
AL749621-2807	AL749621	501311298	yes	1	0	0	0.673202	-0.0421758	0.0625	0.34375	0.59375	0.234375	0.34375	0.358913	[C/G]	AGTTGCACTGGTGATACAATTTTNCAAAATTTACGAGTGTAGTTATTGGGTCATTTGATCGGGTTAACAACATACAGACAACTTCATATTCAAATTCAAC[C/G]GGGCAACTTGTAGAGAATTGTTGGCCATTTCCAGNRKTTTTGGTACATTGTCAATACCCTTGGCCATTTATAATTGTATTGAGTTGAAAATTATTGATTT	0	0	0	0	0	FORWARD		0.935		Unknown	0	1909240920	AL749621-2807-0_T_F_1909240920	B	2
AL749621-863	AL749621		yes	0	0	1	0	0	0	0	0	0			[I/D]	CACTTCCGCTGCTATTGTATACCACTTAGCGAAGCAGGGTCAAGGGCAGGTCTTGGTGTGTGCTCCAAGTAATGTTGCAGTTGATCAACTTGCTGAGAAA[-/A]TCAGTGCTACGGGGTTGAAGGTGGTCAGGCTTTGCGCCAAATCACGGGAGGCTGTGAGTTCACCTGTYGAGCATTTAACATTACATTACCAGGTCAGGCACC	0	0	0	0	0	FORWARD		0.915		Unknown	0	1909240412	AL749621-863-0_P_R_1909240412	C	1
AL749624-1017	AL749624		yes	0	0	1	0	0	0	0	0	0			[I/D]	GGCTTGGTGAATTATCTCCCGAAGCTCAGGACTATATTCGTGACTTGCAGTCTCAGTTAACCCNGATTTTCAAATGAACTGCAAGAAAGCCAACTGAAAA[-/A]TGCAGCACTGCAGATGCAAAATTTAGCTGGGGAGGAAAAGAATGACTTATTGGATTACTTGAGATCTTTGGAGCCAGAAAAGGTGGCTGAACTCTCAGAGCC	0	0	0	0	0	FORWARD		1		Unknown	0	1909245422	AL749624-1017-0_P_R_1909245422	C	1
AL749624-912	AL749624	501311302	yes	0	1	0	1	0	0	0	1	0			[I/D]	CGATCGCAATGAGTCAGACTTGGCCCAGGGTAAGCAAAAGACATCTAAAATGGAGGTTGTCTCTGAAGAGGAAGCAGGCCTTCAGGACTTGGACATACCT[-/T]GAAGGGCTTGGTGAATTATCTCCCGAAGCTCAGGACTATATTCGTGACTTGCAGTCTCAGTTAACCCNGATTTTCAAATGAACTGCAAGAAAGCCAACTGAA	0	0	0	0	0	FORWARD		1		Unknown	0	1909245421	AL749624-912-0_P_R_1909245421	C	1
AL749624-796	AL749624	501311300	yes	1	0	0	0.857807	-0.0179166	0.0899471	0.407407	0.502645	0.293651	0.407407	0.414881	[A/G]	AATGCAGAGTATCGGCTTTGCCTCCAGAAAAGCCTCTACATGTCTGAAGATTCTTCTTTGGCCAGGCAAAAGGAAGAAACTTCTGACATTAACAATCCAG[A/G]GGCTTTGGATGATGGCGATCGCAATGAGTCAGACTTGGCCCAGGGTAAGCAAAAGACATCTAAAATGGAGGTTGTCTCTGAAGAGGAAGCAGGCCTTCAG	0	0	0	0	0	FORWARD		1		Unknown	0	1909244429	AL749624-796-0_T_F_1909244429	C	1		LG5
AL749631-1471	AL749631	530865834	yes	0	0	1	0	0	0	0	0	0			[A/C]	GCCAGGTAATTCAGTCGGAGAAAAGGCCAATTTTATCCTTCAAGCGAATCTATTNATTGTGAAAATGAAGTCACAATGCTACCCACTCCGTGGAAAGAGA[T/G]AGGGTATGGTGGTTCTCGGGGCAATTTTCTTATGCAGATTCACTTTTGTTTCCAGTTCTGAATAAATTGAAGTCAATAATAAAAGCACTCCGAAAACCCT	0	0	0	0	0	FORWARD		1		Unknown	0	1909245203	AL749631-1471-0_T_R_1909245203	C	1
AL749631-1295	AL749631	501311304	yes	1	0	0	0.714782	-0.0365441	0.296875	0.479167	0.223958	0.463542	0.479167	0.497335	[T/C]	ACTACAGAGGATTGGTGAAGTTCCAGCCATTGAAGAATTTGTATATCTGAAATTCTAAGCCGAGTATATCTTAGCAGATAAGAGTCAAGTTGACAACAGG[T/C]TCGTTATGTTAATTGCAGTTACATAGTAGGAAGGCAAAATATATCAGGGCACAACTAGAGCATAATTTTGCGGTTGCCAGGTAATTCAGTCGGAGAAAAG	0	0	0	0	0	FORWARD		0.988		Unknown	0	1909242900	AL749631-1295-0_B_F_1909242900	C	1
AL749631-732	AL749631	501311306	yes	1	0	0	0.5984	0.0526702	0.755208	0.234375	0.0104167	0.127604	0.234375	0.222636	[T/C]	TTGCTGTGCAGTTAGTGTCAGGAGTTCGTGGTGTGAAATCAGTGAAGGTGATCTATGCCTCCGCTAGAGCTGCCGATGATTTGGATACAAGGTTGCTTCG[T/C]GCTATGATTACTAAAGGGATTATTGAACCTATATCTGATACATTTGTGAACCTAGTCAATGCTGATTTTATTGCAAAGCAAAGAGGCTTCAGAATAATCG	0	0	0	0	0	FORWARD		0.976		Unknown	0	1909242175	AL749631-732-0_B_F_1909242175	C	1
AL749632-1645	AL749632		yes	0	1	0	1	0	0	0	1	0			[I/D]	TAGATGTCTACAAGGGTCAAATTGTAGGTATCCATCAAAGAACAGGCGACCTGTCCCTAAATGTTTGCAAGAGGAAGGCTGCAACAAATGTCCGTTCAAA[-/A]CAAGGAACAGACAGTGGTCCTTAATGCACCTTTGGATTTCAGTCTGGATGATTGTATTGAATATATCCAAGAGGATGAACTAGTTGAAGTCACACCATTGAG	0	0	0	0	0	FORWARD		1		Unknown	0	1909247653	AL749632-1645-0_M_F_1909247653	C	1
AL749636-3059	AL749636		yes	0	0	1	0	0	0	0	0	0			[T/A]	TTGGATAGTATCGCAGGTGCGAGGATTTACTTCACGGGCGAGGTCTCTGGTTCAAGTCCAGGATAGCCCAGCTGCGCCAGGGAAAATCGTAGGAAGAAAA[A/T]WAAAANGCATCTTATTATTATTTTTTTTTTTNYYATGTATGGACCACTTGGTCCAAGTACGGGGNRNTATAGCTCAGTTGGTAGAGCTCCGCTCTTGCAA	0	0	0	0	0	FORWARD		0.976		Unknown	0	1909242509	AL749636-3059-0_B_F_1909242509	A	2
AL749641-1102	AL749641		yes	0	0	1	0	0	0	0	0	0			[A/G]	GACGAGGATTTTGAGGTAGAATAGTGGGCTTTCAGTTGTTTCTCGTGCTTCTGCAGTGCCTTCCACCTTTGTACAGTGGACTGCTAGCTGYYTTTTTTNC[T/C]ATTTTTAAAACCTCCATATGTCTTGCAGATCTTGTACTCTTATTGTGCAGAGGTGTTGNYTTTTTKGKTTTTCCGCNACGGTTYYNATTTATTACACAAT	0	0	0	0	0	FORWARD		0.935		Unknown	0	1909240738	AL749641-1102-0_T_R_1909240738	C	1
AL749642-815	AL749642		yes	0	0	1	0	0	0	0	0	0			[I/D]	CCGTGGCTCTAATTGTTCTGTTGTTGGCGAGGGACTGTGCTTATTATAGTTGTCGGTGGGGATCGTGATCGTGGTTTGGTGTAAACAAATGTCTTGTTTT[-/T]GATCGTGGCTCTAGTGAGCAAAATATTTGAGTGGTATGTAAACTTGTTAATGTAACCTCTAATATAAATCAGAGGTGTCCTTAATTTCTACTAMYWAAANTG	0	0	0	0	0	FORWARD		1		Unknown	0	1909245957	AL749642-815-0_M_F_1909245957	C	1
AL749652-466	AL749652	501311308	yes	0	0	1	0	0	0	0	0	0			[T/G]	GCTACCTGGTGTTGTTAAAGTCGTTCCAAGTGGGACTTACCAACTGCATACAACGGCTGGGGCTTCCTCCAGATGAATTAGACTACAGGAAGCCGTCTAT[T/G]CCTTCTGAAAGTATATATGCATACAAATTTAAAWTNAAWWCTAGAATGCTGNMCTTTTKSNAGTATGTAAATATGTTGCTTCCTCKAAAGTTCCAATTAC	0	0	0	0	0	FORWARD		0.949		Unknown	0	1909241441	AL749652-466-0_B_F_1909241441	C	1			LG9M
AL749652-99	AL749652	501311312	yes	0	0	1	0	0	0	0	0	0			[T/C]	GGGGGAACTTCAAGGGCTCGACTGCATAAAGCCCCTCTATATTTACATTAAKRSKRSAAGAGAGSKRKGGAAGCTAAGAGAGTGTTACTGYTGTTGTT[A/G]ACATTCGTGGTTGTCATCTCCACAGTCATGGCGAACGTCCGACACGAAGAAGAACAAACGAAGGAGACCGATAAAGGCAGCGTGCAAATTGTGTACATGG	0	0	0	0	0	FORWARD		0.949		Unknown	0	1909241418	AL749652-99-0_B_R_1909241418	C	1		LG9	LG9M
AL749652-723	AL749652		yes	0	1	0	1	0	0	0	1	0			[I/D]	AACTTCTTGGCTGCATTCAGCAATAATACGTTGTTAGTGTGCTACTGATAAAATTTACTNYTTCTTTTCGACATGATAGATTGTCTTAYTGTTTTATTCT[-/T]CTTTTTATGTGTTACGGAATGGTATATTAACTCTACATTGAAAGCATAAATCGGT	0	0	0	0	0	FORWARD		0.813		Unknown	0	1909239274	AL749652-723-0_P_R_1909239274	C	1
AL749652-552	AL749652	501311310	yes	1	0	0	0.840919	-0.0200718	0.59375	0.348958	0.0572917	0.231771	0.348958	0.356138	[A/C]	AGGAAGCCGTCTATKCCTTCTGAAAGTATATATGCATACAAATTTAAAWTNAAWWCTAGAATGCTGNMCTTTTKSNAGTATGTAAATATGTTGCTTCCTC[T/G]AAAGTTCCAATTACAATCGTTGGAATGGTTGAGAAGTTCAATGGGTGCTGGCACGTATTCATCATATTGAAACTTCTTGGCTGCATTCAGCAATAATACG	0	0	0	0	0	FORWARD		1		Unknown	0	1909245423	AL749652-552-0_T_R_1909245423	C	1		LG9
AL749654-1046	AL749654	501311314	yes	1	0	0	0.834104	0.0209441	0.25	0.510417	0.239583	0.494792	0.510417	0.499946	[T/C]	TAAGCCCGAANCGGGCGAGGTGATTGGTGTGTTCGAGAGCCTTCAGCCCTCCGACACCGATTTGGGCTCCAAGGCCCCNAAGGACGTTAAGATCCAGGGC[A/G]TATGGTATGCACAAATTGAAAAGCCTTAGCTCTCCTTGCCCTTGGCTCTGCAATAACAGTAACACCACCCCNGTCCCATTTTAGTGTTGTACATGGCTAT	0	0	0	0	0	FORWARD		1		Unknown	0	1909234435	AL749654-1046-0_B_R_1909234435	C	1
AL749654-625	AL749654	530865632	yes	0	0	1	0	0	0	0	0	0			[A/G]	AGAACATTYCACCGGACTTCNAGAAGACGAGGCTCATGACCCGGCTGACCTACACGCTGGACGAGATCGAGGGCCCGCTGGAAGTCTCATCGGATGGCAA[A/G]CTSAAGTTCGAGGAGAAGGACGGCATCGACTACGCGGCGGTCACCGTTCAGCTGCCCGGAGGCGAGCGCGTGCCCTTCCTGTTCACCGTCAAGCAGCTTG	0	0	0	0	0	FORWARD		0.787		Unknown	0	1909234433	AL749654-625-0_T_F_1909234433	C	1
AL749659-774	AL749659		yes	0	1	0	1	0	1	0	0	0			[D/I]	TGCAGATATCAAAAGCTTGGTTGTCACGACATATTCCCATATTATAGCAAGCTCAAGCATGAACAACAATGCATGTTCAGGCCTTACAGTTGCCCTTATG[-/G]CAGGTTCTGAATGCTCAGTTACTGGGGACATTCCAGCGCTTGTGACTCACTTGAGAGATGATCACAAGGTGGACATGCACAATGGCTGCACCTTCAATCATC	0	0	0	0	0	FORWARD		0.949		Unknown	0	1909241289	AL749659-774-0_P_R_1909241289	C	1
AL749659-1457	AL749659		yes	0	1	0	1	0	0	0	1	0			[A/C]	GAATTTGGAGTAAAATTATTAATGAAGGGTTTGATGTGTTAATCTATATTGAGTCTGCAGGTGATGGAAGCATTTGGTGTTCGCATGCTCAAGTCTGATG[A/C]MAAAATGTAGTGTTGTGGAGCATACGCATTTCAATGTGTGTACCTTTTAATACTTTGTTCTGCYTTTGGAACTGCCATGTATGAGGATTTAGAGG	0	0	0	0	0	FORWARD		0.976		Unknown	0	1909242315	AL749659-1457-0_T_F_1909242315	C	1
AL749659-1458	AL749659		yes	0	0	1	0	0	0	0	0	0			[T/G]	AATTTGGAGTAAAATTATTAATGAAGGGTTTGATGTGTTAATCTATATTGAGTCTGCAGGTGATGGAAGCATTTGGTGTTCGCATGCTCAAGTCTGATGM[A/C]AAAATGTAGTGTTGTGGAGCATACGCATTTCAATGTGTGTACCTTTTAATACTTTGTTCTGCYTTTGGAACTGCCATGTATGAGGATTTAGAGG	0	0	0	0	0	FORWARD		0.935		Unknown	0	1909240681	AL749659-1458-0_B_R_1909240681	C	1
AL749660-185	AL749660	501311316	yes	1	0	0	0.680531	0.0411739	0.333333	0.505208	0.161458	0.414062	0.505208	0.485242	[A/G]	TCAGAGTTTGTGCTTGAGTTTGGCAAGAAAAANTGGTTTCTGGAGTTAAGTCCAGTTTCTCAGATAATGGAGGGTCTTATCCTAAGAGCAGATTACCCAT[A/G]GTGGATTTCATATTCAGACTGCTGGCAATAGGCGCCACGTTAACTGCTGCAGTCGTAATGGGAACGAACAAGCAGACTGTGATACTTCCTGAAGTTGGTC	0	0	0	0	0	FORWARD		1		Unknown	0	1909245972	AL749660-185-0_T_F_1909245972	C	1
AL749662-519	AL749662		no													ACCGCAAAAGRARRAAMATNGAGACATCTCCTTCATCTGAGGAAGCTTCCGAGTCAGAGGAAGAGGTCATACTTCCTGTAAGCANAAAAACCTAATTTRG[C/G]CAAAGAAAATTCCAGCAAAAGGTAGTAGCAGCGAGGAGGATTTGTCAGATGAGGAACCTGGAATAGAACTGGTTGCCGCGGCTAAGAAGAGCCCGAAGTY	0	0	0	0	0	FORWARD		1		Unknown	0	1909247655	AL749662-519-0_B_R_1909247655	B	2
AL749671-573	AL749671	501311318	yes	1	0	0	0.91682	0.0104441	0.244792	0.505208	0.25	0.497396	0.505208	0.499986	[A/G]	CGCCCNTGCCGATNGCACCCGTTGAAGAGAAGAAGGAGGAGAAGGAGGAAAGTGACGAAGACATGGGTTTCTCTTTGTTTGATTAGTATNTTAGGCATTT[T/C]CTGTATGTTATCTTAGATTACAAAGCCGCGGGTCTCAGTAGCATTTATCTTATGAAAATGAGGGATATTCATACYTATCGACAAGATTTTCATTTTTTKK	0	0	0	0	0	FORWARD		1		Unknown	0	1909247656	AL749671-573-0_T_R_1909247656	C	1		LG10	LG10M
AL749671-902	AL749671		no													GCCNCATTTCTCTAGAATGATTCAGCTGACAGAACTATGCTAGGGCTAAATTTACCGAGCGACACAAATGATATTNKTTTCACARGGCGTTGAATGGAAG[A/G]CTGAATTAATGAACATCTTTTCAGACTGAAATTGGCACTTAGGCCTTAGTATATAATTCTGGCATCTTC	0	0	0	0	0	FORWARD		0.868		Unknown	0	1909239700	AL749671-902-0_B_R_1909239700	C	1
AL749673-791	AL749673		yes	0	1	0	1	0	1	0	0	0			[A/G]	ATGTACGAATATTGTAGGAATAAGCTGGTTGCATGTGAGTAGTATTATACCATTCAGAAATGAGGTGGCAGTTTAATCTGTGTGTGCTGTTTACAAATAA[A/G]NATTGTTGTATGAGATTCAGGAGTGAATATTCAATATGTGATGTAATAACATGATCACGTAAACAGTTTCATGTTGAGGACCTGACGCAAACAGGAAATT	0	0	0	0	0	FORWARD		0.965		Unknown	0	1909241895	AL749673-791-0_T_F_1909241895	C	1
AL749673-920	AL749673		no													ATTCAATATGTGATGTAATAACATGATCACGTAAACAGTTTCATGTTGAGGACCTGACGCAAACAGGAAATTCTATATAATCTGAATGAGTATCCAAATG[A/T]TTGTTACNMYTTGAATAAG	0	0	0	0	0	FORWARD		0.935		Unknown	0	1909240808	AL749673-920-0_B_F_1909240808	A	2
AL749674-777	AL749674		yes	0	1	0	1	0	1	0	0	0			[A/G]	CCACCAAGACGTTAGGAAATTTYGTGAAGGCAACCTTTGAGTGTCTCTTAAAGACTTACGGATTTTTGACACCTGATCTGTGGAGGGAGACCCGGTTCTC[A/G]AAATCTCCTTTCCAGGAATACACTGATTTACTGGCYAAGCCTGCTAAGGCCCTCGTCCTTGAAGATGTTGAGAAGGAGGTTTTACTATAAATTCCTTGTA	0	0	0	0	0	FORWARD		0.976		Unknown	0	1909242598	AL749674-777-0_T_F_1909242598	C	1
AL749674-882	AL749674		yes	0	1	0	1	0	0	0	1	0			[C/G]	CTCCTTTCCAGGAATACACTGATTTACTGGCYAAGCCTGCTAAGGCCCTCGTCCTTGAAGATGTTGAGAAGGAGGTTTTACTATAAATTCCTTGTATTTT[C/G]AYGAGGYGAGACTTTGTTTNCAAGTAAGATGYGACATYTTAAATTGAGAGTGAYAACTTAGGCYGGKACAGAWTTACAGCACTCTTTATRTATGKNTTTT	0	0	0	0	0	FORWARD		0.899		Unknown	0	1909240013	AL749674-882-0_T_F_1909240013	A	2
AL749674-813	AL749674		yes	0	1	0	1	0	1	0	0	0			[A/G]	TTGAGTGTCTCTTAAAGACTTACGGATTTTTGACACCTGATCTGTGGAGGGAGACCCGGTTCTCRAAATCTCCTTTCCAGGAATACACTGATTTACTGGC[T/C]AAGCCTGCTAAGGCCCTCGTCCTTGAAGATGTTGAGAAGGAGGTTTTACTATAAATTCCTTGTATTTTSAYGAGGYGAGACTTTGTTTNCAAGTAAGATG	0	0	0	0	0	FORWARD		0.996		Unknown	0	1909243856	AL749674-813-0_T_R_1909243856	C	1
AL749678-952	AL749678		yes	0	0	1	0	0	0	0	0	0			[I/D]	NTCTCATTTTTAGCTTCATATGAGGTTAGGTTTCTTCACNTGTAGCAAGTGACCTTACTGTAGATATCTAAGAGTACTGAGATATTTTAGATGTGTTTTG[-/A]AAAAGTTTANGATGATTTCCCNNATCAAATGTGTATTGTATATCTCCTATTTRR	0	0	0	0	0	FORWARD		0.765		Unknown	0	1909238943	AL749678-952-0_M_F_1909238943	C	1
AL749682-65	AL749682		yes	0	1	0	1	0	1	0	0	0			[A/G]	ATCCACCACCTCTTGTTCAGGCTCCACACTATTGTTATTTGACAAGCTGCTCACTCCCAATGAA[A/G]KKGSKACTCTAGTTGGGTCTGCCATTGGCACAAACAGAGACTCACACTGAAAGAGAGGGAGTATGGCCTCAGCTACACTCTCCATGGCTGCTGTGGCCAA	0	0	0	0	0	FORWARD		1		Unknown	0	1909247657	AL749682-65-0_T_F_1909247657	C	1
AL749685-1034	AL749685	501311320	yes	1	0	0	0.586073	-0.0544535	0.776042	0.203125	0.0208333	0.122396	0.203125	0.214836	[A/G]	GTGGCTCTAGCATGTGGGCTTGATAGGGGAGTTGTGAGTAAAGCATTGATATTTGGAATAGCCAGAAGGCTAGGGAAATTCGGGAGAAGGTTGTAATCAA[A/G]GATTTTGTTGTGATTACAATGCATTTTTNGGAATAGGTATTCTTTACATTTTTAGCATTTTGGGACTGGTGTAAAGAAATTGATGTTGACATTTAATCAA	0	0	0	0	0	FORWARD		1		Unknown	0	1909234438	AL749685-1034-0_T_F_1909234438	C	1		LG12	LG11
AL749685-1224	AL749685		yes	0	1	0	1	0	0	0	1	0			[D/I]	CATTTAATCAATCTCGAGATTGGCTGCAACATTTTGCAGAAAACCTTGAGGATCACAAGACACTTTGTCACCAAATTGAGGGTAGTCTGGATTCCGTGGG[-/G]ATGTTGGAAGTCCAATGTGACATTTAGCGTTAGCTGATGAAGCTCTTGGATATCTTCTTTCATTACTCGGGGACATCGAGTCATTACCTGTACCTATATATT	0	0	0	0	0	FORWARD		1		Unknown	0	1909234437	AL749685-1224-0_P_R_1909234437	C	1
AL749696-109	AL749696		yes	0	1	0	1	0	1	0	0	0			[T/G]	ACAGCTACCGGCCTTCCNTCTTCAAAACCCTTATATAGAGTGTTTTCTCTCCATCGACCTCAAAACCCTTATATAGAGTGTTTTCTCTCCATCGACCTCT[T/G]KNGCCCTTTGCCTTCGAAGGCGTTTATGCACAGTTAAATCCTTTGTCCAAAATCCTTGGGGTTTCGCATTCGTGTCTGATATTGGGCGAGTTCCTGGCAT	0	0	0	0	0	FORWARD		1		Unknown	0	1909247658	AL749696-109-0_B_F_1909247658	C	1
AL749696-1075	AL749696	501311322	yes	0	0	1	0	0	0	0	0	0			[A/G]	ATATTTTNCCAATAAGAATGTGCTGTTGTAGATGCATCCGTGTATGACCTATAGTCTGGAAACTATAGTGTGGCTTATGTAGCTTTGTTAGGGCATTTCC[T/C]GAGTTTATTGTTTGTTTGCCCTTGTGTATTTGGCACACGAATTGGATATGTTTTGTTAGATAGTCATTGTTTGAGTCAGGTGTCAGGGNTTTTGGTAAGT	0	0	0	0	0	FORWARD		0.988		Unknown	0	1909243267	AL749696-1075-0_T_R_1909243267	C	1			LG6F
AL749696-1300	AL749696	501311324	yes	0	0	1	0	0	0	0	0	0			[T/C]	CACTATCCAGAACTTCTTGATTATTCCTTAACAGGCAGTTGTTCGGTTACTANYATTTTTKGCAAAAAAAWTTTGGCCATGTCAGAATGGTGTGTTTCCA[A/G]TGACATTGGTATGCATGTGATCTAGATATCTACACTAAGATATTTACTGTAAATGTGAGCATTCTGTKTACTTCTTGTCCCCAACCNTTTTTKKTACTTT	0	0	0	0	0	FORWARD		0.899		Unknown	0	1909239926	AL749696-1300-0_B_R_1909239926	C	1			LG6F
AL749697-661	AL749697		no													CAAATTGGTTTCAAGGGAAGNAATGATTATTTCTAAGCATGTGATTCCTAAGCACAGCTCTTCAAGGCTCAAGTCTCTTATTTTGATTGTATTTCTGTAT[C/G]TCTTATGTGTTGTATGATTTNCYTTTTCCTTTCTGTTAAATATAAGCTTCAAGTCTCTTATTTTGA	0	0	0	0	0	FORWARD		0.988		Unknown	0	1909243318	AL749697-661-0_T_F_1909243318	A	2
AL749697-512	AL749697	501311326	yes	1	0	0	0.374064	0.0888886	0.119792	0.510417	0.369792	0.375	0.510417	0.46875	[T/C]	CATAAATGGAGATAGTTTGACTGGGCYTTTCTTWAANAGCATCGGTGAGGAGCTCGCCCACTGGCCCACAGGCNCCGGGACTCACATCTCCTTTCTGGTT[A/G]TGGCTGATTTGTTGGCACCTGGGACTGTTTATCTGTCTGACGCTTGGACAAATTGGTTTCAAGGGAAGNAATGATTATTTCTAAGCATGTGATTCCTAAG	0	0	0	0	0	FORWARD		0.976		Unknown	0	1909242603	AL749697-512-0_B_R_1909242603	C	1		LG12	LG11
AL749697-307	AL749697		yes	0	0	1	0	0	0	0	0	0			[T/G]	CTCTCTCCCCCTCAAAGCCCAGTGCTAAGCTCCAACTATCCTCTGGCTTTACGGGATGCACCACCGCGAGAGGGAATAATCCTCTGAGACAAAAGGGTCT[A/C]TGGGCTTCAAGGATTACATGCTTCCAGAGGAACTGGCTGAGGACAGACTATTCAGTGATAGGTTTNGGCCTCATTGGATGGATTGCTCCTTCAAGCATTC	0	0	0	0	0	FORWARD		0.976		Unknown	0	1909242586	AL749697-307-0_B_R_1909242586	C	1
AL749703-408	AL749703	501311328	yes	1	0	0	0.91525	-0.0106418	0.171875	0.479167	0.348958	0.411458	0.479167	0.484335	[A/G]	TGAAAAGAGCGTAAAAAANCCCGYTAGTTCCTCTTGGGNCCCTTGCAACAGCAGGTGTTCTTACAGCAGGCTTAGTCAGTTTCAGGAATGGGAATTATCA[A/G]TTGAGTCAAAAANTTGATGAGAGCTCGTGTTGTCACGCAAGGTGCTACTGTGGCACTGATGCTTGGTACTGCTCTTTATTATNGGAAAAWWTTWAGGCCA	0	0	0	0	0	FORWARD		1		Unknown	0	1909245974	AL749703-408-0_T_F_1909245974	C	1			LG7M
AL749708-590	AL749708	501311330	yes	0	0	1	0	0	0	0	0	0			[A/C]	CCTTCAGGCTYCAGGAACAACCTTCTTTTGACAAAARNCAATTTCTGGCATTTATTAAGCGATACATTAAGAATCTTAATACCAAATTGTCAGAAGAACG[A/C]CAGGCCGAATTTAANRAAAACGTNGGAAGCAGCTGCCAAATGGCTGGTTTCTAAGTTGAGCGACCTCCNAWTTTTKKTSGGAGAGAGCATGCATGATGAY	0	0	0	0	0	FORWARD		0.813		Unknown	0	1909239227	AL749708-590-0_T_F_1909239227	C	1			LG1
AL749711-22	AL749711	501311332	yes	1	0	0	0.3918	0.0856357	0.09375	0.484375	0.421875	0.335938	0.484375	0.446142	[A/G]	GGGAATCTATTCCGATTCATC[T/C]GGTTAAGACGAATCTGAAAAAGTGCGAGGGGCACAATATCTTTTTTTTTCATTCTTATTGATTGAGTTCAAATAGAATKSSGAGACCCTACATCAAGTTS	0	0	0	0	0	FORWARD		0.988		Unknown	0	1909243319	AL749711-22-0_T_R_1909243319	C	1			LG1F
AL749719-1197	AL749719	501311336	yes	1	0	0	0.670252	0.0425802	0.911458	0.0885417	0	0.0442708	0.0885417	0.084675	[A/G]	CTTCTTGCTAGTGGTTTRGATGATTAAGAAACCACATTTTATGTGTAAGTCAAACCCACTCCACAAGATTATCTGTGAAATTGCTGCAATCTCATGTATC[A/G]TAGCATCAAAATTGTCTGAAYTGGCCTTMTCATTGCCTTAAGTGCAAATGGTTGTTGAGCAAACTTTAATGGTCATAGTTCATATATTATTGGTTTCCTG	0	0	0	0	0	FORWARD		1		Unknown	0	1909234442	AL749719-1197-0_T_F_1909234442	C	1
AL749719-1226	AL749719		yes	0	0	1	0	0	0	0	0	0			[T/G]	AACCACATTTTATGTGTAAGTCAAACCCACTCCACAAGATTATCTGTGAAATTGCTGCAATCTCATGTATCRTAGCATCAAAATTGTCTGAAYTGGCCTT[A/C]TCATTGCCTTAAGTGCAAATGGTTGTTGAGCAAACTTTAATGGTCATAGTTCATATATTATTGGTTTCCTGTTNTCACTCCAAYTGTGTTCTTCAAAATT	0	0	0	0	0	FORWARD		0.965		Unknown	0	1909234443	AL749719-1226-0_B_R_1909234443	C	1
AL749719-1080	AL749719	530865992	yes	0	0	1	0	0	0	0	0	0			[A/C]	GGAACAGAGTCATACAATGCCTCCTTTGCTGAAATCCTATCCCCATCAAGAATCATACCGGCAGCTAGGGGACGTTTTGGAACTACCAGTACAGGCTCGC[A/C]GGCAACATCTCGCCGCCTTCTTGCTAGTGGTTTRGATGATTAAGAAACCACATTTTATGTGTAAGTCAAACCCACTCCACAAGATTATCTGTGAAATTGC	0	0	0	0	0	FORWARD		0.915		Unknown	0	1909234440	AL749719-1080-0_T_F_1909234440	C	1
AL749719-1114	AL749719	501311334	yes	1	0	0	0.75539	-0.031154	0.3125	0.479167	0.208333	0.447917	0.479167	0.494571	[T/C]	TCCTATCCCCATCAAGAATCATACCGGCAGCTAGGGGACGTTTTGGAACTACCAGTACAGGCTCGCMGGCAACATCTCGCCGCCTTCTTGCTAGTGGTTT[A/G]GATGATTAAGAAACCACATTTTATGTGTAAGTCAAACCCACTCCACAAGATTATCTGTGAAATTGCTGCAATCTCATGTATCRTAGCATCAAAATTGTCT	0	0	0	0	0	FORWARD		0.965		Unknown	0	1909234441	AL749719-1114-0_B_R_1909234441	C	1			LG1M
AL749720-365	AL749720		yes	0	1	0	1	0	1	0	0	0			[D/I]	GTGGTTTGGCGCCACCGTCTCTGGGTGGTTCAACCCCGCNACTGCGACCACGTTTTACTCCCCGTCTTCCACTTCCTCGCTTCCCCTCCTTTAGTTCCCC[-/C]TCCACCCRGKTTAGCCACTSCTGTCCACGACTAGGGNTAGATAAGTATTYCCACTRCTGTTGSGCTTTGTTTGTTGTGAGGGGTAACATTCATCCATTTCTG	0	0	0	0	0	FORWARD		0.877		Unknown	0	1909239746	AL749720-365-0_M_F_1909239746	C	1
AL749723-148	AL749723	501311338	yes	1	0	0	0.704625	-0.0379085	0.291667	0.479167	0.229167	0.46875	0.479167	0.498053	[T/G]	TGCTTGGAAGCCTTCTTNGTTTCTGGTGTCGCTAGCGATTTGGTGGAGCACCTCGCCGCAGCAGTAGCAGAAATGGGTTTCTCTAGCGGAAAGGCTCTGT[T/G]CGTCTTGGCNCTGTGTTTNCTGCTGGGGTTTGAAATGGCGGCGGCGACTGATTTCGTAGTTGGAGGCAAGAGTGAATGGAGCATACCTACTGGCTCTGAA	0	0	0	0	0	FORWARD		0.877		Unknown	0	1909239740	AL749723-148-0_B_F_1909239740	C	1		LG5
AL749727-271	AL749727		yes	0	1	0	1	0	1	0	0	0			[D/I]	ANTYSGGGGCAACTGCGCAAATAATCAGACACCAAGGGCGGGGAATTGTCCAATCGAGCTGGGCCGGTGTTTCGCTCTTTGGCTGTTTGGTAGGAGATTT[-/G]GGGAGGGCCATTCCCAATAATGGATTGGCAATACAGAGCAGGGCTGGTGCTGATTGGCGTTGTGGTTGTCATTTGGGTTACCTCTGCCGAAGTCACTCAGAG	0	0	0	0	0	FORWARD		0.877		Unknown	0	1909234444	AL749727-271-0_M_F_1909234444	C	1
AL749727-783	AL749727		yes	0	0	1	0	0	0	0	0	0			[I/D]	AGATTCACAAGTTATAAAACTCCAAACTGAGCTAACCCAATTGCAAGTTGCGAAAATCAGCTGTTTACTAACACCAATCTGGTTCGTTACAGAGTATTTT[-/T]CTAATGCAGCCTTGGCAAGAACAAGTGTGGCAAGCACAACCATCTTATCTTCAACTTCGGCGCTATTCACACTCTTCTTTGGAGCACTGTTTGGCCAGGATT	0	0	0	0	0	FORWARD		0.868		Unknown	0	1909234446	AL749727-783-0_M_F_1909234446	C	1
AL749729-1180	AL749729	501311340	yes	1	0	0	0.400298	0.0841088	0.322917	0.526042	0.151042	0.414062	0.526042	0.485242	[T/C]	TGNATTTGTGTTTTCTGGTTCCTTAGCTGANTCTKCAGCTGATTGGTNKTTTTGNYTAGAAGCAGATGTTGTGGTTGTTTTCGTTTCTTTTGGGWWNGCA[A/G]TTCTTCTGCATAACTTATGGAATAGTATTAGCTGCTCATTCAGACAGTATTTGAAAGCATAGTGTAGTTTCTTTGNAGGCTGATTTGGACCCAAATAAGA	0	0	0	0	0	FORWARD		0.935		Unknown	0	1909240921	AL749729-1180-0_B_R_1909240921	C	1			LG12
AL749729-527	AL749729	501311342	yes	1	0	0	0.620284	0.0495448	0	0.0989583	0.901042	0.0494792	0.0989583	0.0940995	[T/C]	TTCGAAGAAAAGCTGGAGAGGACCCTGAAGCTCAAACGCCCGTCCGGCCGTCCGCATGGTAAGCTTGAAATTCTGATCCGTTTAAGAGAAAAGCGATGGC[T/C]GGAACCCCAGTACGCACANGCCCTACGGAACCAGAGGTTTCAATCCAAGCTATCCTGCTTACCCTTCTCAGCAATACCCATATGCCAATCCTTCCGCAGG	0	0	0	0	0	FORWARD		1		Unknown	0	1909245840	AL749729-527-0_B_F_1909245840	C	1			LG11M
AL749731-562	AL749731		yes	0	1	0	1	0	1	0	0	0			[I/D]	CACAACTGATCNATTTCACTTCGCAGTGTGCATGCAGTATTAATACTAAATTTCAGATTATTACAGATGGATTGATTGTATGATAGTCTTAGGAAAAAAA[-/A]CTGCAAAACCCATNCTCGAGTGATATTATGTATATTTCAATACTATTATAGTAGTTTGCAGCTTGAATTTCATTATGTTGTTATCAGAGGAACTCCCTTTGT	0	0	0	0	0	FORWARD		0.765		Unknown	0	1909238955	AL749731-562-0_M_F_1909238955	C	1
AL749732-776	AL749732	501311346	yes	0	1	0	1	0	0	0	1	0			[D/I]	CCTCGAGAAATTACTAATGACATTTCAGAGAAGCCCGTTGAAGAAGCATTAGGCCATGAGGATACTGCTCCCGTAGTGGAGGATACAGCTTCCTTACCCC[-/C]TAGTGCCCCTCGGAAACTCAGAATTTTCATAGTGTTCTATTCCATGTATGGTCATGTGGAAGCATTGGCAAAGAAGATGAAGGAGGGAATTGATGTAATCGA	0	0	0	0	0	FORWARD		1		Unknown	0	1909234449	AL749732-776-0_P_R_1909234449	C	1
AL749732-476	AL749732	501311344	yes	1	0	0	0.449469	0.0756301	0.140625	0.515625	0.34375	0.398438	0.515625	0.479355	[A/G]	GGAGAAGCATAAAGTAGGNTATATTTGAAGGAGTCTTCAAGTCAAAACAGAAGGGAGGCTTCATTGGAAATGGCGTCCAGCTGGGGAGGGCAGTGCCAGT[T/C]TGCATAGAACAATTCTGATCTGTAATAATATTGAAGAAGTCTTTGAATCTTTGTAAAGGTACAGTCTCTGATTGGGAACTGTGGAGGTGGAATGTAATAA	0	0	0	0	0	FORWARD		0.813		Unknown	0	1909234451	AL749732-476-0_T_R_1909234451	C	1		LG4	LG4M
AL749747-5	AL749747		yes	0	1	0	1	0	1	0	0	0			[A/C]	GGGG[T/G]ACGAACAGACGTTGAAATGGCGCCCAGGAGGAACCCAGGTATCAAAGAATTCTACTCACAGAAGAAGAAGAATACCCCTCTCGTCAAGTCCAAAGATCGA	0	0	0	0	0	FORWARD		0.976		Unknown	0	1909242608	AL749747-5-0_T_R_1909242608	C	1
AL749751-116	AL749751		no													AAACACATCATTAACGTGAAAGCGAGGCTTCGCTGACCCATTGATAATCAATTGTCTTCGGACGTAAAATATAAAACATATTTTTCTGAGGGATAGGGTT[T/G]KGTAGCCATTAGGGTTTTGTACGCTCATTAACCCAGTCCGTANCACAGAGGACAACCTGCGCATTTTCGCCATAAGTTCACTGTTACCTTCGTTCGGGTT	0	0	0	0	0	FORWARD		0.899		Unknown	0	1909240121	AL749751-116-0_B_F_1909240121	C	1
AL749751-540	AL749751		yes	0	1	0	1	0	0	0	1	0			[D/I]	ATAAGATGGACACAGCATTGGTGGAACAACCTCAGCCTATGGCAATTGAACAGTCAAATTTACAAGCTAACATGGAGCATGGAACATCGAAGATTGCCCC[-/C]ATGAAGCCANAAWTTGAACCATTGACAGCTTATGAAATGTCTGGTGGCCGGCCTGAGTTTCGGAAGGTCTCTGTTCCAGCTCATAGATATGNSGCCTCTGAA	0	0	0	0	0	FORWARD		1		Unknown	0	1909247363	AL749751-540-0_M_F_1909247363	C	1
AL749752-176	AL749752	501311350	yes	0	1	0	1	0	1	0	0	0			[I/D]	ACAGTGGATGGTAGAGAGGAGGATCTAGATCAGTCACCATAGAATGGAGATGATAGTAAAAGCAACTACAATTACGATCTTGCTACCAGTCATCCTATGT[-/T]GCATCCCATGTGGAGAAAGTGGAAGCAGAGGCAGGAGTTTGGCGCAGCGTTTACCAGCCCTAGGCGTTGACTATGGACAAACTGCAGACAATCTTCCTCCAC	0	0	0	0	0	FORWARD		0.965		Unknown	0	1909241742	AL749752-176-0_M_F_1909241742	C	1
AL749752-1557	AL749752	501311348	yes	1	0	0	0.190838	0.13081	0.161458	0.557292	0.28125	0.440104	0.557292	0.492824	[C/G]	AATTGTGATTTTGCGCAGACTGGAACTCTTACCTCCACAGATCCAAGCTACGGGGCSTGCGTGTACCCGACCGTCTAAGATATGAATCAATCAATCAATC[C/G]TAGTCTTTTCTATTCGACTTGTTGTTCGGTATATATTTTGCAACCTGTCATTTCATATGAGTGAGATGTATGAGGTACCTATTTTCGAAGTTGTCATAGC	0	0	0	0	0	FORWARD		0.965		Unknown	0	1909241654	AL749752-1557-0_T_R_1909241654	B	2		LG5	LG5
AL749753-457	AL749753	501311362	yes	1	0	0	0.500308	0.0674005	0.296875	0.526042	0.177083	0.440104	0.526042	0.492824	[T/G]	GCACAGCTTCAATGGATTTCGTNCCTTCNCTGCTTGCYGCTCTAATCGCGTCTTTCATGCCATTCTTGTCTTCTCTGCTCTTCAACTGAAGTGTATTATG[T/G]GTGATCTTTANGCCCCTCTCTTAGGATCATGGAGATCCGGCTNKTTNATTTTCTTATTTTATGTWAWNCTTTGGCATTCTTTATATATTCATTTCTGGTC	0	0	0	0	0	FORWARD		0.988		Unknown	0	1909242949	AL749753-457-0_B_F_1909242949	C	1			LG2F
AL749753-190	AL749753	501311354	yes	1	0	0	0.700758	0.0384297	0.583333	0.369792	0.046875	0.231771	0.369792	0.356138	[T/C]	YGGTCTCACTGGTTGAGAGTTCGAGTCTCGGGAAGAAKATTATACCTACAAGCGGTGCTTGGTTTGAGACTCAGGTTTGTTTGGCAAGAGGTGTGCTTGA[T/C]ATTTCCCATYAYCTTCYGTAGCACCAGGTTTYTTGTGACTGAGCAAGAATGGCAGGCTTAGTTAAATTTGCATCTGCAGCTTTCTTGGTCGTTTTCATGA	0	0	0	0	0	FORWARD		0.976		Unknown	0	1909242258	AL749753-190-0_B_F_1909242258	C	1		LG2	LG2F
AL749753-337	AL749753	501311358	yes	1	0	0	0.700758	0.0384297	0.046875	0.369792	0.583333	0.231771	0.369792	0.356138	[G/C]	GAATGGCAGGCTTAGTTAAATTTGCATCTGCAGCTTTCTTGGTCGTTTTCATGATAATGCTGGGCACAGTAGCAGCCGAAGAGGTGAAGGCAGCTGCCCC[C/G]AGTCCGGCAATGGAGACAGGCACAGCTTCAATGGATTTCGTNCCTTCNCTGCTTGCYGCTCTAATCGCGTCTTTCATGCCATTCTTGTCTTCTCTGCTCT	0	0	0	0	0	FORWARD		0.787		Unknown	0	1909239047	AL749753-337-0_B_F_1909239047	A	2		LG2	LG2F
AL749753-394	AL749753	501311360	yes	1	0	0	0.700758	0.0384297	0.046875	0.369792	0.583333	0.231771	0.369792	0.356138	[A/G]	TGCTGGGCACAGTAGCAGCCGAAGAGGTGAAGGCAGCTGCCCCSAGTCCGGCAATGGAGACAGGCACAGCTTCAATGGATTTCGTNCCTTCNCTGCTTGC[T/C]GCTCTAATCGCGTCTTTCATGCCATTCTTGTCTTCTCTGCTCTTCAACTGAAGTGTATTATGKGTGATCTTTANGCCCCTCTCTTAGGATCATGGAGATC	0	0	0	0	0	FORWARD		1		Unknown	0	1909244945	AL749753-394-0_T_R_1909244945	C	1		LG2	LG2F
AL749753-127	AL749753	501311352	yes	1	0	0	0.700758	0.0384297	0.046875	0.369792	0.583333	0.231771	0.369792	0.356138	[A/C]	AAGAGCTTCATTAATACGCGCACCTCTCAGCCTTTGKSKGDAAATTTTGTGACTCATATCTCTYGGTCTCACTGGTTGAGAGTTCGAGTCTCGGGAAGAA[T/G]ATTATACCTACAAGCGGTGCTTGGTTTGAGACTCAGGTTTGTTTGGCAAGAGGTGTGCTTGAYATTTCCCATYAYCTTCYGTAGCACCAGGTTTYTTGTG	0	0	0	0	0	FORWARD		1		Unknown	0	1909244943	AL749753-127-0_T_R_1909244943	C	1		LG2	LG2F
AL749753-222	AL749753	501311356	yes	1	0	0	0.700758	0.0384297	0.046875	0.369792	0.583333	0.231771	0.369792	0.356138	[A/G]	AAGAAKATTATACCTACAAGCGGTGCTTGGTTTGAGACTCAGGTTTGTTTGGCAAGAGGTGTGCTTGAYATTTCCCATYAYCTTCYGTAGCACCAGGTTT[T/C]TTGTGACTGAGCAAGAATGGCAGGCTTAGTTAAATTTGCATCTGCAGCTTTCTTGGTCGTTTTCATGATAATGCTGGGCACAGTAGCAGCCGAAGAGGTG	0	0	0	0	0	FORWARD		1		Unknown	0	1909244944	AL749753-222-0_T_R_1909244944	C	1		LG2	LG2F
AL749753-63	AL749753		yes	0	0	1	0	0	0	0	0	0			[T/G]	GAGAGTGGGACCCTTGAGAGGCAGAGAAGAGCTTCATTAATACGCGCACCTCTCAGCCTTTG[T/G]SKGDAAATTTTGTGACTCATATCTCTYGGTCTCACTGGTTGAGAGTTCGAGTCTCGGGAAGAAKATTATACCTACAAGCGGTGCTTGGTTTGAGACTCAG	0	0	0	0	0	FORWARD		0.976		Unknown	0	1909242177	AL749753-63-0_B_F_1909242177	C	1
AL749755-1118	AL749755		yes	0	0	1	0	0	0	0	0	0			[A/G]	TATTTGCGTTGGCGGCGGCGGGCTGCCAGAGACCCTCGGCACCCGTCGCGATGCAGATAAACCCGACACCAATTTTCTCCGCTCATCGCTCTGATTATGA[A/G]RAAAANYTWGAATCMAAMCSNCATCGCTACTGTAATTGTAACCGTAATGAGCCTNTTAGTCTNTTGGAATTGTGTGTATCAGTTRAGAAAGAAATACATA	0	0	0	0	0	FORWARD		1		Unknown	0	1909234452	AL749755-1118-0_T_F_1909234452	C	1
AL749758-159	AL749758		yes	0	1	0	1	0	0	0	1	0			[D/I]	TTCACTTACTGTTAGTGGCTGCGGCCTGATCCAATCGGTGATCCTAGGCGAGTGTATTTGTTTCCACTCAAACTTTGCACAGATCTCTCACATACAAACC[-/C]TCGATTTGTGCGGTTTTTTATTATCTGTTTCAGATATGGGGGAAAACAGCGATTACGAGTCCAGCGAGAGCGAGGAACAGTACTCTTCCGATGACAATAACA	0	0	0	0	0	FORWARD		0.988		Unknown	0	1909234453	AL749758-159-0_M_F_1909234453	C	1
AL749758-752	AL749758		no													GTTCTCAAGCTGGCAGTTTGATTGGCTCTGCTGGGAAAACTATTAATGAAATAAGGAATGATTCAGGTGCAACAATAAAAANTTCTGCCCCAGAATCTCT[T/C]ACCAATCTGTGCTTCAGCATCAAAAACTGATCGCTTAGTGCAGGTATCAGGGGAAGTGTCGCAAGTCCTCAAAGCTTTGGACCATATTGGTGTCACTCTT	0	0	0	0	0	FORWARD		1		Unknown	0	1909234455	AL749758-752-0_T_R_1909234455	C	1
AL749758-983	AL749758	501311364	yes	1	0	0	0.604622	0.0517765	0.0729167	0.432292	0.494792	0.289062	0.432292	0.411042	[T/C]	ACAAGGCCAACAAATTATGGAGGGCCCAGTCCTGCAAATGGGCTGATGCTATTGCCTCAGGCAGCACTTCCAGGGTACACAATGCAAACTGGAAATTCCA[A/G]TTATAGCTATTTAGGAGCCGCTGGGAGGGCTGAAGGTGGAACAATCTCAGGAACTTTTGCACTCCCAAAAGTCACAGTGGAGATGAAGATCCCAAGTTCT	0	0	0	0	0	FORWARD		0.976		Unknown	0	1909234457	AL749758-983-0_B_R_1909234457	C	1			LG5
AL749762-710	AL749762		yes	0	1	0	1	0	0	0	1	0			[I/D]	GGGGTATTCTTAACTGATTCCGGCTTACAAGTAYAGGCACAGATAATTGGTTCCAYATTCACATCAGTAAATCCTTTCACAATGCTTAAATCAWTTTTKG[-/T]AAGAGTAATTTTGGGTGTATTCTTACGTTTAGTTAGCTAATGCACTATATATATTGTACAAGTTGAACTATTTGGTTATTTKGNATGAAAGTTCCGTCCAGA	0	0	0	0	0	FORWARD		0.858		Unknown	0	1909239541	AL749762-710-0_P_R_1909239541	C	1
AL749762-792	AL749762		yes	0	0	1	0	0	0	0	0	0			[T/G]	TGCTTAAATCAWTTTTKGNAAGAGTAATTTTGGGTGTATTCTTACGTTTAGTTAGCTAATGCACTATATATATTGTACAAGTTGAACTATTTGGTTATTT[T/G]GNATGAAAGTTCCGTCCAGATATTTCTGGCCTGTAGTTTACAGGCATGATATTTKGKTTNAAAGTATAGGCACAGATAAATGGTTCTATATTTGCATTAG	0	0	0	0	0	FORWARD		0.765		Unknown	0	1909238967	AL749762-792-0_B_F_1909238967	C	1
AL749762-794	AL749762		yes	0	0	1	0	0	0	0	0	0			[I/D]	CTTAAATCAWTTTTKGNAAGAGTAATTTTGGGTGTATTCTTACGTTTAGTTAGCTAATGCACTATATATATTGTACAAGTTGAACTATTTGGTTATTTKG[-/T]ATGAAAGTTCCGTCCAGATATTTCTGGCCTGTAGTTTACAGGCATGATATTTKGKTTNAAAGTATAGGCACAGATAAATGGTTCTATATTTGCATTAGTGAA	0	0	0	0	0	FORWARD		1		Unknown	0	1909245975	AL749762-794-0_P_R_1909245975	C	1
AL749762-49	AL749762		yes	0	1	0	1	0	0	0	1	0			[G/C]	GGTATCMVBSACGCSTGCCTGTTATCKKKKACAGTCACGCYCGCTTGA[C/G]GTAAGGTGTTCGTTGAGTGTATTTGCGGGAGTAGAGCAGAGGCATCGTCTGTTGATTCAGTTGCAGCCATGGCGGACGCGGATGTGGATGTCGGTCCAGT	0	0	0	0	0	FORWARD		0.949		Unknown	0	1909241243	AL749762-49-0_B_R_1909241243	A	2
AL749762-643	AL749762	501311366	yes	0	0	1	0	0	0	0	0	0			[T/C]	GCACTCCTCTAGGTTTATTCCTCTGAAGTAGACCAGCTTAGATCATTTGATATGGTGGATATGTAGTGGGGTATTCTTAACTGATTCCGGCTTACAAGTA[T/C]AGGCACAGATAATTGGTTCCAYATTCACATCAGTAAATCCTTTCACAATGCTTAAATCAWTTTTKGNAAGAGTAATTTTGGGTGTATTCTTACGTTTAGT	0	0	0	0	0	FORWARD		1		Unknown	0	1909245183	AL749762-643-0_B_F_1909245183	C	1
AL749766-494	AL749766	501311368	yes	1	0	0	0.203369	0.127201	0.354167	0.53125	0.114583	0.380208	0.53125	0.471296	[T/A]	GCATCTATTGATGGTAGCTATTGGATTGGAAGGCCTTGGAGGCATTCTCTTCATCTTTGGCAGCACTCTGGGRGCATACTTGCTGCTTATTTTCCTGGCA[A/T]CTGTGACACCAATCATGCATGACTTCTACAATTATGACATGACAAATCCGGAATATGTCACAGAGTTTATCCAGTTTCTGAAGAACTTGTCCCTTTTTGG	0	0	0	0	0	FORWARD		0.988		Unknown	0	1909243203	AL749766-494-0_B_R_1909243203	A	2		LG11	LG11M
AL749766-383	AL749766		no													TTTNGGTACTGATGGAGGAGCGRCAGCTARGTCRATGGAACCTAAGCTTGCGTTATTTAAAANTCATGTTACAACCCTYCTTNGGGTCCAGGTACCAGAG[A/G]TTGAGATAAAGCATCTATTGATGGTAGCTATTGGATTGGAAGGCCTTGGAGGCATTCTCTTCATCTTTGGCAGCACTCTGGGRGCATACTTGCTGCTTAT	0	0	0	0	0	FORWARD		1		Unknown	0	1909245912	AL749766-383-0_B_R_1909245912	C	1
AL749766-767	AL749766	501311370	yes	1	0	0	0.203369	0.127201	0.354167	0.53125	0.114583	0.380208	0.53125	0.471296	[T/C]	GACAAATTAGATTGAGGTCATGTCAAAGATATATCTATGTCAAGTCACCTTCATGGGCACTTACATTTTGTATCAAACACCAGGCAAATGTCTGAGTTCA[T/C]ACTTTTGNAGATATGACAGTTGGTCGAGATCTCGGGGTTTATTTATTGAGGRTTAAATNYTTTYCYATTTTGTTTTTTYYTYYNYAYTCCTTTTKNWWWA	0	0	0	0	0	FORWARD		1		Unknown	0	1909245811	AL749766-767-0_B_F_1909245811	C	1		LG11	LG11M
AL749770-123	AL749770	501311372	yes	1	0	0	0.866266	-0.0168404	0.715789	0.257895	0.0263158	0.155263	0.257895	0.262364	[T/G]	KAGCGATAATGCGTGGTGTCCAGCGTGGCAAGAACYGTGTCCTGGATGACCAGCGTCCTTCCCTATACATACCTGTCAGTCYATATTTCGSRRRAGKGAM[A/C]AGTATCAAAGCATTGAAGGTTGCAAGGGACAGGCAAGGCTCTTGCCCAGACTGMCGTTGGAGGAAAGAGGCACAGACAAAAGCCGGAGGAGACGAGGARA	0	0	0	0	0	FORWARD		0.976		Unknown	0	1909234458	AL749770-123-0_B_R_1909234458	C	1			LG3F
AL749772-1326	AL749772		yes	0	1	0	1	0	1	0	0	0			[I/D]	TAAGATTCTGGCTACAAAGTTCAGTTAATGAATAGAATGGGGAACATGCTGGAGAAGGGCAAAACAATGATGAATACAANKGTTTGGAATTTTACCTAGG[-/A]AAGCTAAGGGATGAAACATATCCATATTCTCTTGCAGTTCATGAAACCATCAACTGAACTGAGGTGTGCAACATCAGCTGTCTTCAGAAATCCT	0	0	0	0	0	FORWARD		0.965		Unknown	0	1909241588	AL749772-1326-0_P_R_1909241588	C	1
AL749773-102	AL749773	501311374	yes	1	0	0	0.964016	0.00451144	0.958333	0.0416667	0	0.0208333	0.0416667	0.0407347	[T/G]	CTCTCGCATTCTGCCGATCTCGAAAAACAACAGGCTCTTCGMCCATGTGACCTCATCCTCGGGGAACCGAATATGACCAGCACGTCAGATGATTCATAAT[T/G]CRACTGTCGTAGCACCAYCAATATTATCGTTGGTGTTTGCAGGTCGACSGRATAGATAATCGTGGAAGATCAGCAAAGGAGRCTGAGGGTTTTGTTAGGG	0	0	0	0	0	FORWARD		0.996		Unknown	0	1909243761	AL749773-102-0_B_F_1909243761	C	1		LG5	LG5M
AL749775-391	AL749775		yes	0	0	1	0	0	0	0	0	0			[T/G]	GACTGTCCCTTCAGCCAGAGGGTTTTGCTTACTCTCGAGGAAANGAAGGTCCCATACAACATGAAGTTCATTGATACCAGTAACAAACCTGACTGGTTTT[T/G]NCAGATGAACCCTGAAGGAAANGTTCCTGTCATCAAGATCGATGATAAGTGGATTCCAGACTCTGATGTTATAACCCAGATATTGGAGGAAAAGTACCCG	0	0	0	0	0	FORWARD		0.988		Unknown	0	1909243313	AL749775-391-0_B_F_1909243313	C	1
AL749775-47	AL749775		no													GGGGRRKGAGGCCTATAAAGTCAGAGATGGCTATGATATCSRKGSK[T/G]AGTGTAGCTTCCACTTCGTCTCTCGCTGTAGCAAAGAATCTGCGCTGCGACTCTCTTGAATCACTGGTTTTGTATCGTAGAGCCTTTAATTGCGGTCTCG	0	0	0	0	0	FORWARD		0.949		Unknown	0	1909241376	AL749775-47-0_T_R_1909241376	C	1
AL749775-1168	AL749775		no													ATAGTTGTCTGTAAACANATACTAATATTAATATGCTATCAGATGGTATTCAAAATTCAAATAACTTCGGGGAGCAATATTTTNGTGNSYTTTATCTGAA[T/C]ACGCTTATCTCTTTTCATCTCTCCTGTGACGTCGTTTTTCATATGGTAATGACATATATCATTTGATTCTCTAGTACCATAATGGGAATGTAATCATGAT	0	0	0	0	0	FORWARD		0.988		Unknown	0	1909243028	AL749775-1168-0_T_R_1909243028	C	1
AL749783-115	AL749783		yes	0	1	0	1	0	1	0	0	0			[A/C]	ATAGACTCTGGCTTTAGAGCCGTCCTATCGTTTCACACTGTTGCATCCGAACGGTACGATCCCCTGCGATATTAAACTTGATAYTTTCTCCACATCTTKG[T/G]GCTCCTCCTCGACCTGAAGCCTGCCACAGCAAATTTGAACTCCTGAGACGTCTCACTGCATCGATATCCGATATCCGAGATGGATGCTTNGAAGCAGTCC	0	0	0	0	0	FORWARD		0.877		Unknown	0	1909239800	AL749783-115-0_T_R_1909239800	C	1
AL749783-1225	AL749783		yes	0	1	0	1	0	0	0	1	0			[I/D]	TACCCTGCACCTGACATTTGGATTGGAAAATGCTATCAAATTTTATGAGTTGGAAGGCACCCACTACCTACTTTGATTGCAGACTTGGAGGGCTCGCTTA[-/A]CAAAAAAAATTAAGGAMMAAAAAARWGTGTCAAGTAAGTTGAAGGTCATTGTTGGATGAAATATATGGAAGAGATACATAG	0	0	0	0	0	FORWARD		0.949		Unknown	0	1909241290	AL749783-1225-0_M_F_1909241290	C	1
AL749783-667	AL749783	501311376	yes	0	0	1	0	0	0	0	0	0			[A/T]	GAAGAGCATTATCAAGGCCATTGCAGATGATGCCAAGGTTCAGCCTACCACGTTGAATTTCCTCTACCTCCTCATTGACAATAGAAGGATGGACATCATT[A/T]ATGACATTATCAGAGAGTTCGAGATGGCCTACAATAAGCTGACTGACRCACAGTTGGCAGTGGTGACTTCTGTTGTAAATCTTGAGAATCGACATCTGGC	0	0	0	0	0	FORWARD		0.988		Unknown	0	1909243017	AL749783-667-0_T_F_1909243017	A	2		LG8
AL749800-896	AL749800	501311380	yes	1	0	0	0.45216	-0.0751818	0.411458	0.432292	0.15625	0.372396	0.432292	0.467436	[A/T]	TGCCGATAATACATCAGCAATAGCTATACAAGGTGAACAGAGTCATCCACAACAGATGTCCATAGATGATGGACAGCAANTTAAAACAAGTAACATCCAC[A/T]GAGAATACGTCAGCAAAAGATATAAAAACCGAACAGAGTCATCCGCAACAGATGTCCATAGATGATGGACATCAAATAAAACAAGTGACATCTGCAGAGA	0	0	0	0	0	FORWARD		1		Unknown	0	1909247659	AL749800-896-0_T_R_1909247659	B	2		LG9
AL749800-316	AL749800	501311378	yes	0	0	1	0	0	0	0	0	0			[D/I]	AATTGTGAATGGAATAAGATATGATTCTCCAACAGCTTTTCGTAACCGCAAAACTGCAGAGCATGCAGCAGCTCAAGTTGCTCTTCAGGAATTGGGAAAG[-/G]CAGCAAATGGAGCAGGAGGCATTCCCAACCCAGTGTTTGAGTCAGGACTTTGTAAGAACCTACTTCAGGAGTACGCACAGAAACTGAACTTGCCAGTTCCAT	0	0	0	0	0	FORWARD		0.915		Unknown	0	1909240453	AL749800-316-0_P_R_1909240453	C	1
AL749802-50	AL749802		yes	0	0	1	0	0	0	0	0	0			[I/D]	KSSATTGCCCATTCACTCTGCTAAAAAAAANCCAATCGACATTTGAAAA[-/A]TTCCCCCAATTCAATCCGCCATGTCGTGCGCCAACGTCGCCCTATCGGCCTGCCAAATGTCGGCGTCGACGAAGYCCATGATCCCTTCCTTCGATGGCCTCT	0	0	0	0	0	FORWARD		0.915		Unknown	0	1909240454	AL749802-50-0_P_R_1909240454	C	1
AL749807-184	AL749807		yes	0	0	1	0	0	0	0	0	0			[D/I]	TNAAWKGGGCTGAGGAGTGTTNCATCTCCATACGGATTGTCAAAGTGCGATTCGATCCTCTCACCTCCGCTTTCATCAACCAAACCAGCTGCAGCACCAC[-/G]TGGGCAGGGCGGTTTATTGTTATTATCTCGCGCTTGCCAGAGCTTCTTCAGTTAACAGAAATGGGTTCCGTTCTGCCCGNSKTTTTTTCTGAATTTCGTGGG	0	0	0	0	0	FORWARD		0.915		Unknown	0	1909240570	AL749807-184-0_M_F_1909240570	C	1
AL749810-230	AL749810		yes	0	1	0	1	0	0	0	1	0			[D/I]	GCTATTACTGCTGCTCCATTCCCCNTAATTCCAATTCAATTNCCATGACGAGGTTCCCAGTGCAGTTGAATAGAGGAACCGTGGCTAAGTTAAGCAAACA[-/C]CAACACCATCTTAGCAGGGNATTTGCAAAGGGATTCAGAGGTCTCCACATCAATACCACAAGACTTCACCTTCCCAAGAGCACTTTAATGGCGACCGACGTG	0	0	0	0	0	FORWARD		0.996		Unknown	0	1909243859	AL749810-230-0_M_F_1909243859	C	1
AL749811-1028	AL749811		yes	0	1	0	1	0	0	0	1	0			[D/I]	AAAGAGGAAAAATNGTTCCTGGAACCATGGACTGTTTCAGTCTGGTAATCACCTAATGAAGAATATGGTCTATTGAATAACATGTAAATATTATTGGACC[-/C]TTTCTTACTGAGACATCATTGCCTAGCAAAGCTACTGCGTGACTATATACTGCAGTTATATATGTCAAACTTTTACCTAGACTCATTTGTTACCAGGGTTCA	0	0	0	0	0	FORWARD		1		Unknown	0	1909247661	AL749811-1028-0_P_R_1909247661	C	1
AL749811-577	AL749811		yes	0	0	1	0	0	0	0	0	0			[A/G]	ATGSAGTGAATTCTTCCCATTCTTCCTCTGGAGCACCCAGTTACATATTTCTATATGGAGACTCAAGGCCTGATGCTCCCAACAATACACAGAGCCTTCC[A/G]GGGTTGCAGAACAAGCGAGCCTGGCTACTTGGCAGCCGCCTGTATTCATTTASTACAGGAGGTGTCAGCCRTGCTGCGGTTAAACTGGAAGAGTCTGGAC	0	0	0	0	0	FORWARD		0.976		Unknown	0	1909242567	AL749811-577-0_T_F_1909242567	C	1
AL749811-405	AL749811	501311382	yes	1	0	0	0.91725	-0.0103898	0.255208	0.494792	0.25	0.497396	0.494792	0.499986	[C/G]	TGTRCCAGAAGTTTGACTCGTGTCCTATACAGAAGGGGACCAAAGCAAAGCAAGATGGGTATTCCAGTGAAAAACCAAGAGAGTTCAAGTTCATCTACCT[C/G]TGCATCCTCTCCTGTAAATCATTCGTCTTATTATSCGGATGCCAATGTCAATGGCAATAGTAATGGCAGCAATGSAGTGAATTCTTCCCATTCTTCCTCT	0	0	0	0	0	FORWARD		1		Unknown	0	1909245944	AL749811-405-0_T_F_1909245944	A	2		LG1
AL749811-1148	AL749811		yes	0	0	1	0	0	0	0	0	0			[A/T]	TGCCTAGCAAAGCTACTGCGTGACTATATACTGCAGTTATATATGTCAAACTTTTACCTAGACTCATTTGTTACCAGGGTTCATTTATCTTTGTTTTTCG[A/T]WNGAAATGAAGTTATTATATACTATATGAAGGTTGATCTGGTTCATCTCTGTT	0	0	0	0	0	FORWARD		0.899		Unknown	0	1909239927	AL749811-1148-0_T_F_1909239927	A	2
AL749819-1193	AL749819		no													GGTTCATCCTGAACTTGTTTNGGCWTCAGCTGAAGATGAGATCACCACTGCATCTGCTTAGATCATCTTCTCCTCCTACTTTATATTATATCATATGTAC[T/C]TAACTATGTCATCAGTTTGGCTTACTCTGCTACAGACTAGCTTTNKTATAANTGTTGTGAAWWTTYYCCNATGTAATAGCGTTCTCCTTATCTTGCTGTA	0	0	0	0	0	FORWARD		0.899		Unknown	0	1909240122	AL749819-1193-0_B_F_1909240122	C	1
AL749821-561	AL749821		yes	0	1	0	1	0	1	0	0	0			[I/D]	GGCTATTATCTCTGGTCTTTTKGGGGGSAAACAAGAGAACAAGGAAANCATTCAGGAAGAAAGTGCGACTTCTAAAGCACCTAGGAAAAGAAAAGTAAAA[-/A]GGAAAGTTACAGCCACTTACTGAGAGGATTTTAGATAATTCTGGGCATGTTATGTAATGGAACTGGATTCATTTAAATCATTGACGAAGTTGTATAACTTCT	0	0	0	0	0	FORWARD		0.965		Unknown	0	1909234460	AL749821-561-0_M_F_1909234460	C	1
AL749827-241	AL749827		yes	0	1	0	1	0	1	0	0	0			[A/C]	GCTCAACATGTATAAATGTATACCGTCCGATTCCCCCMAMTAGTCCGAAATTTAGCTAACGTGCAACCTATACATACTTCAGCCTTGCAGGATTTGKGRK[T/G]GCCGCTTGGGTATATCAGAGCTTTGGCTCAAACAAGCTATCCGGACCAGGAGAGACACATTGAATTTCGAGGATTTTGTTTGATTTATATATAAGCAGTG	0	0	0	0	0	FORWARD		0.915		Unknown	0	1909240571	AL749827-241-0_T_R_1909240571	C	1
AL749831-198	AL749831	501311384	yes	0	0	1	0	0	0	0	0	0			[D/I]	RRKRKSKSKRKATCGCAGCGCTTGGATTGTGGGTGTCTGGTTTTCTACAAGCTCAAGGGTTGTCCGCTGCGGATCTGTCAATTCCCTGCTGCAGATCGCC[-/C]ATGGCTTCCGCGTCCGCGTTCAAACGATGGCTCAGGCCCGAGGCCTATCCCATATTTGCTGCCACTGGTATAGCTGTTTCCATGTGTTGCTTCCAGTTGACT	0	0	0	0	0	FORWARD		0.787		Unknown	0	1909239089	AL749831-198-0_M_F_1909239089	C	1			LG4
AL749831-496	AL749831	501311386	yes	1	0	0	0.0668084	-0.183296	0.46875	0.369792	0.161458	0.346354	0.369792	0.452814	[T/C]	GCATAGACTCAGGAAATTTGTTCGCAATAAATCCCCTGAGATCATGCCTTCCATAAACAAGTACTTCACTGAGTCTAAGTGACTTGCTATGTGTTCGCAA[T/C]AGGTCCCNTGAGTTCATGCCTCTCTGAGGCTGACTGATTGCTWWWTTTTYBKKNKKNAAACATTGTTCGATAACAAACTACCATGTTCGACTCTGGATAT	0	0	0	0	0	FORWARD		1		Unknown	0	1909247080	AL749831-496-0_B_F_1909247080	C	1		LG4
AL749857-1055	AL749857	501311388	yes	1	0	0	0.937776	-0.00780648	0.3125	0.489583	0.197917	0.442708	0.489583	0.493433	[T/C]	TGAAACAGCAGATTCAGCAAGATGGAAACCTTCGACTTCTATTCACTTTAATGTTTAAGACACCGAGGAAAGATTGGAAGATTACTTGCAGGATTATTTC[T/C]TTGCCGAGTAACTAAAANTGGACTTATTTNCCATGCATACCATGTGGAAGTGTCTGCAAGGCTGCTTTKGGNAATGAAGCTTTGGGTTNAAAGTGTTNGT	0	0	0	0	0	FORWARD		0.965		Unknown	0	1909241955	AL749857-1055-0_B_F_1909241955	C	1		LG4
AL749857-121	AL749857		no													TAAGTTTTTTNCCCATACGCCCTCCTCGTTAGGGTTTGTGGATTTGGGGTTTATTTAGGGTTTGTTCCTTTAAATAACGTTTTCTCKKKATTGAAGARRG[C/G]GGAGATCAAACGACAGCAGAGGAGACGGAGCCGAAGCAGAAATCAGAACACAATGGTTAAGTATTCAAGCGAGCCTGTTAATCCTACCAAATCATGCAAG	0	0	0	0	0	FORWARD		0.915		Unknown	0	1909240333	AL749857-121-0_B_R_1909240333	B	2
AL749862-292	AL749862	501311390	yes	1	0	0	0.341162	0.0951872	0.00520833	0.239583	0.755208	0.125	0.239583	0.21875	[A/T]	YAGAACCAACCTCGGCAGCCCACAGAGCTCGGCCATGCTGCCCATCCATGTATCAGTTAAGACCCGGGGCAAGGGTGCTCTAGGCGCCCGTTGTGATTTC[A/T]TCGGCTCTCCAACCAATCTGATAATGATTACCACCACGTCGCTGATGTTGTTCGCCGGTAGATTCGGGTTGGCTCCCTCAACCAGCAGGGTAGCATCTTC	0	0	0	0	0	FORWARD		1		Unknown	0	1909245205	AL749862-292-0_T_R_1909245205	B	2			LG5F
AL749863-219	AL749863		yes	0	1	0	1	0	1	0	0	0			[T/G]	ATCTTTTACATGGATCAAAGATCCATAGCTCTATTTCCAGATAGGTTCAAAACCTCCCCTATACCATCCATCCAGAGTTCATATGTTACACAACTTCATA[T/G]RCTTTACGTTTCCATATTAGAGTATCCATCCAGAGTTCATATGTTACACAACTTCATRKRCTTTACGTTTCCATATTAGAGTATTTAACTTATTTCCATT	0	0	0	0	0	FORWARD		1		Unknown	0	1909245424	AL749863-219-0_B_F_1909245424	C	1
AL749863-220	AL749863		yes	0	1	0	1	0	1	0	0	0			[T/C]	TCTTTTACATGGATCAAAGATCCATAGCTCTATTTCCAGATAGGTTCAAAACCTCCCCTATACCATCCATCCAGAGTTCATATGTTACACAACTTCATAK[A/G]CTTTACGTTTCCATATTAGAGTATCCATCCAGAGTTCATATGTTACACAACTTCATRKRCTTTACGTTTCCATATTAGAGTATTTAACTTATTTCCATTA	0	0	0	0	0	FORWARD		0.935		Unknown	0	1909240768	AL749863-220-0_B_R_1909240768	C	1
AL749864-738	AL749864		yes	0	1	0	1	0	1	0	0	0			[I/D]	AATACCTTGAACAGGCTATCGAGAAATGGGAGGGTGATGTTCAAGATCTGGCACAGGTTCATAATGCACTTGGCTTCAGTTATGCAAGTGATGGAAAATT[-/A]GAAAAGGGTATCATACACTATGAGAAGGCTGTGGAACTTCAGCCGGGATATGTAACAGCTTGGAATAATATGGGTGATGCCTTTGAGAAGAAGAAGGATCTG	0	0	0	0	0	FORWARD		1		Unknown	0	1909234461	AL749864-738-0_M_F_1909234461	C	1
AL749872-353	AL749872		yes	0	1	0	1	0	1	0	0	0			[A/G]	CGAATGCAGAGAGCTAGAGACATTCTCACAATAGTTGTTATCAGTGGATGCTGCTATGAGATCTACTATAAGACAATGATGAAGAAGGCGGAACGGGAAC[A/G]RNCGGCAAGCTAGTAGTGAATGAGTGCGGAACTGAACTTAGCCTTGGWWTNTATCTATAATTGTTGATGCAGATTGAAGGNTTTTGTGGCAACAACAATA	0	0	0	0	0	FORWARD		1		Unknown	0	1909245976	AL749872-353-0_T_F_1909245976	C	1
AL749873-490	AL749873	501311391	yes	1	0	0	0.396992	-0.0847005	0.203125	0.447917	0.348958	0.427083	0.447917	0.489371	[A/G]	TTGCAGCAGAAATAGCGAGGATAGTGCCCATCATGAGTGCTTTGGTTCTCATTGGCATTGCTGTTGGGTTTGTCCTCCTCCGTGTGGAGGCATTGGTTGA[A/G]GAGTCTGAGGAGTAASCAACCAGAGRAAAAAAAACAGAACTTCATTTGCATGAGATAGGTAAATATTTGTATRAGTTGTAATGTGTTTGGAAGATTGATT	0	0	0	0	0	FORWARD		0.949		Unknown	0	1909241184	AL749873-490-0_T_F_1909241184	C	1			LG12F
AL749878-451	AL749878		yes	0	0	1	0	0	0	0	0	0			[T/G]	AGACCCACAAGGCATCAGCYAAGAGATTCCGTGTGACTGGAMGTGGGAAGATAGTGCGTAGGCGAGCTGGGAAGCAGCATCTGTTGGTGAAGAAGAATAN[A/C]AAAAAGGAAAACCGCCTATCTAAAATGACTTACGTGGACAAAAGCGACTACGCCAATGTTATCGGGGCCCTGCCATACTTAAAAGTCAACAGAAAAGCAC	0	0	0	0	0	FORWARD		0.988		Unknown	0	1909243320	AL749878-451-0_B_R_1909243320	C	1
AL749883-165	AL749883		no													CCAACGCCTGTGAGAATTGCTCCATCTTGTGTAGCCAACGATGGCCGCTAATGCATTGATGGCTGSCCCCNTCATTCCCACTATCAAACCAGCAAGAAAA[-/A]CAACGCCTACCATTAGTGCCGGCCATGGTCGCCTGCTAATCCAAGCCCAGCAACAGAAACCGCAGATTATCAAGTGGGCAAGTAGCATCAAGATCCCCGCNM	0	0	0	0	0	FORWARD		0.915		Unknown	0	1909240542	AL749883-165-0_P_R_1909240542	C	1
AL749883-783	AL749883		yes	0	0	1	0	0	0	0	0	0			[T/C]	AGGCCCAAAAGCAGGAGACGCTGCAGAGACTCGATAGCCAGATCGATTCCCTCAGCGAAGAGATTGTCCAGAAGGTCCTGCCCTTCAAAATATAATTTTC[T/C]YCCTTTTYYTTTNAWWTTTNAACAAGCTGCNCCTTATCACTATTAAGCTTAATGTGTTAAGACTAGCATTACGAAGATCCATGAACATTCAACTTTCCAT	0	0	0	0	0	FORWARD		1		Unknown	0	1909245128	AL749883-783-0_B_F_1909245128	C	1
AL749890-360	AL749890		yes	0	0	1	0	0	0	0	0	0			[T/C]	AGCCCAAGGTGGAGGACGGCATCTTCGGGACCTCAGGAGGGATCGGTTTCACCAAGGCCAACGAGCTATTCGTGGGTCGTGTGGCCATGATCGGATTCGC[A/G]GCATCGCTGCTGGGAGAAGCGATAACGGGGAAGGGAATCCTGTCACAGCTAAACTTGGAGACGGGAATTCCTATATATGAGGCAGAGCCTTTGCTGCTCT	0	0	0	0	0	FORWARD		0.834		Unknown	0	1909239382	AL749890-360-0_B_R_1909239382	C	1
AL749890-941	AL749890		yes	0	1	0	1	0	0	0	1	0			[A/G]	ATAAGAGGAATCGACTCCCAAAAAAAAWANYMATGCCGCCGAGATTGTAACTTCCAGACGAAAGCAGTTCAGCCTTTTAGTTTTCTNTTTTTTTTAAAWY[T/C]AATTTTCTGTAATATTGTAAGCAGGAATACATACCACACAATCAATTTTGTTATCTTGAAAACCAGAGATATTATTATATCACGTACTGTGCTTGCCAAC	0	0	0	0	0	FORWARD		0.813		Unknown	0	1909239202	AL749890-941-0_T_R_1909239202	C	1
AL749899-1185	AL749899	501311395	yes	1	0	0	0.914896	0.0106865	0.473958	0.432292	0.09375	0.309896	0.432292	0.427724	[T/C]	TTGTGACCAAACTACAATCCGGTGATAACAATGGTGGCCTCCTTGGGGCCATTGGAAATTTGGCTCAGCAATTTCTGAAGCAAAAGTTGGACGGAAGTAA[T/C]GAGGGTTCTGAGTATGTAAAACCAGCATTGCATGAGAAAGTTTCAAGTATCCAAGAAGTCTATGCTGGATCCRGCAACAGAGGGCTTCCAGATATGGGAA	0	0	0	0	0	FORWARD		0.988		Unknown	0	1909243321	AL749899-1185-0_B_F_1909243321	C	1			LG7
AL749899-108	AL749899	501311393	yes	0	1	0	1	0	1	0	0	0			[C/G]	CCTCGAGCGATGGGAGCTCATCATTGGAAAGGAAAAGGAAAGCAGAAAGTGGAAGCCTGAAAGTTGAATTTAAAGGTGGCATTAGTACGCGGTGGTTTAC[C/G]SGATCCKKKAACGCTGCAAGGGCTCAAAGCTTTAATGCTCTAAGGGCCCGAGGTTCGTTCAAATACCCATATTCTGTGACCCGATCCGATCTGGTCCTAT	0	0	0	0	0	FORWARD		1		Unknown	0	1909247382	AL749899-108-0_T_F_1909247382	B	2
AL749909-570	AL749909		yes	0	0	1	0	0	0	0	0	0			[D/I]	AGAAATAAATNGTTTCTGCCACGTGATATTTGCCTTTCATTCCTATTCTCTGCAATATGYCYTTTTTAWTTTGGCTGTTGATTATGATGAAAATGTTGGG[-/G]TATTTGCTGAAATACCAAATCCTTGTGGTGCGATTCCAGTTATCAAAAAWTWAANGTATAGGCACGATGCTTTCATATTAGTTTGGTAATTTGGTATAAAGC	0	0	0	0	0	FORWARD		1		Unknown	0	1909247383	AL749909-570-0_P_R_1909247383	C	1
AL749909-695	AL749909		yes	0	1	0	1	0	0	0	1	0			[I/D]	GTGGTGCGATTCCAGTTATCAAAAAWTWAANGTATAGGCACGATGCTTTCATATTAGTTTGGTAATTTGGTATAAAGCTAGGAATTGCATTAGACAAGCA[-/A]CAAGAAAAGTTGACAATTTGTAGCTTTTAGAGAAGTATTTTGTCCTTTTTATCACTCNTGAGATTTTAAATCWTTTTTCTGTTTT	0	0	0	0	0	FORWARD		0.858		Unknown	0	1909239542	AL749909-695-0_M_F_1909239542	C	1
AL749910-1496	AL749910		yes	0	1	0	1	0	0	0	1	0			[A/C]	GGAGCTTTTNGKTGTTCAATGCATCAGTAAGTATGATGATGCTGCACTAAACATGTAAATTGTCGAATATGGGAAAGAAATTAGTTTAATTATANTTTTK[T/G]AAGTTTTGGATTTGGCATTGTGATCTGGCCTTGCTGTAGATTCATTAGGTTGTATTTAAGTC	0	0	0	0	0	FORWARD		1		Unknown	0	1909245977	AL749910-1496-0_T_R_1909245977	C	1
AL749940-1547	AL749940		yes	0	0	1	0	0	0	0	0	0			[I/D]	TCTCTCTANRAAAATATGGCACTTCAAGGTGCGTGTCTGTAAATCTTCATCTGTTTTTGTCTTGTTCAAGATCCCTCAAATCCGTTACCCTAAAGAAAAA[-/A]TATTCTCCTAGGATCTCTAGTTTTCAATCCTCTAGAGTTTCCCTCTGATGTGAATGATGGATCCTCCCTCTTTTGTTATAGTTGATAACCTTTCTGAATGAA	0	0	0	0	0	FORWARD		0.965		Unknown	0	1909241660	AL749940-1547-0_P_R_1909241660	C	1
AL749949-195	AL749949	501311397	yes	1	0	0	0.326726	0.0980731	0.078125	0.473958	0.447917	0.315104	0.473958	0.431624	[T/C]	TTCCATGGCCACATCCATGGTCTCGAAGGCCGTTCTTTTNCCGTCAAATGACACCGCTGCTGCTGCCGTATTTTCGTCCAAGCGCTCGTACCTGAAATTT[T/C]ACGGCAAGACCGCGGCCGGCAGAAGTTACAGAGGCGTTGGMGGCCGGAGGATTGGGATTCAGGTGGTCGCGATGTCGAGTCCCACCCCNGCCAAGGACAA	0	0	0	0	0	FORWARD		0.759		Unknown	0	1909238942	AL749949-195-0_B_F_1909238942	C	1		LG7	LG7F
AL749951-604	AL749951		no													AGAAACTGAAAGCCATTTTCCCAGATGCTGGAGCTGCTGCTCTTTTGAAGCATTGGTGGAAAGATGCAAATTTCAGCTTTGCCAGCTTGAGTGATAGAAA[-/A]CCAGTTGAAGATGAGGATGAAATTGTCGTCATGATTGCCCCAGATTACCAGATGCTTCARAGTGTTGAGCGAATTGCATCTCTTTTATCTGRCAATTTGCCA	0	0	0	0	0	FORWARD		1		Unknown	0	1909234462	AL749951-604-0_M_F_1909234462	C	1
AL749951-263	AL749951	501311401	yes	1	0	0	0.607083	0.0514242	0.492063	0.433862	0.0740741	0.291005	0.433862	0.412638	[T/C]	ATTCAGAGGCTTAAGGACTGACAGCTTAGAGAAATGGCGGAGAGCTGCCAGATATACGAGGTTTGAGACAGTACAANAAGAAGAGGGACCTCTGCCRAAC[A/G]AACTCAGCGGTTCTGTTGACGATGATACGTCCGATGACAGTGTCTTGCCACCGAATCTGGATGGAGCAATTTTACAGGCAAGCCAATCAAGTGCTGAATT	0	0	0	0	0	FORWARD		0.976		Unknown	0	1909234466	AL749951-263-0_B_R_1909234466	C	1		LG4	LG4M
AL749951-817	AL749951		yes	0	0	1	0	0	0	0	0	0			[A/G]	TCATGTGGAACCCCNGCCTGTTTAGTGGAGATGTTGGAGTTGGTCTTAATGTGAGGCGACTGCGATCATCTTTTCTGAGGACTTTCACTGTGGTTTACTC[A/G]ATGAARCCATTAACTTCTGGCGCTGTTTTCAGATGCTACCCCAGAATGTGGCAGATATTCTTGGATGACAAGGAAAGACCAGGTCGCTATATATTGGCGA	0	0	0	0	0	FORWARD		0.996		Unknown	0	1909234467	AL749951-817-0_T_F_1909234467	C	1
AL749951-143	AL749951	501311399	yes	1	0	0	0.510121	0.0658649	0.0729167	0.442708	0.484375	0.294271	0.442708	0.415375	[A/G]	ARTGGTTACRGTGGTTCAAAACCGTTGTTGTTGCTCCTCTTTGCCATCGCCCTCATCGCGCCCCTCCTCTGCTTCTCCAAGGTTCGCTTCGCTACAATCA[A/G]TATYGTRCTCGGGCCCTCAATTCAGAGGCTTAAGGACTGACAGCTTAGAGAAATGGCGGAGAGCTGCCAGATATACGAGGTTTGAGACAGTACAANAAGA	0	0	0	0	0	FORWARD		0.834		Unknown	0	1909234465	AL749951-143-0_T_F_1909234465	C	1		LG4	LG4M
AL749951-52	AL749951	501311403	yes	1	0	0	0.755285	0.0311678	0.109375	0.463542	0.427083	0.341146	0.463542	0.449502	[T/C]	ATTTCGAGGTGAAGCTTAAGCTCCACCCGCAATGGCAGTAACARTGGTTAC[A/G]GTGGTTCAAAACCGTTGTTGTTGCTCCTCTTTGCCATCGCCCTCATCGCGCCCCTCCTCTGCTTCTCCAAGGTTCGCTTCGCTACAATCARTATYGTRCT	0	0	0	0	0	FORWARD		0.915		Unknown	0	1909234464	AL749951-52-0_B_R_1909234464	C	1		LG4
AL749953-699	AL749953	501311408	yes	0	0	1	0	0	0	0	0	0			[T/C]	CTGGACCAATCTTGAATTTTGTCGTGAAAAGAAGTTGTGGTCGCCAYTGGCAAAGACTCTCTCAGAGAAAGCTGTATGGGCACTCTCAAATGATAGGGAC[T/C]TTAAYCTAGTAGTAGTGAATCCTGCTTCAGTCATTNGGSCCCCAWCTCTCAAATCCTAGTTCACATACCATTTTNAAACCAATTGAAAGGATCGAAGGCA	0	0	0	0	0	FORWARD		1		Unknown	0	1909247610	AL749953-699-0_B_F_1909247610	C	1		LG3
AL749953-1285	AL749953		yes	0	1	0	1	0	1	0	0	0			[I/D]	ATCTATGAGATATTTATAATTTTNCCCTTATTCCAGAGGGNAAGATAAATCTCATTAATGTAGTTAGCTTTACCTTACCTTTCATATGGATATGGCCTTT[-/T]CTTCTTACAGCGGGCCACTTAGCTTCTTCCCATGGGTCACTTATCTTCTGGTCAGGAAGGGNTTCAATTATGACTTTATTTAGCCTTCATGTAGTTTCTATA	0	0	0	0	0	FORWARD		1		Unknown	0	1909245979	AL749953-1285-0_P_R_1909245979	C	1
AL749953-103	AL749953	501311405	yes	1	0	0	0.957573	-0.00531988	0.177083	0.484375	0.338542	0.419271	0.484375	0.486975	[T/C]	ACGCAGAGTACAKGGGGGCSKCCCTCTGATCAGAGCTTGAAGCTCTGTCTTCTCTGATATCGCTTCATTCCATCATCCAGGAGCTTCTGTTGTATCCATT[T/C]CCTCAAAATGGATGCCTACCTTGAAGAAAATGGATACAGCGCTTCCAATTCTCGGAANTTAATGTGCCTTACCGGGGSCTGGAGTTTCCTGGGTATTCAT	0	0	0	0	0	FORWARD		1		Unknown	0	1909245841	AL749953-103-0_B_F_1909245841	C	1		LG3
AL749953-645	AL749953		yes	0	0	1	0	0	0	0	0	0			[T/C]	TTGTGGGAGGAGGACTGGCAATCTTGGCGATGGTGAAATTATGGACGAGAAGTGCTGGACCAATCTTGAATTTTGTCGTGAAAAGAAGTTGTGGTCGCCA[T/C]TGGCAAAGACTCTCTCAGAGAAAGCTGTATGGGCACTCTCAAATGATAGGGACYTTAAYCTAGTAGTAGTGAATCCTGCTTCAGTCATTNGGSCCCCAWC	0	0	0	0	0	FORWARD		1		Unknown	0	1909244954	AL749953-645-0_B_F_1909244954	C	1
AL749957-2021	AL749957		yes	0	1	0	1	0	0	0	1	0			[A/G]	CTCTTTAYGATTCCTCGAAGAATACCATAATGCCCNTATGCACATGAATGAAGGATTCRTGCCACCGTGATCGAACTATTTACTTTNYKKTTTTCWMAAM[T/C]TATCATGTTAGTAGAACCTTGTCTATATGCTACATATTTCATAGCTATCATCTTAGCAGNAACCTTATCTATATGCTYCATATTGCATATAAATGCTGGT	0	0	0	0	0	FORWARD		0.858		Unknown	0	1909239544	AL749957-2021-0_T_R_1909239544	C	1
AL749957-2099	AL749957	501311410	yes	0	0	1	0	0	0	0	0	0			[A/G]	TTTACTTTNYKKTTTTCWMAAMYTATCATGTTAGTAGAACCTTGTCTATATGCTACATATTTCATAGCTATCATCTTAGCAGNAACCTTATCTATATGCT[T/C]CATATTGCATATAAATGCTGGTTGGACATAGCATATCTATATTCATATATTTTCTTCTTGTTTCTTKTRTAYAM	0	0	0	0	0	FORWARD		0.813		Unknown	0	1909239241	AL749957-2099-0_T_R_1909239241	C	1		LG1
AL749968-1607	AL749968	501311416	yes	0	0	1	0	0	0	0	0	0			[I/D]	ACATGGTTTAAAATGGTTCTAGATTTGATGGTAACAGATCTAACAGTATTCAKTGGCTGGATTCTCTATATTTGGAATTTAAGTACCTGTATTCTTCAGG[-/T]ATTTATTTTGATACAGAATTGAATGGTAACGGATCTAACAGTATGCAGTGGTTGGATTCTCTTTGTTTGGAAGTTATATATCTGTATTCTTCAGGATTTAAT	0	0	0	0	0	FORWARD		0.899		Unknown	0	1909240123	AL749968-1607-0_P_R_1909240123	C	1
AL749968-1559	AL749968	501311414	yes	1	0	0	0.527893	0.0631226	0.09375	0.46875	0.4375	0.328125	0.46875	0.440901	[T/G]	ACTCTGGATTTTGAACCGTGGTTCTTTATAAAAGGKNGTTTTGCAGGTACATGGTTTAAAATGGTTCTAGATTTGATGGTAACAGATCTAACAGTATTCA[T/G]TGGCTGGATTCTCTATATTTGGAATTTAAGTACCTGTATTCTTCAGGNATTTATTTTGATACAGAATTGAATGGTAACGGATCTAACAGTATGCAGTGGT	0	0	0	0	0	FORWARD		0.858		Unknown	0	1909239596	AL749968-1559-0_B_F_1909239596	C	1
AL749968-1231	AL749968	501311412	yes	1	0	0	0.527893	0.0631226	0.09375	0.46875	0.4375	0.328125	0.46875	0.440901	[T/C]	ANGAGAACAAGCAGCAGCATCTTCCACTGCGAACCAGTCCATCCAAAATGGAGGGGTGTATTCGGATCAACCTGACGACGGCTTTTAGCTTATGGATGAT[T/C]ACTGCATTTTNGGTGCATGTGCTGCTGCTTCAATGTTACTGGTGTATGGAGTTTTCGAAATTTCTGGAGATGCTAAAGCTGTTTGTGCAGGAAGAAAATT	0	0	0	0	0	FORWARD		0.996		Unknown	0	1909243667	AL749968-1231-0_B_F_1909243667	C	1			LG1
AL749980-879	AL749980		no													MGTTTGNWWTTTYYATAAGCTTTCAAACTKKTTTTTTNGTAAATTTATGAATTGCTTTCAAAGTTCTTTGTAAATTTATGAATTACCACTAGATGCTGGG[-/G]GCTTTTGTCTAGCGTTACTATTTGATTGCAGAATGAAGCATTGAAGTCAGTTGGGTGTAAATTCATGTTAATGGTATTATGAATTGCCATGAGATGCTTAGG	0	0	0	0	0	FORWARD		1		Unknown	0	1909247662	AL749980-879-0_P_R_1909247662	C	1
AL749987-739	AL749987		yes	0	0	1	0	0	0	0	0	0			[T/G]	CTAATTTTGGTRTTRTAATTGGAARTCGCACTTTTAAGGGTCGGGAGGAGTTCCGTAAATACCATGCTTCTGCTATTGATGTGCCAGGTCCAGAAGTAGA[T/G]AGGATATCAGCTGCAGCTGCAAAATATAAAGTGCATGTAATAATGGGTGTGATAGAGCGAGCAGGCTTCACACTGTATTGCACTGTTCTTTTCTTTGATT	0	0	0	0	0	FORWARD		1		Unknown	0	1909247663	AL749987-739-0_B_F_1909247663	C	1
AL749987-884	AL749987		yes	0	0	1	0	0	0	0	0	0			[T/G]	GGGTGTGATAGAGCGAGCAGGCTTCACACTGTATTGCACTGTTCTTTTCTTTGATTCTCAAGGAAGATTCCTAGGGAAGCACCGTAAACTGATGCCAACA[T/G]CTTTGGAGCGTGTGATTTGGGGTTTNGGTGATGGATCTACCTTACCTGTGTATGACACATCAATTGGGCGTGTGGGTGCACTCATATGCTGGGAAAACCG	0	0	0	0	0	FORWARD		1		Unknown	0	1909245425	AL749987-884-0_B_F_1909245425	C	1
AL749991-1159	AL749991		no													GAGCTTGAATAAACARKTTTTYTATGTATCGTTGTATTTAATACCATAGAGGAATACTTTNGTGCCAAATATCAGGCGTAGAGAAAATAAATRGAATTCC[-/C]CATCTCACATCTATGTAACTTTGCAGTTTGTGAAGCCTTAACCTTTGAGATTTRGGCCTGACAATCTTTTTTGAACTCAAAGGATAATCAATTTAGGAATGT	0	0	0	0	0	FORWARD		1		Unknown	0	1909245426	AL749991-1159-0_P_R_1909245426	C	1
AL749993-1502	AL749993	501311420	yes	1	0	0	0.394566	0.0851367	0.411458	0.489583	0.0989583	0.34375	0.489583	0.451203	[A/C]	TCCCAGGGCCATGGAAAAATGTAAAAGTAGGAGCTAAAGCTCAAGCATGACCTGTTCTCTGGACTCTGTGGGCATATGGAYTGGGTACGAGTTGGTGGAT[T/G]TGGAGTTAGATGAAGTCGAGTATGTTTCTCATTCAATTGCAGCAGAAACAGGGCCAANCAGAAAGGCTAATTAATTTCTTATCAGCATTCAGACTTGCYM	0	0	0	0	0	FORWARD		0.988		Unknown	0	1909243323	AL749993-1502-0_T_R_1909243323	C	1		LG10	LG10F
AL749993-1482	AL749993	501311418	yes	1	0	0	0.394566	0.0851367	0.0989583	0.489583	0.411458	0.34375	0.489583	0.451203	[T/C]	TCAGATGCAATTGGCCTTGCTCCCAGGGCCATGGAAAAATGTAAAAGTAGGAGCTAAAGCTCAAGCATGACCTGTTCTCTGGACTCTGTGGGCATATGGA[T/C]TGGGTACGAGTTGGTGGATKTGGAGTTAGATGAAGTCGAGTATGTTTCTCATTCAATTGCAGCAGAAACAGGGCCAANCAGAAAGGCTAATTAATTTCTT	0	0	0	0	0	FORWARD		0.976		Unknown	0	1909242380	AL749993-1482-0_B_F_1909242380	C	1		LG10	LG10F
AL749993-332	AL749993		yes	0	0	1	0	0	0	0	0	0			[D/I]	AGTTTCTCATTCTATTNCTTGTAGCACTGAGTCGCAGGTTCGAATGGAGATCGACCAGAATCTGAAAGAAACAGAGCTTCGCCTGGGTCTCCCAGGGGCG[-/C]TTTYCCCCGTTCGTGAACATACCAAATGCCCGGCAAGTAACGAAGAAAGCTCCAGCTCCGCGACCTCGGAGCTCTGCCTGCTGAGTCCTCGGCGCCCGGCGA	0	0	0	0	0	FORWARD		0.834		Unknown	0	1909239383	AL749993-332-0_M_F_1909239383	C	1
AL749993-336	AL749993		yes	0	1	0	1	0	0	0	1	0			[A/G]	TCTCATTCTATTNCTTGTAGCACTGAGTCGCAGGTTCGAATGGAGATCGACCAGAATCTGAAAGAAACAGAGCTTCGCCTGGGTCTCCCAGGGGCGNTTT[T/C]CCCCGTTCGTGAACATACCAAATGCCCGGCAAGTAACGAAGAAAGCTCCAGCTCCGCGACCTCGGAGCTCTGCCTGCTGAGTCCTCGGCGCCCGGCGACG	0	0	0	0	0	FORWARD		0.949		Unknown	0	1909241291	AL749993-336-0_T_R_1909241291	C	1
AL749993-661	AL749993	501311422	yes	1	0	0	0.782508	0.0276052	0.541667	0.395833	0.0625	0.260417	0.395833	0.385184	[A/G]	GGGCCAAGAGGGGGTTCGCTGAGGCCATGGAAGGCAGGAAGGTATTTTCCGGCGGGAAATGGGTGTTTCCTGTGGTGACCCCTGGATCCTCCGAGTTGGA[A/G]GCCAGTAAGGCCAAGTTTTTGCAGCAGCAGGGACAGCTGGCGTCCCCCNAAAGGCCAGCGTTGTGCAGGGGGCGGCTTCTATGTGGCAGCAGCAGCAGCA	0	0	0	0	0	FORWARD		0.787		Unknown	0	1909239067	AL749993-661-0_T_F_1909239067	C	1		LG10	LG10F
AL750003-849	AL750003	501311426	yes	1	0	0	0.465978	0.0729038	0.0729167	0.447917	0.479167	0.296875	0.447917	0.417501	[T/G]	TACACCTGAAAATGGGATAGAGGATCAACAAAATTACGCAAACTTTGAGGTTCCAGTTCAACAGATGGAAGATGCTAATGTGGCGTCAATTCATGCTCGA[T/G]CAAACAACCAACTGTAATTTGCACAATAAGGTGCTCCCTCCACACACAGCAAGAGTAAATTTAAATACAGCAGATGCAAAASMATATGGCAGTTTGTAKG	0	0	0	0	0	FORWARD		1		Unknown	0	1909247665	AL750003-849-0_B_F_1909247665	C	1
AL750003-649	AL750003	501311424	yes	1	0	0	0.465978	0.0729038	0.0729167	0.447917	0.479167	0.296875	0.447917	0.417501	[T/A]	ATGGAGTAGTGTTTGGACCAGGCTTATCAATACCTCCATNCCANAATAACAGACATTGCACCGAAAGTAAAAGGTACAAAGAGAGAAGAGAATACCAGTT[A/T]TCCTTCATTATATTCTCCTCCAGCAGCTACACCAATGGCCTTATCAGAAATCTATGAACCTGCTCCTGTCACTGATTACACACCTACAGAATCTGGATTT	0	0	0	0	0	FORWARD		1		Unknown	0	1909244432	AL750003-649-0_B_R_1909244432	A	2			LG1
AL750007-1058	AL750007		no													NGAATATATTCTTAGAAAGCAAGTTAAAAGGGTTTTKRNTKTTTTGCACCTACTGTGCTGCACGTTGCTTTGTAAGTTGTGTGGGAACTTTATGCCTGTT[-/T]GCAATGACTATTCTGATGCATTCTGCAAACCAGATGTGAAGTTCATGATTTANTTTTCATGTACTTCATAAATTGGGTCCTTGTGAATATTTACAYYTTATA	0	0	0	0	0	FORWARD		1		Unknown	0	1909245427	AL750007-1058-0_M_F_1909245427	C	1
AL750009-553	AL750009	501311428	yes	1	0	0	0.354275	-0.092633	0.0529101	0.285714	0.661376	0.195767	0.285714	0.314925	[T/C]	TTGCAACAAGGAGAATAATGAGGCCACCAAAGAAAGGTTCAGCTGCTGTTAGACCTCGCAGTCGTACATTGACAGCAGTTCATGAGGCAATTTTGGAAGA[T/C]CTTGTCTATCCTGCAGAAATTGTTGGGAAGCGAGTTAGATATCGCGTTGATGGTTCCAAGATAATGAAGATCTACCTGGATCCTAAGGAGCGCAATAACA	0	0	0	0	0	FORWARD		1		Unknown	0	1909247643	AL750009-553-0_B_F_1909247643	C	1			LG8F
AL750014-1359	AL750014	501311432	yes	1	0	0	0.911598	0.0111024	0.234375	0.505208	0.260417	0.486979	0.505208	0.499662	[A/G]	CAATCGCTGTGAAAGCTGGCTTAACAAAAGCAGATTTTGATGCAACGGTTGGAATTCATCCCACWGCAGCAGAAGAGTTGGTAACCATGMGAACTCCTAC[T/C]CGAAGAATTCGTCAAAGTGATGCTCATGCTGAGGTAGAAGGAATGTCTACGGCTTCAACACCTGGAAGCAGCTGAGGGTGGTTTGGAACTGCTAAGATGA	0	0	0	0	0	FORWARD		1		Unknown	0	1909247097	AL750014-1359-0_T_R_1909247097	C	1		LG1	LG1M
AL750014-1149	AL750014	501311430	yes	1	0	0	0.83151	0.0212766	0.234375	0.510417	0.255208	0.489583	0.510417	0.499784	[A/T]	CAATTGGAAMAGTTGGTCTCAGCGAACAACAGGCAATCGATCAATATAAAGACATTGATGTTTACACAGCTAGCTTTCGACCCATGAAAGCAACATTATC[A/T]GGCCTTCCTGATCGAATTTTTATGAAAATAATTGTGTGCGCAAGAACAAGCAAGGTTGTAGGAGTTCACATGTGTGGGGATGACACACCTGAGATTTTAC	0	0	0	0	0	FORWARD		0.988		Unknown	0	1909242802	AL750014-1149-0_T_F_1909242802	B	2		LG1	LG1M
AL750027-1893	AL750027		yes	0	1	0	1	0	1	0	0	0			[I/D]	GATCGTGAGATGGAACTTAAGGCACAAATTTCAGCTTTAACAGAGAAAGGAAANGAGAAATCAAAGGCTGAGAGTGAAGCAGGAGATGCTAGCCCATTAG[-/T]AACTGAGGTAGATATTCAGCAAATTGTATGTGCATGGACAGGCATTCCAGTTGAAAAAGTGTCAACTGACGAGTCTGACAAACTTCTGNAAAWTGGAAGAAA	0	0	0	0	0	FORWARD		1		Unknown	0	1909247667	AL750027-1893-0_P_R_1909247667	C	1
AL750027-2516	AL750027		yes	0	0	1	0	0	0	0	0	0			[T/C]	GGACTGTGGACTTTAAGAATACCCTTTTGATCATGACTTCTAATGTCGGGAGTAGTGTGATTGAGAAGGGAGGCCGTGGAATTGGTTTCCAGCTTGATTA[T/C]GATGAGAAAGACAGCAGCTACACAAGGATCAAAAGTCTTGTCAATGAAGAGCTGAAGCAATATTTTCGACCTGAGTTCCTGAATCGACTAGATGAGATGA	0	0	0	0	0	FORWARD		1		Unknown	0	1909247522	AL750027-2516-0_B_F_1909247522	C	1
AL750036-420	AL750036		no													GTCTAGGTGGTACAACCATATCAGTGCCCTACTGGCTTCGAGTTTTCCTGGTGAGCCTATCGGTGTAGAAATAGAAGGAGCAGCTCCAACTGTTGCACCG[T/G]TTACGGRGGCTACAACTGAGTCTCCTCCTAAAGATGAGGAAGATGATGATGACTTGGACCTCTTTGGAGAGGAGACCGAGGAAGAAAAGAAGGCAGCAGC	0	0	0	0	0	FORWARD		0.854		Unknown	0	1909239473	AL750036-420-0_B_F_1909239473	C	1
AL750036-427	AL750036		yes	0	1	0	1	0	1	0	0	0			[T/C]	TGGTACAACCATATCAGTGCCCTACTGGCTTCGAGTTTTCCTGGTGAGCCTATCGGTGTAGAAATAGAAGGAGCAGCTCCAACTGTTGCACCGKTTACGG[A/G]GGCTACAACTGAGTCTCCTCCTAAAGATGAGGAAGATGATGATGACTTGGACCTCTTTGGAGAGGAGACCGAGGAAGAAAAGAAGGCAGCAGCAGAACGA	0	0	0	0	0	FORWARD		1		Unknown	0	1909245022	AL750036-427-0_B_R_1909245022	C	1
AL750036-535	AL750036		yes	0	0	1	0	0	0	0	0	0			[I/D]	ACTGAGTCTCCTCCTAAAGATGAGGAAGATGATGATGACTTGGACCTCTTTGGAGAGGAGACCGAGGAAGAAAAGAAGGCAGCAGCAGAACGAGAAGCAT[-/A]CTAAAAANGCATCAAGNMAAAANGAAAGAAAGTGGAAAGTCTTCTGTTCTATTGGANTGTGAAGCCTTGGGATGATGAGACAGATATGCAAAAGCTTGAAGA	0	0	0	0	0	FORWARD		0.949		Unknown	0	1909241129	AL750036-535-0_M_F_1909241129	C	1
AL750036-592	AL750036		yes	0	1	0	1	0	1	0	0	0			[D/I]	GAGACCGAGGAAGAAAAGAAGGCAGCAGCAGAACGAGAAGCATNCTAAAAANGCATCAAGNMAAAANGAAAGAAAGTGGAAAGTCTTCTGTTCTATTGGA[-/C]TGTGAAGCCTTGGGATGATGAGACAGATATGCAAAAGCTTGAAGAGACTGTGAGGAGTGTACAAATGCCTGGCTTATTCTGGGGAGCTTCAAAGCTTATTGC	0	0	0	0	0	FORWARD		1		Unknown	0	1909244433	AL750036-592-0_P_R_1909244433	C	1
AL750044-867	AL750044		yes	0	0	1	0	0	0	0	0	0			[G/C]	CCTGGTGGTCCCAAATTCCAGGACGCCAAAAGGGAGTCAAACTACAAGACAAAGAAAGAAACAGAGGAGAAAAGAGGACAGTTCACAACCGTGGTCGGGG[C/G]CNTTCTCGTAATTGCTTTNGTAGTTCCAATGGCCCAGTATTATGCTTATGTCTCAAAGAAATAATGAAATATGACAAATTTNGTGCATACAATGTAATTA	0	0	0	0	0	FORWARD		0.976		Unknown	0	1909242524	AL750044-867-0_B_F_1909242524	B	2
AL750044-886	AL750044		yes	0	1	0	1	0	1	0	0	0			[I/D]	AGGACGCCAAAAGGGAGTCAAACTACAAGACAAAGAAAGAAACAGAGGAGAAAAGAGGACAGTTCACAACCGTGGTCGGGGSCNTTCTCGTAATTGCTTT[-/T]GTAGTTCCAATGGCCCAGTATTATGCTTATGTCTCAAAGAAATAATGAAATATGACAAATTTNGTGCATACAATGTAATTATTCTAACTTCTATTTATTTCT	0	0	0	0	0	FORWARD		0.935		Unknown	0	1909240769	AL750044-886-0_P_R_1909240769	C	1
AL750051-1614	AL750051	501311434	yes	0	0	1	0	0	0	0	0	0			[A/G]	GACACTCAAGTGAATCCTGCTGTGTGGGAAATTAGTGGACACATCGTTTTGAAGAGAAAGCAGGATTTTGACAGGGCTTCTGAGRACTATGCATGGAAAT[T/C]ACTTGCTGAAGTCTCTTTGTCAGAGGAAAGATTTGAAGAAGTCGAAGCCTATATTTTGGAAGCAGTAGCTATTGCTGAAGTGCAGACTAAAGAAGAGGAA	0	0	0	0	0	FORWARD		1		Unknown	0	1909245051	AL750051-1614-0_T_R_1909245051	C	1
AL750060-42	AL750060	501311436	yes	1	0	0	0.351673	-0.0931349	0.286458	0.453125	0.260417	0.486979	0.453125	0.499662	[D/I]	ATTKSGTTGTCAATTGTCAAGAAGGGSAGGAGCAGTGGTGG[-/G]AAGAATGTTGCAGGTTTGAGTCTTGGCCACTGCTTGAGCTCTTTTTGTATCTTCGTTAACTGTATGCCKTGGTCTTCTTCGTTGATCGAACTCGGCATTTTT	0	0	0	0	0	FORWARD		1		Unknown	0	1909245980	AL750060-42-0_P_R_1909245980	C	1
AL750060-452	AL750060		yes	0	0	1	0	0	0	0	0	0			[D/I]	CTATTAAGGACGAGCCTCCGGAGGGTTGTAGTGCAAGTCCTCACTCCGAAGAGAATCTCTTTGTATGGAGCGCTACCATCTTTGGTCCTGATGAGACCCC[-/C]TGGGAAGGTGGGATTTTTGGGTTGAGGTTAATTTTTGGGGNAAAATTATCCTGAGAAGCCGCCTAGAGTGCGATTTACCTCAGATATCTTCCATCCTAATGT	0	0	0	0	0	FORWARD		0.976		Unknown	0	1909242381	AL750060-452-0_M_F_1909242381	C	1
AL750060-493	AL750060		yes	0	1	0	1	0	1	0	0	0			[D/I]	CACTCCGAAGAGAATCTCTTTGTATGGAGCGCTACCATCTTTGGTCCTGATGAGACCCCNTGGGAAGGTGGGATTTTTGGGTTGAGGTTAATTTTTGGGG[-/G]AAAATTATCCTGAGAAGCCGCCTAGAGTGCGATTTACCTCAGATATCTTCCATCCTAATGTATATCATGATGGAACTCTGTGCATGGACATCATCCAGGATG	0	0	0	0	0	FORWARD		1		Unknown	0	1909245981	AL750060-493-0_P_R_1909245981	C	1
AL750061-830	AL750061	501311438	yes	1	0	0	0.233548	-0.119127	0.125	0.380208	0.494792	0.315104	0.380208	0.431624	[A/C]	AGGATCCACAGAAAGCATTTGAAGAATTTAAAGAAGGACTTAGAATTGCTCAAGCTCTTGGGGATCCTATTGAAGCTAAAAAGGCAGCTCGAGGATTGGG[T/G]GCATCATGCCAACGACAACGGAAGTTTCATGAAGCTATAAAATATCATTCCATGGTATTATCAATTTCAGAGAAGGCGAAAGAGCACACAGGAGATACAG	0	0	0	0	0	FORWARD		0.988		Unknown	0	1909234469	AL750061-830-0_T_R_1909234469	C	1		LG8	LG8F
AL750063-524	AL750063		yes	0	0	1	0	0	0	0	0	0			[I/D]	GTTTAGTATCTGCAAATGAAGCAAATTGNYTTTTGACTATTGTGTTAAAGCCTAGTAAATAATTCAAGTGAAATAATCTTTTAGTAAGTTTGTACTGTTG[-/A]AAATTTTGAAACTGTTGTGGGCAGTTGTAGCATCGGAAAGAGGAAGTAAGGGGGTATCTTGATTCAGACTTCGTTAATGTATGTATTGTTACTGTCCTGCGG	0	0	0	0	0	FORWARD		0.8		Unknown	0	1909239165	AL750063-524-0_P_R_1909239165	C	1
AL750069-302	AL750069	501311440	yes	1	0	0	0.754448	0.0312779	0.244792	0.515625	0.239583	0.497396	0.515625	0.499986	[A/G]	TCAATCAAGAGATTTTGGAAATAGGAGAGATGGCTACAGGTGTGGGAGTCTGGCCAGGATTTGGGATGTGGGTTTTGATTATGTTGGGCATATTGGGCAG[T/C]ACACACAACGTAAATGCGTTCTATCTTCCTGGCAGTTATCCTCACTCATATCCCCAGGNCTCAGATTTATGGGTGAAGGTCAATTCCCTTACCTCAGTCG	0	0	0	0	0	FORWARD		1		Unknown	0	1909245983	AL750069-302-0_T_R_1909245983	C	1			LG9
AL750079-40	AL750079		yes	0	1	0	1	0	1	0	0	0			[A/C]	GGGCKSKACATCAAANTGCTACGCCTCTCTCGCTCTGSK[T/G]AGTCTCGTTGTGGGAATTAAGCTTCCGAGGCGTAGTACTCACAATGCCAGCCATGGCAGCCCATTCCTTAGTAGATTTAGCTCTTCCACTGCGGTTGGGT	0	0	0	0	0	FORWARD		0.976		Unknown	0	1909242178	AL750079-40-0_T_R_1909242178	C	1
AL750084-710	AL750084		yes	0	0	1	0	0	0	0	0	0			[A/C]	CAAGGGTAGGAAATTTGAGATGGCTCGTGGTAGGAGAAACAGTCGTGGCTTCAAGGTCTAGAGAAACAAGGAATTTATGGTGATTTTTAGNCTTTTCAGT[T/G]AGCTTTGCGGATTTCATTAGTTCTGCTATTATGTTGCCGCAAATTGTAAGCAGCAACTCTAGAATATAGATGTTTAATGTTTTNKTTAAAACATTCTCAG	0	0	0	0	0	FORWARD		0.988		Unknown	0	1909243314	AL750084-710-0_T_R_1909243314	C	1
AL750084-43	AL750084		yes	0	0	1	0	0	0	0	0	0			[A/C]	CTCTGTCTATTTATTTTCCTCSSKGCGGTCACCGTTCCNKKK[T/G]ATTGTTCGCGAGGCCTTAGGAGGAACAGGAAGGCCGAGGATTCGATTTCAGCAGCGGCAACGATGGGTATCGATTTAATTGCCGGTGGGAAGAGCAAGAA	0	0	0	0	0	FORWARD		0.949		Unknown	0	1909241241	AL750084-43-0_T_R_1909241241	C	1
AL750099-999	AL750099		yes	0	1	0	1	0	1	0	0	0			[I/D]	CCTCACGTTATGGACTTCAGACATGCAGGAGGAGACTGGAGGAGATGAAATCAAAGAAGCGCCGAAGAAAGAAGAAGGTGATGGACACTGACATCTTTTT[-/T]CTGAATGAAATCGATTAGGATGGTGAAGGGGATGAACGTCAATGTTTATCCGTAAATGACTGTCAAGTAGGTTAGATTCATGAGATATGGTCAAATATGTTG	0	0	0	0	0	FORWARD		1		Unknown	0	1909247569	AL750099-999-0_M_F_1909247569	C	1
AL750100-692	AL750100		yes	0	1	0	1	0	1	0	0	0			[I/D]	GCTCCAAGGCTTCTTACCTTCGCTACGACCTCAACACCGTTATCTCCTCAAAGCCCAAGGACCAGAAGAAGCCCCTCAAAACCCTCACCAGCAAGCTTTT[-/T]GACACCCTTGACAACCTGGACTACGCTGCAAGGAGCAAGGATGCAYCCAATGCAGAGAAATACTATGCAGAGACTGTGACCGCACTGAATGATGTCATTTCC	0	0	0	0	0	FORWARD		0.949		Unknown	0	1909234470	AL750100-692-0_M_F_1909234470	C	1
AL750104-1054	AL750104		yes	0	1	0	1	0	1	0	0	0			[T/C]	AAGTTAAAAACTNCGGCAAAATTNGATAGATGGNTGAGAGAGAGAAAATNGATGTCATGGAATTCTGGTGCTGCAACCATTTTNCCATTTTTTTTTNYYM[A/G]GAGAAGCTGATGTATGGCATATCTTGTTATTTATGGAATGCTGTTGGCATATGTTGTGCAAGTTCTGTGATTTTCTTACATCAGTCTCCAT	0	0	0	0	0	FORWARD		0.988		Unknown	0	1909243324	AL750104-1054-0_B_R_1909243324	C	1
AL750104-316	AL750104	501311442	yes	0	0	1	0	0	0	0	0	0			[T/G]	TACATATATAAATATTCCATGTATGTTTATAGTTATAGAGCGTGGARGGGGTTGGGGATGGGNATTTTACTGTNATTTTTACCANTGGGGTTGGGATGTC[A/C]AGGTATCAAATGCACGGTGAGAGGATGCGGCATATTGGAGTCTGAGAAAGATTCACAATGAGGATTAGCCCTCAGAGTATATATATATAWWATATNAACT	0	0	0	0	0	FORWARD		0.996		Unknown	0	1909243829	AL750104-316-0_B_R_1909243829	C	1		LG10
AL750107-472	AL750107		yes	0	0	1	0	0	0	0	0	0			[T/A]	CAAGACCTATAAGATGCTTGGAGATCTGAAGCATTCCTCCTTCGAAACATTTGAGGAAATAATTTCACTTTTGCTAAACATTTAAGGATATGATGCTATC[A/T]WNTTTCCTGTGCNMAWTTTTTATGNAAGATTAATTTACACGAATCWMNTTTTWTCAANGTGGACAAATATCGTTTYCNAGTTGAGAAATAACTGTTATTA	0	0	0	0	0	FORWARD		0.813		Unknown	0	1909239287	AL750107-472-0_B_F_1909239287	A	2
AL750109-103	AL750109	501311444	yes	1	0	0	0.526829	0.0632854	0.5	0.432292	0.0677083	0.283854	0.432292	0.406602	[G/C]	TGCGTATATTCAGTTTGTATATCCTCCAGGCGGGCGATCTTCTACTCSKGAACCTGTTTAATGCTACTGGGACTCGGCTGGGATCAGGCTCTGGAGGAAT[C/G]AGTGGGCTGTCACATGAGACTAAGGTAGTCATACATATGTCACAGCCCCCNGAGTGCCCCTCCGACCCTCCTCAATCTCACCATCGATTCTGCCGTCTCC	0	0	0	0	0	FORWARD		0.976		Unknown	0	1909234473	AL750109-103-0_B_R_1909234473	A	2			LG7M
AL750114-321	AL750114		yes	0	0	1	0	0	0	0	0	0			[I/D]	GTTCGAGGGTTTTCTGGGGGCTTATAGTGGAACTGTTGAAACGTTTGACGGGTTCTCTACGAAAATTGTCTAGGGAGATATACAGGGTTTTCTGGGGTTT[-/T]CGAGGGATTAGCCGGGTTTTGAGGTGTTTGCACATGATTTGTKGNTGGGAGACGGAGAACATTGCTTTGTNAAATTGGTCAGCGGGTTTGCAGCTGAATCCG	0	0	0	0	0	FORWARD		1		Unknown	0	1909245429	AL750114-321-0_M_F_1909245429	C	1
AL750115-1147	AL750115		no													ATCGTGTACCCGTTGGATGGAGTCGTGAAGGAGGCGGAAGGCGAGAAGTGCTTCATGGAAGAGCCCATCACTTTTGCTCAGATGTACTCCAGAAAGATGA[A/G]CCGAGACATCGARCTCGCTCGCCAGAAGAAGATGGCTAAACTTCAAGCGCAGGAGCCGGAAGGAGMAAANGCCTAAATAAAANTCATACAGTCTGAATTC	0	0	0	0	0	FORWARD		1		Unknown	0	1909247668	AL750115-1147-0_T_F_1909247668	C	1
AL750115-929	AL750115		yes	0	0	1	0	0	0	0	0	0			[T/A]	CCTGCAAGACCAAGTTGGAGGSCTACARGNCTACYAAGGACGATGGCAAAAACTGGATTACTGTGGAGCCCATTCAAGGAGCCTTTGTTGTCAATTTGGG[A/T]GATCATATGCATTATCTGAGCAATGGCAAGTTCAAGACCGCGGACCATCAAGCGGTGGTGAACTCGAACAGCAGCAGGCTGTCGATTGCGACGTTTCAGA	0	0	0	0	0	FORWARD		1		Unknown	0	1909245984	AL750115-929-0_B_F_1909245984	B	2
AL750115-1294	AL750115	501311446	yes	1	0	0	0.933631	-0.00832774	0.140625	0.463542	0.395833	0.372396	0.463542	0.467436	[G/C]	GCGCAGGAGCCGGAAGGAGMAAANGCCTAAATAAAANTCATACAGTCTGAATTCGGCCTTCCACAAAATCTAAAACAACATTTCGTGCAGTAAATACTTC[C/G]GTATTCTGTTATTGYGGTTCTCTTTTGTTGCATTGTAGGTTTTGATGAGCCNTTGGTCAGATATTGGCAANGGGTGAGTTAANTAATGAATCCGAATAGC	0	0	0	0	0	FORWARD		0.988		Unknown	0	1909242917	AL750115-1294-0_B_F_1909242917	B	2		LG9	LG9M
AL750116-103	AL750116		yes	0	0	1	0	0	0	0	0	0			[T/C]	AATACACATATTTTGATGAATCACGTTGGAAGCACGGGAATCAGAGACAAATCACGAGARGAGAGGAGARGAGAGGAGAGGAGARGAGGATATAAAGCNG[A/G]AAAAAGAAATGGATGGTGGTATGGTATTTGATGGGTCGAAGCTCCAGGAGTTTGTTGAGGACGATGAGGCTTTTGCCAAGTACGTGGACGAGAGGTTCGA	0	0	0	0	0	FORWARD		1		Unknown	0	1909247670	AL750116-103-0_B_R_1909247670	C	1
AL750116-309	AL750116		yes	0	0	1	0	0	0	0	0	0			[D/I]	TGGACAAAGATCACAATGGCAGACTTTCTCCCAAAGAGCTTAGGCCGGCCGTGGCCGCCATTGGTGCTGCCCTGGGACTTCCTTCTCAAGGTTCCTCCCC[-/C]GACGCCGACATCATCTATGATCAGGTGTTGAACGAATATTTCATAAGTGGTAGAAGTGATGGGATCAACAAAGAGGATTTTCGCACAGTTCTGTCTGACATT	0	0	0	0	0	FORWARD		1		Unknown	0	1909247669	AL750116-309-0_P_R_1909247669	C	1
AL750116-62	AL750116	501311448	yes	1	0	0	0.0810858	-0.174442	0.625	0.291667	0.0833333	0.229167	0.291667	0.353335	[A/G]	CAAATACACATATTTTGATGAATCACGTTGGAAGCACGGGAATCAGAGACAAATCACGAGA[A/G]GAGAGGAGARGAGAGGAGAGGAGARGAGGATATAAAGCNGRAAAAAGAAATGGATGGTGGTATGGTATTTGATGGGTCGAAGCTCCAGGAGTTTGTTGAG	0	0	0	0	0	FORWARD		1		Unknown	0	1909245986	AL750116-62-0_T_F_1909245986	C	1			LG3M
AL750116-1262	AL750116		yes	0	0	1	0	0	0	0	0	0			[T/C]	TTCCTTCCTCAGCTCTGATGATATTGRTATATATAGATATGTATACACAGCTTCCAGTGSCTCTACATCATRCTCTACCCGGCCNTATGCCTGTTCTTNG[A/G]AAATGATCAATAGTGGAGCATTAAGTCCTATTATTATTAATAGGAAATAGATTAGTGGAGCATTAAATCTTATTA	0	0	0	0	0	FORWARD		0.765		Unknown	0	1909238944	AL750116-1262-0_B_R_1909238944	C	1
AL750123-498	AL750123	501311452	yes	1	0	0	0.523812	-0.0637481	0.21875	0.463542	0.317708	0.450521	0.463542	0.4951	[C/G]	ATCGCGGAATTTCTGGGGACCTGTGCAACAGTAACCGGCCAAAGGTTTCTTATGGAAGTCCCAAGGCTTCTCGGTCCCATAAGGCCAAACGCCTGCCTGC[C/G]ATGTGCGGTTCGACGAGCGTGTTTGTTCCGGGTGAGATGCAGAGTGTTAGACAAAACCCCNAGGACAAGAAATGGCATTCCTGGCTTCTTTCTGGTCTGG	0	0	0	0	0	FORWARD		0.915		Unknown	0	1909234478	AL750123-498-0_T_R_1909234478	B	2		LG7	LG7M
AL750123-186	AL750123	501311450	yes	1	0	0	0.463695	-0.0732776	0.322917	0.458333	0.21875	0.447917	0.458333	0.494571	[T/G]	CGGGNTKGGGNCACCCACTAGACYRGTCAAGGAATCGAACCCTCNGMGCCGCGCAGCCTGTTMCCAGGCCTTCCAGATTCAAGATCGAATCCSTTGCCCC[A/C]TCTGATTCTCCGTCCCCTGTTTTGCGCCGGCGACGCTCGATGTCACTCGACGCTTCCRCCGATTTTCYCGGCGCAGAGAGGGTTTTCACCCGAAGTTCTC	0	0	0	0	0	FORWARD		0.787		Unknown	0	1909234474	AL750123-186-0_B_R_1909234474	C	1		LG7	LG7M
AL750124-1011	AL750124		no													TAGAAGATTAACACAACCTCAACTAGCAGCACAGAGCCCCATACGGCTTTGCCTTGCCCGGATGGGCTCTCGTGTATTCCCTTTTTCTTCTTATCCGCTT[-/C]CTTCCTTCCTTCCTTGACTRCGTTGTAAATCTAATTGTATTTCTTTGCAACTTSATCTACTGAGNWTTTGCNATTTGTTTT	0	0	0	0	0	FORWARD		0.949		Unknown	0	1909241360	AL750124-1011-0_M_F_1909241360	C	1
AL750126-574	AL750126		yes	0	1	0	1	0	1	0	0	0			[I/D]	CGAGCCAAGGGTCGTAAACGGTTGGTGCCTCAAACAAATCCTAACAGTGGAAAGAGAGCTTAATGTTTGCGTGTATACTAAAANCATNGAGTTGTCTTTT[-/T]ATGTGACAAGCCCTTGAGCTTTAACAAGATGTATTGTTTTCCATTTGATGCCTTCCGGAACCTTTTTCTGAGTTGATGTACAATTATTACACCCAATTTTAT	0	0	0	0	0	FORWARD		0.899		Unknown	0	1909240094	AL750126-574-0_P_R_1909240094	C	1
AL750126-440	AL750126		yes	0	0	1	0	0	0	0	0	0			[G/C]	CCGTGATGGTAAGAGCAGGTAAGGCTGCACTTGGCTGCACTAAGAGATCTAGGTCCCGTAAGTCAAGAGCTCGAACCCATGGATTCCGATTACGGATGCG[C/G]ACTCCTGCTGGAAGAAGAGTGGTCAAGCGGAGGCGAGCCAAGGGTCGTAAACGGTTGGTGCCTCAAACAAATCCTAACAGTGGAAAGAGAGCTTAATGTT	0	0	0	0	0	FORWARD		0.877		Unknown	0	1909239725	AL750126-440-0_B_F_1909239725	A	2
AL750127-543	AL750127		yes	0	1	0	1	0	0	0	1	0			[D/I]	GAGATCGGCCTCTAGGGTTTCACTGCTGCATAATACCAGTATAGCTCTAATTGGTTTCATTTCGTATTATTGTATGGCAAGTATTGAAACTGCCAATTTT[-/G]GGGATCTGTCTAGGGTTAGATCTACGATTATTTGATNWTTTTWWWNCAGTATTTGTGACAATGTCAAATTGNCGGAAGTCCAGCTGAGATTTATAGGCTGGG	0	0	0	0	0	FORWARD		0.935		Unknown	0	1909240909	AL750127-543-0_M_F_1909240909	C	1
AL750129-1656	AL750129		no													CAGCTGCCTCCTCTTCCAGGCCTATCTAGTGTTGATATAGTAGCCTTAGAACAAACTGCTGGTGTGCATCCTGCCACTTCGATAGGAAAACACCCTCGAG[T/G]TGCAGAATATGCTGCTAAAAGTTCAGGAGAGCAGGATGATNAAAAWAAACCAAATTGAAAAAGAAACGTAAGAGAAAACCAAGGTATCCTAAGGGTTTNG	0	0	0	0	0	FORWARD		0.759		Unknown	0	1909238939	AL750129-1656-0_B_F_1909238939	C	1
AL750129-2022	AL750129	501311456	yes	0	1	0	1	0	0	0	1	0			[A/G]	GCAATTCCAGATCTAGCCACGCATCAGGCAATGCTGGAAGGGCTGCAAGCACAAGCTCGGAAGCTGCCAAGTCCTCTACGAGTGCTTCCCATAAGTCAAA[A/G]AAAAGTCACGTCGTTGATTGCATCAGTGCTTGAAAATTTGCTGATAACTTTNATTATCTTTTTTATATTAAATTATGGTTTTNCTGATTCCACTTGCATT	0	0	0	0	0	FORWARD		0.976		Unknown	0	1909242382	AL750129-2022-0_T_F_1909242382	C	1
AL750129-1356	AL750129	501311454	yes	1	0	0	0.959683	-0.00505509	0.026178	0.267016	0.706806	0.159686	0.267016	0.268392	[A/G]	CTGTTGCTACATTAGTATCTTTAAAAGAGAAGGCAGGTGATATTGACGGGGCAGAGGCTGTCTTTGATGCTGCTATAGAGTGGTGGAGCAGCAACATGGG[A/G]GNAAGATCAACACACATTGGAATCAATAATGCAGGAAGCAGCCTCTTTCAAGCTCAAACACAAGAAGGTAAAAGCAGCAGCTGGTTNGTTTGAACAGCTT	0	0	0	0	0	FORWARD		0.915		Unknown	0	1909240387	AL750129-1356-0_T_F_1909240387	C	1		LG3
AL750137-2290	AL750137		yes	0	0	1	0	0	0	0	0	0			[T/G]	AACTCTCTCTAAGGAACTCGGCAAAATAGCCCCGTAACTTCGGGAGAAGGGGNTGCCTCCTCAGGAGGTCGCAGTGACCAGGCCCGGGCGACTGTTTAMC[A/C]AAAACACAGGTCTCCGCAAAGTCGTAAGACCATGTATGGGGGCTGACGCCTGCCCAGTGCCGGAAGGTTAAGGAAGTTGGTGACCTGATGACGGGGAAGC	0	0	0	0	0	FORWARD		0.915		Unknown	0	1909240552	AL750137-2290-0_B_R_1909240552	C	1
AL750142-1191	AL750142	501311458	yes	1	0	0	0.824141	0.0222221	0.135417	0.479167	0.385417	0.375	0.479167	0.46875	[T/G]	ATTCCCTCCATTGATGGGTTATTCATTGGTTAGTGTATTGCTAGGTCTTGGTTCTGTGTTGCAATCTATGCACATTAGAGCTCAGGGTGCTTTTTCTGCA[T/G]ACCTGTAAGGTGTAATTTACCTTAAKATGTGGTCAATTCTTAATATTCTTTTNGTGCTGCAGAACAGTCCATWTATGTGATTGTACTTTCAAGACCAAAG	0	0	0	0	0	FORWARD		1		Unknown	0	1909247384	AL750142-1191-0_B_F_1909247384	C	1
AL750145-90	AL750145		yes	0	1	0	1	0	1	0	0	0			[T/G]	ACCTTAATSKSGGATAGTGGTTGCTGACGGGCTGAAAACGATGTTGTGCGAAAACCAGTCAATGTGACACGCAAGGCCCCGATAAACCA[T/G]GKATCCTTCTGCCTGGTAAGGSKGSRNAATTKSATGTGGGGTAGAGTCTGGAGAGCCAAGCCCAGGGAATTACTRAAATTGAAGAAATCGAAGGCAGGCA	0	0	0	0	0	FORWARD		0.976		Unknown	0	1909242316	AL750145-90-0_B_F_1909242316	C	1
AL750146-445	AL750146	501311460	yes	0	0	1	0	0	0	0	0	0			[T/C]	ATACATGATATGGTGGTTCGTGGTGCCCCTGCAATTGCCATATCAGCTGCACTTTCACTAGCAGTAGAGGTTGCTAATTTGGGTCCAGTGGATTGGAGTG[T/C]GAATGATGCTATCTCATTTTKKCAAAACCGTTTAGAATTCCTTGTTTCTAGCCGTCCAACAGCAGTCAATCTTTCAGATGCTGCGACAAAGTTGAATGAA	0	0	0	0	0	FORWARD		1		Unknown	0	1909234479	AL750146-445-0_B_F_1909234479	C	1			LG10F
AL750150-1205	AL750150		yes	0	0	1	0	0	0	0	0	0			[I/D]	NGTATTTATCTAAGAATTTGRGGNTTTNYYYTTTKGGYYTNCTATGCCATATRTTGTGNATTTCGGTTTCTTTTCTTTGTTNGDARNCTGATTATGAAAA[-/A]GTATTAGTTATATATGCTTGAAGCTAAGTGCAGAAATGCTAAATATTAGAAGCTCCAAAGTTTAGCAGTATATATTAAAGACTCAAAAAATTATGTAAGAGT	0	0	0	0	0	FORWARD		0.765		Unknown	0	1909238952	AL750150-1205-0_P_R_1909238952	C	1
AL750157-925	AL750157	501311464	yes	1	0	0	0.71558	0.0364372	0.34375	0.5	0.15625	0.40625	0.5	0.482403	[C/G]	TTTAGCCAGTGATTAYGTACTGAGTGGATCCGATCAGTTTAGTTCATCCCTTCCATTAATTTCAGGCATCGCAGCTTCAGGAAAANKWAACAAGTGAAAG[C/G]TTAACGATCGGATCAGCGATCTCACCTAAAACGATATGATATGTGTATTAATATTAATTACATGTAGATTGTGTTTATCG	0	0	0	0	0	FORWARD		0.79		Unknown	0	1909239132	AL750157-925-0_T_R_1909239132	B	2			LG7F
AL750157-43	AL750157	501311462	yes	0	1	0	1	0	1	0	0	0			[A/C]	GGCTTGTAGTATAAATAGCCCAACCAGTCCACCTGGGACASK[T/G]GTATTAGGATTTCCACTGCTAGACAAGCCGAGCAATCGAGCTCCTGATCGATTGGATTTCTGCATAGCTAATTGCTTTATCAGCTTTGTATAAAGATCCT	0	0	0	0	0	FORWARD		0.976		Unknown	0	1909242599	AL750157-43-0_T_R_1909242599	C	1
AL750158-746	AL750158	501311466	yes	1	0	0	0.896705	-0.0129825	0.0104167	0.171875	0.817708	0.0963542	0.171875	0.174214	[T/C]	TTGTATTTCAACCGGTTGAAGAAGCAAGTGAATATTCAGAAGTAGATGCAGGAGTTGCGCGTCTAAGGTTGTAACTGACAAAAGTGTCAATATACCTGCA[T/C]CATGGRAGCTCTGAARTANTGCTACATGTTTGAAATCTCATTGAAAATCTATTTGTTTCTTCTYAATACACATTGTATTTCTGATAGCATATTATCAGCA	0	0	0	0	0	FORWARD		1		Unknown	0	1909234480	AL750158-746-0_B_F_1909234480	C	1			LG11F
AL750161-387	AL750161	501311468	yes	1	0	0	0.981992	0.00225718	0	0.0364583	0.963542	0.0182292	0.0364583	0.0357375	[G/C]	AGTTAGATATCTGCAGAATTCTTAACGGGATGTGGCAGACTAGCGGTGGTTGGGGTAAGATCGATCGCAACAATGCTGTGGAGGCCATGCTCAGATACGC[C/G]GACAATGGCTTCACTMCTTTCGACATGGCTGATCACTATGGCNCCGCAGAGGACTTGTACGGNAWTTTCATTAACAGGGTTAGAAGGGAACGCCCGCCTG	0	0	0	0	0	FORWARD		0.877		Unknown	0	1909234481	AL750161-387-0_B_F_1909234481	B	2			LG6M
AL750167-154	AL750167	501311470	yes	1	0	0	0.502305	-0.0670867	0.0104167	0.130208	0.859375	0.0755208	0.130208	0.139599	[A/G]	ACACCNAGCGATAGAAGTTGGAAAGTTSKATACAAGCAGCAGCAGAAGAGGATAATTAAGAAKKGAGAGATATGGATGTGGAGGAGGATCCCTCAGGCAG[T/C]AGTCGGCCACAACAGACCCAGAATCAAGACGAAGCCATTCAGATTCAGTCACTTCTCGCATTAGCCAGGCAGCGGATCAATGAAGGAAGCCCAGGCCAAG	0	0	0	0	0	FORWARD		0.976		Unknown	0	1909242569	AL750167-154-0_T_R_1909242569	C	1			LG9M
AL750167-854	AL750167	530865634	yes	0	0	1	0	0	0	0	0	0			[T/C]	GAGTAAAGTCGAGTAATTATTAATGTGGAATAAATCGTAAYGTAGGGAAAAGGAATAATGAGTTCTCCGGAGATTTTYTCGATTTGATGTTGGAGTGCAG[A/G]AATTATAGAAAGTCTGCCAACTTTTATCTATCCAATGACCGAATCTATTATTTAGTCTATTACTGTGGTCTATTCTTGTATTAATGTAYGNWTTTTGTTG	0	0	0	0	0	FORWARD		0.858		Unknown	0	1909239597	AL750167-854-0_B_R_1909239597	C	1
AL750167-794	AL750167		no													AACTACGTGGTCTTCCAGTATCTACCATCTATCACCAGGTGAAGGATAGCACTTTTGGAAGAGTAAAGTCGAGTAATTATTAATGTGGAATAAATCGTAA[T/C]GTAGGGAAAAGGAATAATGAGTTCTCCGGAGATTTTYTCGATTTGATGTTGGAGTGCAGRAATTATAGAAAGTCTGCCAACTTTTATCTATCCAATGACC	0	0	0	0	0	FORWARD		0.813		Unknown	0	1909239242	AL750167-794-0_B_F_1909239242	C	1
AL750167-641	AL750167	501311472	yes	1	0	0	0.502305	-0.0670867	0.859375	0.130208	0.0104167	0.0755208	0.130208	0.139599	[T/G]	GATGCTTTTGCAGATGGTAGCNAGTTTTATTTGCTTGCGATGNKGGGGNACTTGTGAGCAACACACGCAAGGATGAACACATTGCATATTGGTGTTCCAA[T/G]GCTCCTCCTTGACTTGGGATTCAGAGATATATCTATCTTTTCGAGGTCCATTAACTACGTGGTCTTCCAGTATCTACCATCTATCACCAGGTGAAGGATA	0	0	0	0	0	FORWARD		1		Unknown	0	1909245917	AL750167-641-0_B_F_1909245917	C	1			LG9M
AL750171-1396	AL750171	501311474	yes	0	0	1	0	0	0	0	0	0			[A/G]	GTCTCGTAGACCGTGACTCCGAATCCTCGAGCACTCTCCAGTTCGGCCGGGCCGCGGTGCCCAACGGAGCCGTGGTAGCGCCGATGCTGAAGAACAGCCG[T/C]CTCGACACCTTCTACTATGTCTCCCTCTCTGGAATCAGCGTCGGCGGCAAGATGCTCTCGATCTCGGATTCCGTCTTCGGCATCGACGCCTCCGGTAACG	0	0	0	0	0	FORWARD		0.877		Unknown	0	1909239802	AL750171-1396-0_T_R_1909239802	C	1			LG10F
AL750171-1951	AL750171		yes	0	0	1	0	0	0	0	0	0			[T/A]	TGGGATTTGCCGTCAACAAGTGCTGAATCCCGTCAAAATCAAGTGGGNTTTGCTGTGAACAAGCGCTGATTTCCGTCAAGAGGAAATAACCTAGTTTTTT[A/T]WTTTNYAGCTCAGCTATGTACGACTGTCGCAGATCTCGTTTTNAAGTNATTAATCCTTNNGTGTAATTGAATTAAATATGTGAGGAAAANCAGAGCACAG	0	0	0	0	0	FORWARD		1		Unknown	0	1909245987	AL750171-1951-0_B_F_1909245987	A	2
AL750173-583	AL750173	501311476	yes	0	0	1	0	0	0	0	0	0			[G/C]	AGTAGAAGGTCTCTCTTATCTCACCCTGGTGGGCATTTTAGCTNTTTTTGGGCTGCAATATTTGGATTATGGGTACATACCTGGTCCAACTCCGGGAGAG[C/G]AGTGCTTTGGGTGAAGCCTGTTAAAAGACTATCTGCRAAATGTATGTACATTATTGTAAGACCATGTTTCTTTCCCCAWTWATTCCTATKGTCTGAACTT	0	0	0	0	0	FORWARD		0.976		Unknown	0	1909242384	AL750173-583-0_B_F_1909242384	A	2			LG5M
AL750173-88	AL750173	501311478	yes	0	0	1	0	0	0	0	0	0			[T/C]	ATAGTCAGTACATCTAGAAACACAGAAAAGCAGCCAAGKKSATTGTTATCTGAAACACAGTAAAGCAGCAAAGKKSATTGTTATCTG[A/G]ATCCCATCATGGCCATGGCATTGGCTTTGTTGATGCCTCAATCCTCGAATTTTCTTCAAANAAACATTTGTTNCAAAAGCCCCGTATTTCTCTAGAAGGC	0	0	0	0	0	FORWARD		0.996		Unknown	0	1909243752	AL750173-88-0_B_R_1909243752	C	1			LG5M
AL750175-956	AL750175		no													TAATTTNTAACGACTGCTAATATAMAATGTTTATCTAGAATCCTCAGATAATTTCTAATCTAGTTGACTAAATTTTTATAGTTCAGGCTTGTTGGGAGGG[-/G]TGGTAACTATTGTGGTTGGTTGGTTGGAAATTGGTCTGCTATMCAAATAAGTTTTGTTGTAAAACGCATGATGGAAGTGATGGTCATGGTTGAAGGCTTGTA	0	0	0	0	0	FORWARD		0.935		Unknown	0	1909240960	AL750175-956-0_M_F_1909240960	C	1
AL750175-999	AL750175	501311480	yes	1	0	0	0.503119	-0.066959	0.147541	0.431694	0.420765	0.363388	0.431694	0.462681	[T/G]	TCAGATAATTTCTAATCTAGTTGACTAAATTTTTATAGTTCAGGCTTGTTGGGAGGGNTGGTAACTATTGTGGTTGGTTGGTTGGAAATTGGTCTGCTAT[A/C]CAAATAAGTTTTGTTGTAAAACGCATGATGGAAGTGATGGTCATGGTTGAAGGCTTGTATTTTATNCTAGTCCATGGTTTTCCAACTTCCAGTTGTACAG	0	0	0	0	0	FORWARD		0.965		Unknown	0	1909241651	AL750175-999-0_B_R_1909241651	C	1			LG11M
AL750177-1200	AL750177		yes	0	0	1	0	0	0	0	0	0			[D/I]	TCCGTTATATACTCTTGCACNATTTTGCACNARKAACTTTTKGNTACTCTTCAAATNWTTTCAAGAATGCTCAAGTGNCCTTTCCTTGTRTACTGTTGGG[-/G]CAAATGCTAGTTGCAATGATAGTTGCTTGTAATATATTATGGCATGACTTGTTAAAAC	0	0	0	0	0	FORWARD		0.965		Unknown	0	1909241968	AL750177-1200-0_P_R_1909241968	C	1
AL750178-151	AL750178		yes	0	0	1	0	0	0	0	0	0			[T/C]	CTCCTCRKKASSGGKGTTAACRGKGGGCAACKKSGACTTCGATCAGGCAAGGCAAGGCAACGNATGGNCAATGGCAGTGGCAGGTGCASGTTGCAGCAGC[A/G]TGGTCTCCTCTCTCTCCCTGGAAAAATCCGCATTCACAGCAGGAACGAGCGTGAAGGGGTTGGNYTTCCCCACTCCTGAGGCCTCCCACCAGCAACAGGT	0	0	0	0	0	FORWARD		0.915		Unknown	0	1909240516	AL750178-151-0_B_R_1909240516	C	1
AL750178-334	AL750178	530865636	yes	0	0	1	0	0	0	0	0	0			[C/G]	CTCCCACCAGCAACAGGTCTATGAAGGTGGTTGCCAGCGGTGTCAAGAAGATCAAGGTCGACCAACCCTTGGGACCCTCTGGGGATCTCACTTTCAGAAA[C/G]GGAGTCGATGCCGGAGGCCGRAAGCCCAMGGGCAAGGGGGNTTATCAGTWCACCAACAAATATGGCGCAAATGTTGATGGGTACAGCCCNATTTACGACA	0	0	0	0	0	FORWARD		0.824		Unknown	0	1909239324	AL750178-334-0_T_F_1909239324	B	2
AL750179-605	AL750179	501311482	yes	0	0	1	0	0	0	0	0	0			[A/G]	AGGRACTGGATGCTATGGCCAARAAGGCTGGTATAGACCTTAGGAANCTTTAATTTATGTTGGTGTGGGAGGAGCTTTACTTCATGCATGCATCTTATAT[A/G]GAAAAGCAGCACTGGCTATCTTAATATAAATTTCAGTGAAGATCTTATTTTTTNGWAAACATATGTTTCATAGTGACCTGTCTTTCGTTGTAATRTTCTT	0	0	0	0	0	FORWARD		0.965		Unknown	0	1909241885	AL750179-605-0_T_F_1909241885	C	1		LG12
AL750179-700	AL750179	501311484	yes	0	0	1	0	0	0	0	0	0			[T/C]	TATATRGAAAAGCAGCACTGGCTATCTTAATATAAATTTCAGTGAAGATCTTATTTTTTNGWAAACATATGTTTCATAGTGACCTGTCTTTCGTTGTAAT[A/G]TTCTTGCTGTTTGGACTGGAGTGCACAGGATGTGGGCCACCTATTTCTATAAGAAACAATTGCTGAAGTCTCAAAAGAAAANGTTACTAGAATTTTCTTT	0	0	0	0	0	FORWARD		0.996		Unknown	0	1909243578	AL750179-700-0_B_R_1909243578	C	1			LG12M
AL750179-782	AL750179		yes	0	1	0	1	0	1	0	0	0			[I/D]	CCTGTCTTTCGTTGTAATRTTCTTGCTGTTTGGACTGGAGTGCACAGGATGTGGGCCACCTATTTCTATAAGAAACAATTGCTGAAGTCTCAAAAGAAAA[-/T]GTTACTAGAATTTTCTTTTGTTTTTNKTTGTGGGATATACTGCTTATAAAANCTTAAAGCTGTCCCTTTAGCTAAGCCACCGCTCTGAGGGGGTTTTCCATG	0	0	0	0	0	FORWARD		0.965		Unknown	0	1909241589	AL750179-782-0_M_F_1909241589	C	1
AL750180-786	AL750180		yes	0	0	1	0	0	0	0	0	0			[I/D]	ATTTCATGTCGTGAACAGTGAATAATGATTTCTAATTCATGANYYTTTKKATTCTTTTAACNACTTTCTATATTGTAAGTGTATCTTAGTGNYYTTTAAG[-/T]ACATTCATAATAGTAAATCTTATGAAAGATGTCTCGCATGTGATATTTGTATGGTTCTCATTACTTTCAGCCTGCATTCTTCTCRAAAWWNTTTTTATTGGT	0	0	0	0	0	FORWARD		0.813		Unknown	0	1909239282	AL750180-786-0_P_R_1909239282	C	1
AL750180-139	AL750180		no													CTACATCTMTATATTTACTSSRSACAGCGAGTTTTSKKGKNACACATTCTTGGTCTGTCATTGAACGTTGTTCGAGCGTTACTAATTTCTCCCTCGTCGT[A/T]GTACTTGCAATCATGGCTCGTCGCGGTGGAGGAGGAAGGCCTGCTCCTCGTGCAGCACCTCGTGCACCAGTTCGTAGTCCTCCTCAACCAGTTGCCCATG	0	0	0	0	0	FORWARD		1		Unknown	0	1909245018	AL750180-139-0_T_F_1909245018	B	2
AL750182-1315	AL750182		yes	0	1	0	1	0	1	0	0	0			[T/C]	ATCAAAAGAAAGGAACAGGACAGAATCACATGGAATTACTGTCCTGTTTTCTTCTTGGAGGGATCTTATTTCGCTTTCTCTTTCGCTTACTGTCCTGTTT[T/C]YNCNTTGGAGGGATCTTATTTCGCTTTCTCTTTCGTTTTWWTTWWTKTTTTTGNYAGTTAGACACAGGTTGGCATTCACACTGGAAAAGTGTTGGCTGTT	0	0	0	0	0	FORWARD		1		Unknown	0	1909244434	AL750182-1315-0_B_F_1909244434	C	1
AL750187-677	AL750187		yes	0	1	0	1	0	1	0	0	0			[A/C]	AGAGATCGTCCAGTCCAGTTTGAGTTTTGGATTGTTTATGGTAGGTTGTGTATCACNAAWTTTWAARGAAATATGTGATAAGCCAGTTGGAAATGTATTN[T/G]GTTTTGTTTATACAGATTTCTTTTAGATTTGTTACTCAGGGGCATGACGTCATGTTCTAGAGATACCCTGTCCATGTATCTTTACTATCTCGTAAANTGC	0	0	0	0	0	FORWARD		0.935		Unknown	0	1909234482	AL750187-677-0_T_R_1909234482	C	1
AL750199-470	AL750199		no													ATGCTTTATGCAGCAATGTGAGAGTTTTATGAGTTGTTTTGATTTGGATGCTAAAAATGTCCTTGGGGCAGGCTATTTTAGGTCGTTGTTTCTTTCTAAT[A/C]TGCTGCAAAAATAGCGAAGAATTCTTAAGTAGACGTATTCCAAGCATTAACATTTACAATGTAATGCTTTTAAAGAGGATGTGTAGCACACAACCTTGTC	0	0	0	0	0	FORWARD		0.988		Unknown	0	1909234483	AL750199-470-0_T_F_1909234483	C	1
AL750202-1011	AL750202		yes	0	1	0	1	0	1	0	0	0			[D/I]	CAATGAATGACACAATCCCAATTGAACGAATATGTTATTGCTTGTGAAATATTTGAATAATAGGATGAGTTTGTCATCAGGCATGATAACTGCTTGAATG[-/C]CCAAATCCTCTATCACAAGTGATACACATACTGCTGAATGAAATGATTYCTTTAATTTTGACTCAGGGGTCTGCGCTCTTTATAGGTGGCT	0	0	0	0	0	FORWARD		0.889		Unknown	0	1909239900	AL750202-1011-0_M_F_1909239900	C	1
AL750202-903	AL750202		yes	0	1	0	1	0	0	0	1	0			[D/I]	CAGAGAATAGGAGATGAGCCAATTCTCTTTTCCAATAANTKKTTCAATAAATTCCATTGCATATTGTATGCATCAAGCAGTCTATTNAAGCATATCGGTG[-/G]TATGTGGCAATGAATGACACAATCCCAATTGAACGAATATGTTATTGCTTGTGAAATATTTGAATAATAGGATGAGTTTGTCATCAGGCATGATAACTGCTT	0	0	0	0	0	FORWARD		0.965		Unknown	0	1909241655	AL750202-903-0_P_R_1909241655	C	1
AL750203-1407	AL750203		yes	0	0	1	0	0	0	0	0	0			[D/I]	TTTCAAGGTCTNGKSTNTGATAATTGYYTTTTTTAAWTNGTTCTTGCTACCAAACGTAGTTATGTGTTAATGTCTGGCAATTTCAATCCTAATGAAGTGG[-/G]TGGTTAAGCACCCTTRCCAACTTTGTGAATTG	0	0	0	0	0	FORWARD		0.965		Unknown	0	1909241969	AL750203-1407-0_M_F_1909241969	C	1
AL750210-352	AL750210		yes	0	1	0	1	0	1	0	0	0			[I/D]	GATCTATTACTATTATTATTTTGNATTAAGGTTTCTTATTGTTGCTAAGATTCACTAGGCCATGAGTGTGCCTGCGAAGAAGCAGACACTTTAAGGTGTG[-/A]AAGTCTTGACCTTGAAGTAATAAAAAARKDRGNCAGGACGATATGGCTTGTGATAGGAGCGCATTGTATCCNTCCAATGTAATCATGAATACCGAGGACRAC	0	0	0	0	0	FORWARD		0.976		Unknown	0	1909242525	AL750210-352-0_M_F_1909242525	C	1
AL750210-452	AL750210	501311486	yes	1	0	0	0.472104	0.0719059	0.697917	0.286458	0.015625	0.158854	0.286458	0.267302	[T/C]	NAAGTCTTGACCTTGAAGTAATAAAAAARKDRGNCAGGACGATATGGCTTGTGATAGGAGCGCATTGTATCCNTCCAATGTAATCATGAATACCGAGGAC[A/G]ACAGTTCTGCTAATGCTATAGCTGCCATGATTGCAAATTCTTGTACTCCACCTGCAACGTTTCAAGGTAATCGATCTATGAGTGTTTTTGAAACTGGAAA	0	0	0	0	0	FORWARD		1		Unknown	0	1909247098	AL750210-452-0_B_R_1909247098	C	1		LG6
AL750219-302	AL750219		yes	0	1	0	1	0	0	0	1	0			[I/D]	ATTGAAATTGGTGATAAGGGCAGCAGGAGGGGATCTTCTAGGTGACTTTGGTGCCAGAGACCCAACCCCGGCGGAGATTGAGAGCAATTTTGGAGACAAA[-/A]GTTTTGGGTGCTCCTGGAACAGACCACAAGATTCTTATCCCCAGTGGCGCTGCCTTGTCCCTCGCTAACAAGCCGTGCAGCTCAATTTCCTCTGGGCAGCCC	0	0	0	0	0	FORWARD		0.996		Unknown	0	1909234486	AL750219-302-0_P_R_1909234486	C	1
AL750219-540	AL750219		yes	0	1	0	1	0	1	0	0	0			[I/D]	AAAGGTGGTGGGGTGGAGAATTGTCGAGGAGGACGATGGGTTGAAGCTGCAATGCTTGTGGAAGGTGAAGAGTTTTACAGCTGGGATTGAGCTGATGGAA[-/A]GGATTGCTTCTGTAGCTGAGGCTGCAAGCCATCATCCAGATCTTCACTTTGAAGGGGNTAACTCAGTCAGAGCTCAGATATGGACTCACACCATAGGTGGGC	0	0	0	0	0	FORWARD		1		Unknown	0	1909234488	AL750219-540-0_M_F_1909234488	C	1
AL750219-144	AL750219		yes	0	0	1	0	0	0	0	0	0			[T/C]	GTATATAGTATGNCTATTACAGTATTATCTTGCTCTGAMWTTTNGTGCTGGGCTAATAATAAGTCATCCTTCCATCTTATTCATTCARCAGCCAAACRGA[A/G]GGCGAACATGAGTTTAATAAGATTAAGCAGTGGGAAGAAGAACAAAGTGGGTGTGAAATTGAAATTGGTGATAAGGGCAGCAGGAGGGGATCTTCTAGGT	0	0	0	0	0	FORWARD		1		Unknown	0	1909234490	AL750219-144-0_B_R_1909234490	C	1
AL750219-407	AL750219		yes	0	1	0	1	0	0	0	1	0			[D/I]	TGGGTGCTCCTGGAACAGACCACAAGATTCTTATCCCCAGTGGCGCTGCCTTGTCCCTCGCTAACAAGCCGTGCAGCTCAATTTCCTCTGGGCAGCCCCC[-/C]ATGTCCCGTGAAGAAGCCACTGCACTGCTAAGAAAGGTGGTGGGGTGGAGAATTGTCGAGGAGGACGATGGGTTGAAGCTGCAATGCTTGTGGAAGGTGAAG	0	0	0	0	0	FORWARD		0.787		Unknown	0	1909234487	AL750219-407-0_M_F_1909234487	C	1
AL750220-208	AL750220		no													GAGTTGGTTACGAGATCGAATCTGYTAACAATGGCTTCRGCTGGCCTCAGGAGAGAAGYAAGGCGCCTGGGCAGTCTRACTGCGTCAGGAACGCTCAAGG[T/C]CCTAACAGGATCACCATGGCCGCAGCCTACGATCCACCAGGCACAGGAGTTGCCTGCTTTTGGATCACGAACAATTTCTACTCAAATTGTGAGAAATAGA	0	0	0	0	0	FORWARD		0.787		Unknown	0	1909239060	AL750220-208-0_T_R_1909239060	C	1
AL750221-708	AL750221	501311490	yes	0	0	1	0	0	0	0	0	0			[T/G]	TAGTCTTAACTGAACTGCTTTGGCTCATTTATATACCTCATGGGAGCAAACAGNARGGTTTATWWNTTGTTTAGCCTCGAGGCACTGTGTGTGATGGTCC[A/C]AAACATCCCTATTCTTTGTATTTGTTTTGTGAGGAAACTGAAGTTGCTACAAATGAATATATCAATATTATAGACTCGCATGCAAANRSTACATTGTTCC	0	0	0	0	0	FORWARD		0.842		Unknown	0	1909239464	AL750221-708-0_B_R_1909239464	C	1
AL750221-795	AL750221		yes	0	1	0	1	0	1	0	0	0			[A/G]	TGTGTGATGGTCCMAAACATCCCTATTCTTTGTATTTGTTTTGTGAGGAAACTGAAGTTGCTACAAATGAATATATCAATATTATAGACTCGCATGCAAA[A/G]RSTACATTGTTCCAT	0	0	0	0	0	FORWARD		0.858		Unknown	0	1909239625	AL750221-795-0_T_F_1909239625	C	1
AL750221-289	AL750221	501311488	yes	1	0	0	0.89865	-0.0127367	0.130208	0.453125	0.416667	0.356771	0.453125	0.458988	[A/G]	CGTAANTTTTAACAAGGCGAGAGATGAAAAGAAGACAGGTGGTACTACTCGGATCCCAGGCGTTCCTGCAGAATCTCCTGCTAAAGATGATGACGCTTAN[T/C]AAAAACCATGGAAGTTATCCTCCAAAATCATCCACTAGAAAGTGGCTTTGCTGCATGCAGCCTAGTGCTGTGGAATCCTAAGTAAGTTATTNACATATTA	0	0	0	0	0	FORWARD		0.988		Unknown	0	1909242946	AL750221-289-0_T_R_1909242946	C	1		LG4	LG4
AL750226-36	AL750226		no													GATACAAATAGTAGGTGGCCGGAGACATTRKSGGS[C/G]ACCAGCACAGAAAAACAGCAGATAAATTATCAACAGCGAAAGAAAAGGGAGAAGGGAAGACGGGTGGAAGGGGGTTCGATACCCCTTTCTTTGCCCATGG	0	0	0	0	0	FORWARD		1		Unknown	0	1909234491	AL750226-36-0_B_R_1909234491	B	2
AL750230-995	AL750230		no													GTGTTTGAACATCAAATRGTACTGTTTCTCAAATTGGACTGCCARGTTGCCCTCTTCTTGGTCATYTTGTGAGCAGGCATTTTATAATTACTGTTTGTAC[C/G]TTATGGATACAAGAGTAAAGATAAAATATAATACCCTTCTATCTTTCAATCAAGGGCTCTTGCTCTGTGCTACACAA	0	0	0	0	0	FORWARD		0.765		Unknown	0	1909238945	AL750230-995-0_T_R_1909238945	B	2
AL750239-39	AL750239	501311492	yes	0	1	0	1	0	1	0	0	0			[A/C]	GATTCCTATTAKKKARKKGCATTCGATCTGGCTCCCSG[T/G]GCCCGATTCTATTCTCTTCCCTGCGCTTCAATTCTCACGTTTCGTTCCTGATAAAATTCTTTCAGATGACCAGAAGAGAGAATKGNAGGGACNKGGGGNA	0	0	0	0	0	FORWARD		0.976		Unknown	0	1909242587	AL750239-39-0_T_R_1909242587	C	1
AL750239-123	AL750239	530865637	yes	0	0	1	0	0	0	0	0	0			[T/G]	TCGATCTGGCTCCCSGKGCCCGATTCTATTCTCTTCCCTGCGCTTCAATTCTCACGTTTCGTTCCTGATAAAATTCTTTCAGATGACCAGAAGAGAGAAT[T/G]GNAGGGACNKGGGGNAGCTCAGGTCTGGCAATTGGAGGTGCCCNAAGAAGATTTTGCATACCAGCAGTCCTGTCTCTCTGCCATTTTAGCGATTTCTCCT	0	0	0	0	0	FORWARD		0.889		Unknown	0	1909239901	AL750239-123-0_B_F_1909239901	C	1
AL750250-1422	AL750250	501311494	yes	1	0	0	0.258337	0.113033	0.015625	0.328125	0.65625	0.179688	0.328125	0.294816	[A/G]	AAATCTCTTCATTTCAATGGATTGTTTNCCAGTCCATTGAAGAAANTGCTGCTCGCAACTCCTGAAATCCTCAACACAGGCGACTTGTGTTCATTAGGCT[A/G]CTGGGAGACATTTTGCTTCTCTTATAGAATTCTAAGTGGTTCTGTATGTTAATATAGAACATTCATAGATATCAGGNWWTTTTCAGCCGTTGATAATTGT	0	0	0	0	0	FORWARD		0.976		Unknown	0	1909242595	AL750250-1422-0_T_F_1909242595	C	1			LG2M
AL750250-544	AL750250	501311496	yes	1	0	0	0.965232	0.00435891	0.0364583	0.3125	0.651042	0.192708	0.3125	0.311133	[T/C]	AGGAAANCCTCGGCCGTTAAGGGTTTGAATAATAGTAATAATAATAACAAGAAGAGTGCGGTTCAGAGGCTTTATGAGCTCTGCGTCGAGACTTTTTCGC[T/C]TCCAGGGCCGGTGGCTTCACCGGAGGCGATTGAAAATCTGCGGTNYTTNCTTAGATACGATTAAACCTGCAGACGTGGGACTTAAAGAAGTTGTGTCAAT	0	0	0	0	0	FORWARD		0.949		Unknown	0	1909241283	AL750250-544-0_B_F_1909241283	C	1		LG2	LG2M
AL750250-87	AL750250		no													GTATATACATTTAATATCGCCCTACGCTTTTCAAGCTTGACCGGAGATATAGAGTATATATACTCTCAGATTGTAATTGGTTGGGG[C/G]GAGGTTTTGCTGCGAGTTCACGGCAATTAGCCGGATTCKCAGGGCACTTCAGTATTGGCTTAGAAGATGTAGCAGGAGTATGAGCTYCACTCAGGCTGAG	0	0	0	0	0	FORWARD		1		Unknown	0	1909244435	AL750250-87-0_B_F_1909244435	B	2
AL750256-523	AL750256		yes	0	1	0	1	0	1	0	0	0			[A/C]	CTGAAATCCGANTTAAAGTTCAAAAGTNGTTTCTTNGCATAAGATATTTCYKGGTAATGATGGAAGTCGCTGAGATACTGTAGACCAGATKKTTNNTTTK[T/G]TTGAATGATGGATTTGTCTTCTACAGTTAGCGGGTCTCTTTAAATTTGATATCATGCATTGTGTATGTTTACAAGTAATTTGATTGAGAACCA	0	0	0	0	0	FORWARD		0.935		Unknown	0	1909240922	AL750256-523-0_T_R_1909240922	C	1
AL750256-69	AL750256		yes	0	1	0	1	0	1	0	0	0			[A/C]	GCAGAAGCACGCRGGATAAACATCATATGCCCTCCTATATATTGATAGGAACAACCACCAACRGSAGG[T/G]GCGGAAGCATGGAGGACTATCCAAACCCCTTCAATCCGGAGACAATCCACGAGCTTTTCAAGTTGGTCTGGAGTCAAACAAGCAAAGAACGCGCACATAA	0	0	0	0	0	FORWARD		0.915		Unknown	0	1909240525	AL750256-69-0_T_R_1909240525	C	1
AL750259-633	AL750259		yes	0	1	0	1	0	1	0	0	0			[T/C]	CTTGAAGTATGTAAAATTCCAGAATGTTCGCAGTTTGACCATCTTTATAGAGGACAATCNRGGGCGGTGCCGACATTACACAAATTCAGAAGCTTGTCCT[A/G]TATGGGAGCACTGTGGAAACAACAAATATGAAGGAGTTGAAGAAAATTAATGAGGATCAGTAGATGCCAAGAAAACCCTTCATGCATGTGGCATATATGT	0	0	0	0	0	FORWARD		0.935		Unknown	0	1909240682	AL750259-633-0_B_R_1909240682	C	1
AL750259-744	AL750259		yes	0	0	1	0	0	0	0	0	0			[T/C]	CTGTGGAAACAACAAATATGAAGGAGTTGAAGAAAATTAATGAGGATCAGTAGATGCCAAGAAAACCCTTCATGCATGTGGCATATATGTATGTTTGGTG[T/C]TACATTTATATTTAACCTCAGGGNCYTTNTAMAGGTATAAGGAGTGCAATATCTGCATCAATTTGTATCTCCACTCATCCTGGTTGCAGTTTCWAATTTT	0	0	0	0	0	FORWARD		1		Unknown	0	1909244436	AL750259-744-0_B_F_1909244436	C	1
AL750259-776	AL750259	501311498	yes	1	0	0	0.905772	-0.0118373	0.489583	0.416667	0.09375	0.302083	0.416667	0.421671	[T/G]	AAAATTAATGAGGATCAGTAGATGCCAAGAAAACCCTTCATGCATGTGGCATATATGTATGTTTGGTGYTACATTTATATTTAACCTCAGGGNCYTTNTA[A/C]AGGTATAAGGAGTGCAATATCTGCATCAATTTGTATCTCCACTCATCCTGGTTGCAGTTTCWAATTTTTTKNKKTACCTTGGATATTGTAATGATTTTGA	0	0	0	0	0	FORWARD		1		Unknown	0	1909244437	AL750259-776-0_B_R_1909244437	C	1
AL750265-36	AL750265		yes	0	0	1	0	0	0	0	0	0			[T/C]	GGTTGCGTACTTCCTCCGAAGTTCAGGAACACGGG[A/G]ATCGGTTGCTCGGCAGCTTCAAGAGGCGGTTAAGGTTTTCTTACAACCAAATTACAGAATTCGTTTATCCATCCTTTCAGTCTGYGTTCATTCTGCAACA	0	0	0	0	0	FORWARD		0.996		Unknown	0	1909243579	AL750265-36-0_B_R_1909243579	C	1
AL750269-230	AL750269	501311500	yes	1	0	0	0.315058	0.100467	0.265625	0.546875	0.1875	0.460938	0.546875	0.496942	[T/G]	CCCTCTTCTCTGCTCTCCCACTGAACGAAGACAACAATTTCGCGTCATGACAATTCCCAAAATATGCAGAATCGAGAAGTTGAAGTCTAACAGAAGATAC[A/C]CAATCCCAACTGTGCGTGCCATGTCTCCTATGTCTCTGGATTTCAAAGGCACGTTTTTNGAAGGCGGAGGAGGAGATGATAATGGCCTGGGGTCTGTGCC	0	0	0	0	0	FORWARD		0.976		Unknown	0	1909234493	AL750269-230-0_B_R_1909234493	C	1		LG2	LG2M
AL750270-682	AL750270	501311502	yes	1	0	0	0.873885	0.0158726	0.0520833	0.364583	0.583333	0.234375	0.364583	0.358913	[T/C]	TGATTGCTGCTGTCGTTGCAGAGGTGGTCCTTGTTGGTGGCGCTGAATACTACAGGGCAACAAATGGGCTGGACTTTGACGACAAGCTTCACCCGGGAGG[A/G]CCATTTGATCCATTGGGATTGGCGAAGGACCCAGACCAGTTCGCCATTCTTAAGGTGAAGGAGATTANAAAATGGAAGGTTGGCCATGTTCTCAATGCTC	0	0	0	0	0	FORWARD		0.949		Unknown	0	1909241381	AL750270-682-0_B_R_1909241381	C	1		LG9	LG9F
AL750287-84	AL750287	501311504	yes	1	0	0	0.536411	0.061825	0.376963	0.497382	0.125654	0.374345	0.497382	0.468399	[A/G]	GCCYTAATCTCATCTCGSATTCTTATTCCAACCAAAGTKSKATNAACRCMRAGTNSRKRKKGTCACTCTGCATCCTATTCTTT[T/C]CGAGCCGGCACCGGTTAGCGACATTAACATCACAAGGAAAGATTGCCCAAGGTGTTCTTAGTTTGTTTTGTCAARATGTCGGTCAGTGAAGTTGCATGCA	0	0	0	0	0	FORWARD		0.949		Unknown	0	1909241447	AL750287-84-0_T_R_1909241447	C	1		LG10	LG10
AL750289-500	AL750289		yes	0	0	1	0	0	0	0	0	0			[A/T]	TTNCCCAGGTACTAGTAGTTTGTCATCCTCTTGGCATACACTTTTGAGNTGGATTTCTAGCTGTTATATCTGTAGTTCTGGTGATGGGACTCTATGTTTT[A/T]WKGGCGTTGAMGGAGACTTCATCTTTGTCACACCAACCTGASCCARTGTTTTAGCTAAAGCTAAAGCAAGCATAGAGAGAACTGTATT	0	0	0	0	0	FORWARD		0.965		Unknown	0	1909234494	AL750289-500-0_T_F_1909234494	A	2
AL750317-863	AL750317		yes	0	0	1	0	0	0	0	0	0			[D/I]	TTGTTTTGACCATGTACCGGTGAGTAAATTTGTAATTGGWTTAAGTGATATATACATGGACAAGTCTCTTGTCTATGTTAAATGTTTGTGATTGTTGCTA[-/G]AGAKATATAGTGTTGGTCATTCCAGTAATTTATATTTGAATATGTTGAAGCGRCTGCTACTGTTGCTATATAT	0	0	0	0	0	FORWARD		0.899		Unknown	0	1909240014	AL750317-863-0_M_F_1909240014	C	1
AL750322-122	AL750322		yes	0	0	1	0	0	0	0	0	0			[T/G]	GGTTCTATGTTTTTCCTCTAAGCAATTCTGCACTTTACACGCGCAAAANCCTCCGGCATTAGGGTTTTGATCCTTGGATCTGCTCAGTCATGGCAGCACG[T/G]AGTATGACAGGTCCAGGAAACTCAATGTTATATTCATTYCTCCTTTTTGTAATCACACTTTCTTTGCAGCAAATGCACAAAGAGAAGTTGGCCTCAACAG	0	0	0	0	0	FORWARD		0.915		Unknown	0	1909240562	AL750322-122-0_B_F_1909240562	C	1
AL750322-161	AL750322	501311506	yes	1	0	0	0.22863	0.12039	0.03125	0.395833	0.572917	0.229167	0.395833	0.353335	[A/G]	CGCGCAAAANCCTCCGGCATTAGGGTTTTGATCCTTGGATCTGCTCAGTCATGGCAGCACGKAGTATGACAGGTCCAGGAAACTCAATGTTATATTCATT[T/C]CTCCTTTTTGTAATCACACTTTCTTTGCAGCAAATGCACAAAGAGAAGTTGGCCTCAACAGAACTTTACACAATTTTGGNTGGCTTTGTCAGCTCCCTCC	0	0	0	0	0	FORWARD		0.965		Unknown	0	1909241958	AL750322-161-0_T_R_1909241958	C	1			LG8F
AL750324-1142	AL750324		yes	0	1	0	1	0	0	0	1	0			[I/D]	TTTTYYYTTYNYTTYYYTTGTTTGNACCGAGTNCAGAAANTGGACATAATTTATGACGAGCAGCAAATGACAAAGAATGATGGTGTCACACCTCTAAAAT[-/T]GTTTACTTAATGTCAAACTCTTCAGAATGTCCATTTATGNMAAARRAANTCCGATCYTTTGGATGCCATTATGTAGC	0	0	0	0	0	FORWARD		0.988		Unknown	0	1909243206	AL750324-1142-0_M_F_1909243206	C	1
AL750332-783	AL750332	501311508	yes	1	0	0	0.348628	-0.0937253	0.270833	0.453125	0.276042	0.497396	0.453125	0.499986	[A/G]	RCCAAAGGCACAAGGACTCATCGTGGAATTGAAATAATGTGTTGGAGGGCGCAGAGACGGTGGGAAAAAGGTTTTGTGTGTTGCAGGTCTGGAGATATGG[T/C]GGGGAAGTGTATGGATAATAGGTATTTCTATAATCTGCAATTCTGGTGCAATTATTCACAACAGTTAGCATTTATCAAGGAAAAATATAGTTCGTTTTGT	0	0	0	0	0	FORWARD		0.988		Unknown	0	1909243030	AL750332-783-0_T_R_1909243030	C	1		LG2	LG2M
AL750335-848	AL750335		no													AGTGTTGATTAAATGGGCTTTCTCGAGGTCCAAATTTAGAATATTTGAAGTTGTTGGTTTGTTGATCTGGTGTGGTGCCAACTGGGTCGTGGCNAAAAMC[T/C]TTTGGTATCCACAGGAATTTCATGTGTAGAATGAGCATCTTATGACTTTGGAGTAAGTCTCMAWTY	0	0	0	0	0	FORWARD		0.965		Unknown	0	1909241744	AL750335-848-0_T_R_1909241744	C	1
AL750341-1311	AL750341	501311510	yes	0	0	1	0	0	0	0	0	0			[T/C]	CGGTGACTAACGTTGCTCCCTGGATAACCACGGTGGGTGCCGGCACTATGGATCGTAGCTTTCCTGCTGACATTGTGCTGGGCGACGGGAGTGTCATGCC[A/G]GGTGTGTCAATGTATAGCGGAAAGGGATTGGCCCCGGGACGACAGTTTCCTCTGGTGTATGCAGGTGATGCGGGTCGAGCCGAGAGCATGGATGCTTATT	0	0	0	0	0	FORWARD		0.877		Unknown	0	1909239826	AL750341-1311-0_B_R_1909239826	C	1
AL750341-2428	AL750341	530865836	yes	0	0	1	0	0	0	0	0	0			[A/G]	CCCTGTCAACTTACAGGGCCACGGTGATTGCTCCAAGAGGGGTCTCGGTGACAGTGAGGCCGAGGAAGCTGGAGTTTACAAAGAAAANCGAGAAACTGAG[T/C]TACATGCTGAGCGTCAGCGCCGAGCCTGTGAAACTTCTCCCGGGAAATTCAGAANCAGTATTTGGGCAACTGCTTTGGAGTGATGAGAAACATGTTGTGC	0	0	0	0	0	FORWARD		0.877		Unknown	0	1909239827	AL750341-2428-0_T_R_1909239827	C	1
AL750341-1746	AL750341		no													ACATTTTATCATCAAAAANTCCCACCGCTACCATAACATTCCATGGAACCGAATTGNGGGTCAAGCCTGCTCCTGTTGTGGCTTCATTTTCCGCCAGAGG[T/G]CCCAATCCGGAAACTGTAGAGATTCTCAAACCCGACATTATAGCCCCCGGTGTGAACATTCTGGCTGCTTGGACCGACGCTATTGGTCCGTCRGGGCTCT	0	0	0	0	0	FORWARD		0.949		Unknown	0	1909241368	AL750341-1746-0_T_R_1909241368	C	1
AL750341-2272	AL750341	501311514	yes	0	0	1	0	0	0	0	0	0			[T/G]	AAGCCATCARGGCTATAACTCGTAGAACTGTAGGCTGCTCTASCCGAGGAAAACAGCCTGGGAATCTCAATTAYCCTTCATTTGCCACTGTTTTMGATAC[A/C]CGGGCCTCGAACCTGTCGACATTCTTCATCAGAACGGTCACCAATGTCGGGCCTCCCCTGTCAACTTACAGGGCCACGGTGATTGCTCCAAGAGGGGTCT	0	0	0	0	0	FORWARD		0.877		Unknown	0	1909239757	AL750341-2272-0_B_R_1909239757	C	1			LG10M
AL750341-2126	AL750341	501311512	yes	1	0	0	0.21136	0.124983	0.677083	0.3125	0.0104167	0.166667	0.3125	0.277822	[T/C]	CGATGAAGCAACGGGAAACGCTGCCACAGCAAAAGATTTCGGTTCTGGTCACGTGGATCCGCAGAAGGCCATGGATCCGGGGCTTGTTTACGATTTGGGC[A/G]TAGATGACTATGTCAACTTTCTCTGCAGCGTAAATTACACTGAGAAAGCCATCARGGCTATAACTCGTAGAACTGTAGGCTGCTCTASCCGAGGAAAACA	0	0	0	0	0	FORWARD		1		Unknown	0	1909245006	AL750341-2126-0_B_R_1909245006	C	1			LG10M
AL750350-1506	AL750350	501311517	yes	1	0	0	0.709001	0.0373198	0.00520833	0.171875	0.822917	0.0911458	0.171875	0.165602	[T/G]	AGAAGATTTTAGCTTTGTCTCATGATATCTAAAATAGTGTAGCTAGAGAATTTGTATCTAGGGCAATAGGTTGTGAATTCGCTTACAGAGTGAAAACACC[T/G]TTCGAAGGCAATCAACCAATAAAATATTGCTTTGATTGTCTCATTTCTGCAATTACCTTNCCTTCTGTGTAAGCTTCTGAAATGTGCTAATAGATAAGTA	0	0	0	0	0	FORWARD		1		Unknown	0	1909245988	AL750350-1506-0_B_F_1909245988	C	1			LG1F
AL750350-78	AL750350		no													AATGAGTAATTCACTGTCGGGGTTCATTCCTCCGTCAGATCKGATATTTAATAGCTCTAAGGGCCTCGCAAGATCKS[T/G]GGATTAATCTGGTGGATCGGAGGATTTGTGCTATATTGTTGCAGGTAGAAGACGAGAGTGCTTGACGATGGCTGCCGCTGATTCATCAAATGGAGCTACT	0	0	0	0	0	FORWARD		1		Unknown	0	1909245129	AL750350-78-0_T_R_1909245129	C	1
AL750353-58	AL750353		no													GGGCSDSACACACACCGCAGCATTTGTATTCCCTTCACATTTGCCCACCTCCATTTT[T/G]TTCCYTTCCCTGTTTTTYYTTTTNGGGCCTCTGCTCGCCCCGCCGGACTCGTTGAATCCGAGATGACGAAAGCGCGAGCATTTGCGTTCATCTTCATGGT	0	0	0	0	0	FORWARD		1		Unknown	0	1909245990	AL750353-58-0_B_F_1909245990	C	1
AL750358-101	AL750358		yes	0	1	0	1	0	1	0	0	0			[A/G]	AATAGTGTTGTACGCTAGGAGCTCGATACCACAAACGACTTAGCGAAGTCACGATTAATCCCATGCGTTCTTTTAAGGTGAAAATTTCAGTTTGTGAAGA[A/G]RRAGGTCAGACATTCCCGTTCCAAGGKGTCGAGGGTATGAGTTACGAGAAAGCGTCATAGACTGATAAGATCGAGGAAAGGTAGCTTAATAAGAAGCGCA	0	0	0	0	0	FORWARD		0.935		Unknown	0	1909240965	AL750358-101-0_T_F_1909240965	C	1
AL750358-128	AL750358		yes	0	1	0	1	0	1	0	0	0			[A/C]	ACCACAAACGACTTAGCGAAGTCACGATTAATCCCATGCGTTCTTTTAAGGTGAAAATTTCAGTTTGTGAAGARRRAGGTCAGACATTCCCGTTCCAAGG[T/G]GTCGAGGGTATGAGTTACGAGAAAGCGTCATAGACTGATAAGATCGAGGAAAGGTAGCTTAATAAGAAGCGCAGAAGGCAACCGAACGRSRAGCACAAGG	0	0	0	0	0	FORWARD		1		Unknown	0	1909247364	AL750358-128-0_T_R_1909247364	C	1
AL750358-521	AL750358		yes	0	0	1	0	0	0	0	0	0			[I/D]	AGGATGAAGCATCAAAAGCTGAAGATGGGTATAGCTGTGTGGACCTGTTTNAGTATCGGTGTTGGTGTTCCAATCTTTGCAGTGGTATTCCAGCAAAAGA[-/A]AACAGCATCTGGTTGATTATGGTCAATCTGTCTTTATTGGCTTTATTNGAATCATTAGTGGATGTGATGAACAACAAAATAAGAGTCCGGAGGTATTNCTTG	0	0	0	0	0	FORWARD		1		Unknown	0	1909245814	AL750358-521-0_M_F_1909245814	C	1
AL750362-548	AL750362		yes	0	1	0	1	0	0	0	1	0			[A/G]	AAGAGCAGTTTGAAAAAGCCTCGTGCATCTGTGGGGGCTCATAATACCCACAGCCCAAATGGGAGTCCTAATAGGGTTAATACAGAGAATGRTGCAGATG[T/C]CAAACCTAACAGGAAGAGGAAAGTGCAATGGACTGATGCCCATGGAAAGGAACTCGTCGAAATTAGAGAATTTGAGATGAGTGATTCAAGTGGATCGGAT	0	0	0	0	0	FORWARD		0.996		Unknown	0	1909234495	AL750362-548-0_T_R_1909234495	C	1
AL750365-487	AL750365		yes	0	0	1	0	0	0	0	0	0			[T/C]	TCACTCAGAGCGCAGGCTTTTAAGATTATCAACGACATCAAACAGAACGTCGAAGCCGCCTGCAGCGGAATTGTGTCGTGTGCCGACATTCTTACCTTAG[T/C]GGCTCGTGACTCCGTTGTAATGGCTGGAGGACCGTTCTACCCCTTACCACTCGGCCGCAGGGACAGCCTTACCTTCGCCAATCGATCGACCGTTCTTGCC	0	0	0	0	0	FORWARD		0.877		Unknown	0	1909234496	AL750365-487-0_B_F_1909234496	C	1
AL750372-1127	AL750372		yes	0	1	0	1	0	1	0	0	0			[I/D]	AGGGGCATAGCATATTTGGAAACCAGTAGGAAGTCTTCTTCAAAGTGCCATTCTGTAAATGAATTTATTAATGCCATGTTTCTTTCTNAAAWTAACGTTT[-/T]TGTAGTAGTCTGGAATGTGATCAGCGTTAAAGCCTTAGATCCCTTATAATTGCTATATTAAGAATATCAAGTGCTACTTCAATGAGAGACTGAAAGAAGAGA	0	0	0	0	0	FORWARD		0.988		Unknown	0	1909243025	AL750372-1127-0_P_R_1909243025	C	1
AL750376-145	AL750376		yes	0	0	1	0	0	0	0	0	0			[A/C]	TGGCAGGCAAAAGGCCTAACTGAGGGGAAACAAATTATTATTAATATCATTTTNATACGTGGCTTCTGGARKAGAATMCTTCCATTNATTTATCGGAGGA[T/G]AGAGCGGGCCAAGGGTGCGAGAAACTCTCAGAAAATTGAAACGCAGGTTGCAGGATCCAATCGCACGGTAAAAATGAGCGGAAAGAAGATCGTGGAGAAG	0	0	0	0	0	FORWARD		0.949		Unknown	0	1909241244	AL750376-145-0_T_R_1909241244	C	1
AL750381-87	AL750381		yes	0	1	0	1	0	0	0	1	0			[C/G]	GGCGTGTAGTTCACCCATGAGTTGGAGAATAAACTAATTCCCTAGCTTCTGTCACATATAAANGACAACACCTGCCATTTAGTGGS[C/G]GCCATCGTGAACCTCACATGAGAGATAAGCAGGTCCCATCATCGATCTTAAAGCTACCCACTGAACGCGCATCTGAAAACCCCACGAGTCTTCCGAGTTC	0	0	0	0	0	FORWARD		0.976		Unknown	0	1909242385	AL750381-87-0_T_R_1909242385	B	2
AL750386-796	AL750386		yes	0	1	0	1	0	1	0	0	0			[A/C]	TGCTAATGTATCTGTTGAGCAGAACAGTATTTTGTTTTCGATAATGCTTGTTTCTAAGATGACTGTTAGCATAGAGGGTGGTTAGATAACTGAAAAAAAC[A/C]NCATGCAATGAACTATTCGTGGGCTGGAGGTTCTAGCAAGCTTGGTATTCCTGGATAGAAATGATGCTCAGAAAANTCTTYKGGGTGAAGTATTTCTGTA	0	0	0	0	0	FORWARD		0.935		Unknown	0	1909240683	AL750386-796-0_T_F_1909240683	C	1
AL750387-209	AL750387		yes	0	1	0	1	0	0	0	1	0			[I/D]	ATTTGCGGGCGATCTTCCAATGYTAACTCAATCTGCAAAGGAAATCCGATCCAAGTTTGAAGAAAACCGAGCAGTTTCTTCCACCTCGGAGATCCAAAAA[-/A]CTCCTGCAAGATGCACGGGAAGCAACGGACTTCCTCACTAACATGGTGGTACAGGCCAAGCTCACYGACAGAGGCAACTACGAAATAAGGCTTGATAAAGAA	0	0	0	0	0	FORWARD		1		Unknown	0	1909245991	AL750387-209-0_M_F_1909245991	C	1
AL750392-199	AL750392		no													CGCCTTCTCAGATTCATCCATCTCTTCATATTCAGAAAACTTCAGAGCAAATTTGAGCAGTSAACGATTTTTTCGCAGTTATGGAAGGATTGCTACCTTA[T/C]GTTTATCGTGCCATCGTTCAATACAGGTGCAGTCAGAGGTTCTACGGCGCCCTGGCTTCGCCCGGGGATTCGGGCAGATTTTCCTGGGAATCTGCTTACA	0	0	0	0	0	FORWARD		0.949		Unknown	0	1909234501	AL750392-199-0_T_R_1909234501	C	1
AL750392-689	AL750392		yes	0	0	1	0	0	0	0	0	0			[I/D]	GTTAAGAATGGAACGGGATCCATTAGGTGAAGGGCCATTGTTGGATCTTAATGAGTCTTAAAAACTATTGGGTATATGATTTTAATTCCCTTTGTCTTTT[-/T]CGTTTCGTAAGTGTAAGGGNTTTGAATTGGATTGGCAAAAGAGCCAGACAATTCTTTTAATTTGCTTCCTAAGCGAGGACCAGCCAAAGGCTGTTGGTACTT	0	0	0	0	0	FORWARD		0.765		Unknown	0	1909234499	AL750392-689-0_M_F_1909234499	C	1
AL750392-709	AL750392		yes	0	1	0	1	0	0	0	1	0			[D/I]	CATTAGGTGAAGGGCCATTGTTGGATCTTAATGAGTCTTAAAAACTATTGGGTATATGATTTTAATTCCCTTTGTCTTTTNCGTTTCGTAAGTGTAAGGG[-/G]TTTGAATTGGATTGGCAAAAGAGCCAGACAATTCTTTTAATTTGCTTCCTAAGCGAGGACCAGCCAAAGGCTGTTGGTACTTCTATGTGATTATTACAATAC	0	0	0	0	0	FORWARD		0.965		Unknown	0	1909234500	AL750392-709-0_P_R_1909234500	C	1
AL750392-571	AL750392		yes	0	0	1	0	0	0	0	0	0			[I/D]	CTGGGGGTGGCGCAGCAGGGCGCTCTGTTAACACCACTGTCTCGTTGCCACCGGCTGTTCCTGCGTCTGGCCATAGTGTCAAGAATAATTGAAGAAAAAA[-/A]TCATGGAAGACGTAGTTGTTAAGAATGGAACGGGATCCATTAGGTGAAGGGCCATTGTTGGATCTTAATGAGTCTTAAAAACTATTGGGTATATGATTTTAA	0	0	0	0	0	FORWARD		0.988		Unknown	0	1909234498	AL750392-571-0_P_R_1909234498	C	1
AL750393-50	AL750393		yes	0	1	0	1	0	1	0	0	0			[D/I]	ACACATATTCTCTTCTTTATCTTCTTTCATTAGCGCAATTTCATTCCCC[-/C]TTTTTGGCTCCTTCGGAGCTCGCGCAGATTACAGAGAAACCCTAGTCTCGTGGATTCTCGATCGAAATCTGCACGGCCTGTATACAGTCTTAGCACATTCAC	0	0	0	0	0	FORWARD		0.915		Unknown	0	1909240334	AL750393-50-0_P_R_1909240334	C	1
AL750398-2443	AL750398		yes	0	1	0	1	0	1	0	0	0			[I/D]	AAANTGTTTTAGAGCTTATGCTTGGGCACCATAATCTTACTTCACCAATTTCTTCATATTCTCATGTTGATGTTGAGGTAAAAYCACAAAGCTACTTTTT[-/T]AGCCCGTCGGTTAAAACAATAGCAACAACATCAACTGCCAAGGGTATAACATCAAAGCAACTTCTCATTGGAACAATTGGTGATCAGGTTATAGCTCTTGAC	0	0	0	0	0	FORWARD		1		Unknown	0	1909247671	AL750398-2443-0_P_R_1909247671	C	1
AL750399-1024	AL750399		yes	0	1	0	1	0	0	0	1	0			[D/I]	GAAATACAGACTGGCATAGGCCGGACAGGAAAGTTATTANCCTGTGAGTGGGAGTGTGTCCGYCCTGATGTAGTGATCCTAGGGAAGGCATTAGGTGGGG[-/G]AGTGCTTCCAGTAAGCGCTGTGCTTGCTGACAAGGATATAATGCTTTGCTTTAAGSCCSGGGAACATGGAAGCACTTTTGGAGGAANCCCACTGGCTAGTGC	0	0	0	0	0	FORWARD		0.976		Unknown	0	1909234502	AL750399-1024-0_P_R_1909234502	C	1
AL750400-35	AL750400		yes	0	1	0	1	0	1	0	0	0			[A/C]	TTTTATATCAGTTGTAGTGGTGTGATGGCCTTSK[T/G]GAAGGCTCTGGGTTTATCCAGTATATTACCGGCTGCAGCAGTAGCGGCGGCCACCTATTCCACCTCGTCTTCTTCGAATTCTCATCAGAGGTGTGGGCTT	0	0	0	0	0	FORWARD		0.877		Unknown	0	1909239747	AL750400-35-0_T_R_1909239747	C	1
AL750400-1167	AL750400		no													CTTAGGTATGAGATTATGGGATCAGTCCTTTACATATTCTTGAAAGCTTTGCTACTAGGTTCTGTAAGACAGATTTCTGTAACTTCCTTNAATAAACAAG[A/G]GCCTCTCGATTACAATTATTCATCAGTCTCTGAAATTTTTGGAGAAGAAAAAAAAACATAGTTTAAATGTGATATACTACAGTTTGAATGACTACAACCT	0	0	0	0	0	FORWARD		0.935		Unknown	0	1909240684	AL750400-1167-0_B_R_1909240684	C	1
AL750400-334	AL750400		no													ACAGGCAGCCAATCTTCAGACATCCATCCAAAATCCCCANGARTAATGGTGAAATTTTACCAGACCTTGTGACAGAATTTATGGTAGACATGAAGTGTGA[A/G]GGATGTGTTTCAGCTGTTCGGAATAAGCTAGAGCCATTGGATGGTGTTAAGAGAGTGGATGTGGACCTGCCCAACCAAGTAGTCAGGGTACTTGGTTCAA	0	0	0	0	0	FORWARD		1		Unknown	0	1909244439	AL750400-334-0_B_R_1909244439	C	1
AL750400-721	AL750400	501311518	yes	1	0	0	0.673617	0.0421189	0.25	0.520833	0.229167	0.489583	0.520833	0.499784	[T/A]	GTGGGTTGTCACCTGGGGTCCATGGTTGGTCCATAAACCAATATGGGGATTTGACAAAAGGTGCAGCAAGCACTGGGAAAATCTATAACACTTCAAGCTC[A/T]AATCATCTAAAAGAGCCTGTAGGTGATCTGGGAACACTTAATGTGGCAGATAACGGGGAAGCTAGTTTCACAGGAGTCAAGCACATGCTTAAANGTAGGA	0	0	0	0	0	FORWARD		1		Unknown	0	1909244440	AL750400-721-0_B_F_1909244440	A	2			LG1F
AL750408-786	AL750408		yes	0	0	1	0	0	0	0	0	0			[A/T]	AATCTTAAAAGNCCAGAATAANTTTWAWNGGGGAATCAGGTGGTCTGCGCACTGTCTACTTTAAAGCTTACTGAAGTGAATGTAATGTTCTATTAAAAAA[A/T]WNTTWAAGTGATCTGTATCATATAGWWKTK	0	0	0	0	0	FORWARD		0.765		Unknown	0	1909238968	AL750408-786-0_T_F_1909238968	A	2
AL750412-1357	AL750412	501311521	yes	1	0	0	0.576284	0.0558821	0.00520833	0.192708	0.802083	0.101562	0.192708	0.182555	[T/C]	AGCGAAAGCCCTCTTCTTGCTAAGGGYCCCTCTGCCTCCGATTCCAGCACGTCGTTCGCCCCTGCCTCTGCCGCTGTCTGCCGTGGATTTTTAGCCTTCT[T/C]GGTTGCGTGCGTAGGGGTTTTAGNTTTCATGCTATAGGCAACGTAGCGGCGCTACGGGAGTCGATCCTGGAGAGAGACKAATAAGAGAACTGCGCCACCT	0	0	0	0	0	FORWARD		0.787		Unknown	0	1909239090	AL750412-1357-0_B_F_1909239090	C	1
AL750412-1436	AL750412	530865993	yes	0	0	1	0	0	0	0	0	0			[T/G]	GCCGTGGATTTTTAGCCTTCTYGGTTGCGTGCGTAGGGGTTTTAGNTTTCATGCTATAGGCAACGTAGCGGCGCTACGGGAGTCGATCCTGGAGAGAGAC[T/G]AATAAGAGAACTGCGCCACCTGGCTTKCTTATTGATTAGAGTAGCTATTGCTCCTGCTGTTACTGTTCTCAGGTTGGTTATGGTTACCGATTATTATTTC	0	0	0	0	0	FORWARD		0.834		Unknown	0	1909239364	AL750412-1436-0_B_F_1909239364	C	1
AL750412-1463	AL750412	501311523	yes	0	0	1	0	0	0	0	0	0			[A/C]	CGTGCGTAGGGGTTTTAGNTTTCATGCTATAGGCAACGTAGCGGCGCTACGGGAGTCGATCCTGGAGAGAGACKAATAAGAGAACTGCGCCACCTGGCTT[T/G]CTTATTGATTAGAGTAGCTATTGCTCCTGCTGTTACTGTTCTCAGGTTGGTTATGGTTACCGATTATTATTTCATTTATATTTTGAANTAATTGTAAACA	0	0	0	0	0	FORWARD		1		Unknown	0	1909245052	AL750412-1463-0_T_R_1909245052	C	1
AL750416-1813	AL750416		yes	0	1	0	1	0	1	0	0	0			[T/G]	AACACTTTGTTGACTTGTTAACCATGGAGGAAACACCTGTTAGCTATCTTCTTAGGTTACATCCAGAACAAGAAGGTTTTAGTAAGCAGGAGGCTGTACG[T/G]GCAAAACTTGGAAAGTTTGGACTTCCCAGCCATAATCATCTCACTCCAATTGCAAAACTATCAGGAGGTCAGAAGGCACGTGTTGTTTTCACATCAATTT	0	0	0	0	0	FORWARD		1		Unknown	0	1909247672	AL750416-1813-0_B_F_1909247672	C	1
AL750416-92	AL750416		yes	0	1	0	1	0	1	0	0	0			[I/D]	ATGCTTTATACATTGGTTGAGAGTSTGGCGTTTCTTGTTTGTGAATTCGGCCGCTGCTATNGGGGTTTGGCCGCGTGATAGCCACTCTTTT[-/T]CTCATTTGGCCGTTAAAGTTCAATCTCTTCTCCGTCATATTGTGCTTCACCAGAGCCAAAGGTGTAAGCTTGCATTCGTTTGCTTCTTTCAGTACACTACTT	0	0	0	0	0	FORWARD		0.988		Unknown	0	1909243031	AL750416-92-0_P_R_1909243031	C	1
AL750418-263	AL750418	501311526	yes	1	0	0	0.0299887	-0.217024	0.140625	0.333333	0.526042	0.307292	0.333333	0.425733	[C/G]	CTAGGGTTTCATTTTCAGCCTGACTTGATTGACCTATCATAAGAGTGATGGAATTGAGATTTGAAGGCGGATCTGCATAAATCTGGACTGCCATGAGAGC[C/G]GCGTCATTTCACCCTATCTCATTGGGTTACCTGGACGAGCCGAGGCTTCTCTTTTCKKGGGGRRRGNAGCTCTTGATATCCGTTCCAGGTCAAATACATC	0	0	0	0	0	FORWARD		1		Unknown	0	1909247524	AL750418-263-0_T_F_1909247524	B	2		LG9	LG9M
AL750418-1292	AL750418	501311525	yes	0	1	0	1	0	1	0	0	0			[I/D]	TACTTTTAGGATGAACAAACATTANTTTGTTATGTTCATGTTCTAAAGGTTTTYYTTYYTTTCTYMARGKNGCCAGGATGCCTACTGTAGTATTCTTTTT[-/T]GTCCTTAACGTCTAGAGTTCAAGACTCAATCATCCTTCTATGTATATGATTTCTTATGTTCATACTTCATTTCTCATCTGTTAGTTTGTGNNMMYTTTTWMY	0	0	0	0	0	FORWARD		0.935		Unknown	0	1909240923	AL750418-1292-0_P_R_1909240923	C	1
AL750418-1216	AL750418		no													TGAGGCTGCAGATAAGGCTGCTGCAGCAAAGCACCAGAAACACTTACAGAAGCTAGGTCGTAAGGCTTTCTAGAAATACTTTTAGGATGAACAAACATTA[-/T]TTTGTTATGTTCATGTTCTAAAGGTTTTYYTTYYTTTCTYMARGKNGCCAGGATGCCTACTGTAGTATTCTTTTTNGTCCTTAACGTCTAGAGTTCAAGACT	0	0	0	0	0	FORWARD		0.772		Unknown	0	1909239019	AL750418-1216-0_M_F_1909239019	C	1
AL750425-50	AL750425		no													GGGGATGCTCATCAAGCCCATTCATCCATTCGTTGCCTTGCAACAACAT[A/C]TGAGTTCTCTGTTCTCCTCTCCCACGCAATTCTGAGCCTCTGTTCCACAAACCCAGAAGAAGTCGAGTTYATAAGTAGTAGCAAWAGTTCAGTACCGGCA	0	0	0	0	0	FORWARD		0.976		Unknown	0	1909242597	AL750425-50-0_B_R_1909242597	C	1
AL750425-1454	AL750425	501311531	yes	1	0	0	0.616882	-0.0500274	0.322917	0.46875	0.208333	0.442708	0.46875	0.493433	[T/C]	TGTTTGKTAATCAGAGGACTTAGTACACTNGKTTGTAAGTATAGTGTTNGTGTGTCCTCTTCTTCTGTAAACATGATTTTGTGGGCAGTTGCATATAACA[T/C]CCATTTGGAATTAAAAGTTTTCTTCTCCAGCTTTTGC	0	0	0	0	0	FORWARD		0.988		Unknown	0	1909243032	AL750425-1454-0_B_F_1909243032	C	1			LG6M
AL750425-1035	AL750425	501311528	yes	1	0	0	0.640307	-0.0467269	0.479167	0.411458	0.109375	0.315104	0.411458	0.431624	[I/D]	CCAATATATTCTGAGGGCAGCAGCTATCAAGGCCTTGGGATCGTTCCGAAGCAACNCCCCATGTGTAATTAGGAGACAGTTGCTGCAGGTAGGAGTTGTC[-/A]GTGTCTCAAGTCTGTAGGTATGCAATAAAAGAATAATAGCTATGGACAATTTATGTCTAGCACTGGATGACACCAAGTAGCAACAGTGAGGAGAATTGTTTG	0	0	0	0	0	FORWARD		0.935		Unknown	0	1909240751	AL750425-1035-0_P_R_1909240751	C	1			LG6M
AL750427-917	AL750427	501311532	yes	1	0	0	0.815568	-0.0233249	0.463542	0.427083	0.109375	0.322917	0.427083	0.437271	[T/C]	GGGTCATGCAGACGAGGTGTTTTCCGTGGACTGGAGTCCTGATGGTGAGAAGGTAGCATCTGGTGGGAAAGACCGTTTGCTGAAACTATGGATGAGTTGA[T/C]AACGTGGAATGGGGGAGTTACATATTGGATTCTGGAACTCTGATCAGCCTATGGCATAGAAGGTTACATTTACAATTGCGGTTCTTTGTTCAANCAGTGG	0	0	0	0	0	FORWARD		1		Unknown	0	1909234503	AL750427-917-0_B_F_1909234503	C	1		LG2	LG2F
AL750429-1943	AL750429	501311534	yes	1	0	0	0.0559894	-0.191112	0.432292	0.380208	0.1875	0.377604	0.380208	0.470036	[T/C]	GTCAGTCAACGCAAAGAGCAGTTCCAGGTGTTTCGACACATCCAGATCCACAACATGGACAGCAGACAGGAGGAACACACCCACCTTATTATCGTACATC[T/C]GAGCAATCAGTGCCACCATATTCCACATCATCRCCTTCTGCTCAACCACATAATGTCTACTCAGGTCCTCAAAATTCTCAGCAACCACATCCGTATTATG	0	0	0	0	0	FORWARD		0.996		Unknown	0	1909243703	AL750429-1943-0_B_F_1909243703	C	1
AL750429-1976	AL750429	501311536	yes	1	0	0	0.0559894	-0.191112	0.432292	0.380208	0.1875	0.377604	0.380208	0.470036	[T/C]	CGACACATCCAGATCCACAACATGGACAGCAGACAGGAGGAACACACCCACCTTATTATCGTACATCYGAGCAATCAGTGCCACCATATTCCACATCATC[A/G]CCTTCTGCTCAACCACATAATGTCTACTCAGGTCCTCAAAATTCTCAGCAACCACATCCGTATTATGCACAAGCTCCCAGTGCTTACCATCCTTCCTCTG	0	0	0	0	0	FORWARD		1		Unknown	0	1909245130	AL750429-1976-0_B_R_1909245130	C	1
AL750432-714	AL750432	501311538	yes	1	0	0	0.822179	-0.0224744	0.198953	0.481675	0.319372	0.439791	0.481675	0.492752	[A/C]	GGAGATGATGGCAGCAATGARGGAGCTTCTGGTGGCGGATATTAAATTTATAAAAAAACTAAAATAGTATGCGTAAAACCGTTCTTATCATTTGCATGGT[T/G]TTAAATCTATTGTACTAAATAAATAAATAGGCCATGGCATCTCTTTAGCATTTCCTTCATCTCTGGATAAACTGAACATTTCTCTTTATAGTTCATCAGA	0	0	0	0	0	FORWARD		0.813		Unknown	0	1909234506	AL750432-714-0_T_R_1909234506	C	1
AL750449-126	AL750449	501311540	yes	0	0	1	0	0	0	0	0	0			[A/G]	GGGGAARGAGAGGCTTTGTAGCGGAGAAAGTAAGGTTGATCAATTTGGCAGAAAGTCAGGCTTTTGGTGCAGCTTTTNGCAGAATCTCAGAGGTTCCGAA[T/C]TCAGGATGCCGAACCCAAAGGTTTTCTTTGATATGCAGGTCGGCAGTGCCCCAGCCGGCCGGATCGTGATGGAGCTCTATGCGGATGTGGTGCCGAAGAC	0	0	0	0	0	FORWARD		0.949		Unknown	0	1909241242	AL750449-126-0_T_R_1909241242	C	1			LG9
AL750449-293	AL750449		no													TGATGGAGCTCTATGCGGATGTGGTGCCGAAGACGGCTGAGAACTTCCGCGCGTTGTGTACCGGCGAGAAAGGYACCGGCCGCTCAGGCAAGCCTCTGCA[T/C]TTCAAGGGTTCGTCGTTCCACCGCGTGATCCCAGGGTTCATGTGCCAGGGCGGTGACTTCACAAGGGGCAACGGTACCGGTGGAGAGTCGATCTACGGCG	0	0	0	0	0	FORWARD		0.787		Unknown	0	1909239059	AL750449-293-0_T_R_1909239059	C	1
AL750450-570	AL750450	501311546	yes	0	0	1	0	0	0	0	0	0			[A/C]	RGAGAAAAGGGTTGCCACTGCACAATGCTTGTCTGGAACAGGTTCACTCAGGGTTGGAGCTGAGTTTCTGGCAAAGCATTATAGCCAACGCATCATTTAT[A/C]TTCCAGTACCCACATGGGGCAATCATCCCAAGATCTTTACTCTTGGAGGATTGAGTGTGAAGACATATCGCTATTATGATCCTAGAACACNTGGGCTTGA	0	0	0	0	0	FORWARD		1		Unknown	0	1909247081	AL750450-570-0_T_F_1909247081	C	1
AL750450-1556	AL750450	501311544	yes	1	0	0	0.398218	0.0844808	0.221053	0.542105	0.236842	0.492105	0.542105	0.499875	[T/C]	CCTGAACTTGCAAAGCAGATTTTCTTGCAAGAGGMMAARRANCTGCAGAAAWTTTACTATCTTCGTATCTTTTGNWWTTTTTGTKNCAGTTCATTNACTT[A/G]TTGAGACTTGAATAATTTAGTGTACATAGCATCTCTTTCTAAAGTGATAAACTTTGAAATTWKGTAGCAACTTAT	0	0	0	0	0	FORWARD		0.813		Unknown	0	1909239228	AL750450-1556-0_B_R_1909239228	C	1		LG1
AL750450-470	AL750450		yes	0	0	1	0	0	0	0	0	0			[A/G]	ACAGATCTCTATATAAGGAGTATTTGCCCATAACTGGTCTTGCGCAGTTCAACAAACTAAGTGCAAAGCTGATACTTGGTGATGGAAGTCCTGCTATTGC[A/G]GAGAAAAGGGTTGCCACTGCACAATGCTTGTCTGGAACAGGTTCACTCAGGGTTGGAGCTGAGTTTCTGGCAAAGCATTATAGCCAACGCATCATTTATM	0	0	0	0	0	FORWARD		1		Unknown	0	1909244967	AL750450-470-0_T_F_1909244967	C	1
AL750450-1317	AL750450	501311542	yes	1	0	0	0.813484	0.0235934	0.359375	0.489583	0.151042	0.395833	0.489583	0.478285	[T/C]	GTCACATTATTAAGCAGATTGGAATGTTCACTTTTACTGGCCTGAACAAAGATCAAGTTGCATTTATGACTGCAGAGTACCATATTTATTTGACTTCTGA[T/C]GGGAGGATAAGTATGGCAGGTCTSAGCTCTAAAACAGTCCCACATCTTGCAGATGCTATCCATGCTGCTGTTCTCCGCCGTGGTTAGCAGCATGGTTTNC	0	0	0	0	0	FORWARD		0.935		Unknown	0	1909240729	AL750450-1317-0_B_F_1909240729	C	1			LG1
AL750452-419	AL750452	501311548	yes	1	0	0	0.299889	0.103667	0.00520833	0.25	0.744792	0.130208	0.25	0.226496	[A/G]	AATTCTGTTTGAAGAGACTCTCTATCAGAAAACTGCAGCTGGGAAGCCCTTTGTTGATGTCCTCAACGAAGGAGGGGTCCTGCCGGGCATAAAANGTAGA[T/C]AAAGGAACAGTGGATCTTGCGGGAACCAAAGGTGAAACCACTACCCAGGGCCTGGATGGCCTTGCACAGAGATGCCAGCAATACTATAATGCCGGAGCAA	0	0	0	0	0	FORWARD		0.949		Unknown	0	1909241451	AL750452-419-0_T_R_1909241451	C	1		LG1	LG1M
AL750452-551	AL750452		yes	0	0	1	0	0	0	0	0	0			[A/C]	GTGAAACCACTACCCAGGGCCTGGATGGCCTTGCACAGAGATGCCAGCAATACTATAATGCCGGAGCAAGGTTTGCAAAATGGAGGTCCGTTCTGAAGAT[A/C]GGAACTACGGAGCCCTCCCCACTTGCTATTCAGGAAAATGCAAATGGCCTTGCTCGTTATGCTATCATCTGCCAAGAGAATGGTTTAGTTCCTATTGTTG	0	0	0	0	0	FORWARD		1		Unknown	0	1909245049	AL750452-551-0_T_F_1909245049	C	1
AL750463-796	AL750463	530865838	yes	0	0	1	0	0	0	0	0	0			[A/G]	GCAGCTCCAAGACTCTACTGGCTGCCAGGGACRTAGAGGGAAAATGYTCTCTCTTTTGGGGTAGTACATCAGATGGTTCATTAGCATTTTCTGATGATGA[T/C]CAAGTTTTGAAGAATGGATGTGGGACATCTTTTGCACCATTCCCTGCAGGCTGCTACTTTTCACCATTGAAAGGCCTTCAGAGCTATGAGCATCCATTTA	0	0	0	0	0	FORWARD		1		Unknown	0	1909247675	AL750463-796-0_T_R_1909247675	C	1
AL750466-504	AL750466	501311550	yes	1	0	0	0.295715	0.104567	0.276042	0.546875	0.177083	0.450521	0.546875	0.4951	[A/T]	TTTCCTTTGCTATCCTCGGACACACCCTTGTCTCAGACCCGTTGATCCGCAAAATCGAGAAAAATGAGGACACTTTTGAGAGGCAGGCTGGTAGCCCTGA[A/T]GCCGAACGGACAAAGGCCCTCATTTACTCTGAATGGTCGCGCTTACTGCTTTTCCAGGGCGGCTACCTGGTCTTCCTCCTGGCCTTTTCGTTGCTCTCCA	0	0	0	0	0	FORWARD		1		Unknown	0	1909234507	AL750466-504-0_T_F_1909234507	B	2		LG7	LG7F
AL750473-305	AL750473		yes	0	0	1	0	0	0	0	0	0			[T/C]	GTTTTKRAAAAAANTATGATGTGAAGCTCAACAACGCGATATTGGCAGAGCCACATCACGTTCCAATGTATCAAGAGCTTGCTGATAAAGAAANTGTTGA[A/G]TACATCGCAGGAGGGGCCACACAGAACTCTATCAAGGTTGCACAGTGGATCCTCCAAGTTCCTGGTGCAACAAGCTACATTGGGTGCATTGGCAAGGACA	0	0	0	0	0	FORWARD		0.949		Unknown	0	1909241249	AL750473-305-0_B_R_1909241249	C	1
AL750473-140	AL750473	501311552	yes	1	0	0	0.677327	-0.0416114	0.00520833	0.0989583	0.895833	0.0546875	0.0989583	0.103416	[A/C]	AGTKGSRGSACGTCAAATTCTTCATAGCAGGCAGGCGTCTCGCGATCGATTCTTAAAAGAAACATAGAAGTCGATTCTACCAAGAGGCAGGAAATGGCTA[A/C]GGAAGGTGTGCTCTTCGGCATGGGCAACCCCCNTGTTGGACATCTCTGCTGTTGTTGACGAGGAGTTTTKRAAAAAANTATGATGTGAAGCTCAACAACG	0	0	0	0	0	FORWARD		0.988		Unknown	0	1909242914	AL750473-140-0_T_F_1909242914	C	1			LG10M
AL750473-430	AL750473		yes	0	1	0	1	0	1	0	0	0			[A/T]	AACTCTATCAAGGTTGCACAGTGGATCCTCCAAGTTCCTGGTGCAACAAGCTACATTGGGTGCATTGGCAAGGACAAGTTTGGGGCAGAGATGAAGAAAA[A/T]TNCAAAAGCCGCTGGAGTCAATGTGCATTATTATGAGGATGAAACAAANCCAACTGGTACATGTGGTGTTCTTGTCGTTGGGGGTGAAAGGTCACTGGTT	0	0	0	0	0	FORWARD		1		Unknown	0	1909244442	AL750473-430-0_T_F_1909244442	A	2
AL750473-48	AL750473		yes	0	1	0	1	0	0	0	1	0			[C/G]	GGGACCAGTTTTTGTTATAAGTAGTGATGCTAGGGGAGTAGTKGSRG[C/G]ACGTCAAATTCTTCATAGCAGGCAGGCGTCTCGCGATCGATTCTTAAAAGAAACATAGAAGTCGATTCTACCAAGAGGCAGGAAATGGCTAMGGAAGGTG	0	0	0	0	0	FORWARD		0.8		Unknown	0	1909239146	AL750473-48-0_T_R_1909239146	B	2
AL750476-207	AL750476	501311554	yes	1	0	0	0.836368	-0.0206541	0.5625	0.369792	0.0677083	0.252604	0.369792	0.377586	[T/C]	GAGGCATTTTCTSTACGTCTCCGCAGTCATGGCATCTCAAGAAAAGAAGTCAAATGGATCTGACAGCAAGGGAACTAAAGTGGAGACAGCATCATCAAAT[T/C]CTGAAAGTTCTACAAGCAGTGGACAAAGGAGGGCTGCATCAAATCCAGGCACAGGAGCGCCAAATCCTTTCGATTTCTCTGCAATGTCAAGCTTGCTTAA	0	0	0	0	0	FORWARD		1		Unknown	0	1909247526	AL750476-207-0_B_F_1909247526	C	1			LG1M
AL750476-119	AL750476	530865639	yes	0	0	1	0	0	0	0	0	0			[C/G]	CAGAGCTGACAAATATATTCGTTGCTGAACTCAACCTCCCTCTSKKACCKSSACAGACACAGAGGGAGGCSATCAAACATCGTTKACGGAGGCATTTTCT[C/G]TACGTCTCCGCAGTCATGGCATCTCAAGAAAAGAAGTCAAATGGATCTGACAGCAAGGGAACTAAAGTGGAGACAGCATCATCAAATYCTGAAAGTTCTA	0	0	0	0	0	FORWARD		1		Unknown	0	1909247083	AL750476-119-0_T_R_1909247083	A	2
AL750476-649	AL750476		yes	0	1	0	1	0	0	0	1	0			[D/I]	CTTGCAGATCCTTCCCATAAGGAGCAGGTGGAGGGGCGTTTGGCAAAAGTTCGACAAGATCCAAGTTTGAAGCCTATCCTTGATGAGATTGAATCAGGGG[-/G]TCCAGCTGCAATGATGAAATACTGGAATGATCCAGCTGTTCTGACAAAATTAGGTCAAGCTATGGGAGTTGGTCCTGTGGCTGATGCTGCTACTTCAGATCA	0	0	0	0	0	FORWARD		1		Unknown	0	1909247020	AL750476-649-0_M_F_1909247020	C	1
AL750476-793	AL750476	501311558	yes	1	0	0	0.836368	-0.0206541	0.0677083	0.369792	0.5625	0.252604	0.369792	0.377586	[T/A]	ACAAAATTAGGTCAAGCTATGGGAGTTGGTCCTGTGGCTGATGCTGCTACTTCAGATCAGCCATCTGGGGCAGAACAGGGTGAAGAGGATGATGGTTGTG[A/T]GGAAGAGGATGAGCTTACTGTTCATCACACTGCGAGTGTTGGTGATGTTGAGGGGCTGAGGAACCTTCTGAAACTTGGTGCAGATAAAGATRAGAAGGAT	0	0	0	0	0	FORWARD		1		Unknown	0	1909246982	AL750476-793-0_B_R_1909246982	B	2			LG1M
AL750476-377	AL750476	501311556	yes	1	0	0	0.849951	-0.0189181	0.56021	0.371728	0.0680628	0.253927	0.371728	0.37887	[A/G]	TCGATTTCTCTGCAATGTCAAGCTTGCTTAATGATCCAAGCATAAAGGGATTGGCAGAACAGATAGCTAAGGATCCATCATTCAATCAGATGGCAGAGCA[A/G]TTACAACACAGTGTGAAAAGTTCAGGGCAACAAAGYATCCCACAGCTAGATGGTGAGCAGTNWTTTTCTGCAATGCAACAGGTTATGCAAAATCCTCAGT	0	0	0	0	0	FORWARD		1		Unknown	0	1909245380	AL750476-377-0_T_F_1909245380	C	1			LG1M
AL750484-1143	AL750484		yes	0	1	0	1	0	1	0	0	0			[I/D]	AGTTGATCTTGTGCCCAAATCATTCAAGTNAGTTTGCNATTTACACAAATGGAACTCTTGGTCGAGTACTTACGCAGCTCTGAACTTATCTAGAAGGGTG[-/T]TTTTTGCGTCTGCTAAATATTAAGGTRKTTDDWKTWWWTGGTTTGGCCATTTGCATTCTGCCTTTTAATGCTGTTTTGAGATCTCTTACAGGACTTGCTTAT	0	0	0	0	0	FORWARD		1		Unknown	0	1909247084	AL750484-1143-0_M_F_1909247084	C	1
AL750484-1181	AL750484		yes	0	0	1	0	0	0	0	0	0			[T/A]	ATTTACACAAATGGAACTCTTGGTCGAGTACTTACGCAGCTCTGAACTTATCTAGAAGGGTGNTTTTTGCGTCTGCTAAATATTAAGGTRKTTDDWKTWW[A/T]TGGTTTGGCCATTTGCATTCTGCCTTTTAATGCTGTTTTGAGATCTCTTACAGGACTTGCTTATTCTGAAATCTTTAATCAGAGTTTGAAGGTTATGTTG	0	0	0	0	0	FORWARD		0.988		Unknown	0	1909243033	AL750484-1181-0_B_R_1909243033	A	2
AL750485-205	AL750485		yes	0	0	1	0	0	0	0	0	0			[I/D]	GTTCTCTGTGTTGAAATGGAAGGAAANGAAGAAGACGTTAAGCTMGGGNCGAACAAGTATTCCGAGAGGCAGCCGCTGGGGACTGCGGCACAGACGAGGG[-/A]AAAGGATTACAAGGAGCCTGGTCCCGCGCCACTGTTCGAACCCGGGGAGTTAGCGTCATGGTCCTTCTGGAGGGCGGGTATTGCAGAGTTCATGGCGACTTT	0	0	0	0	0	FORWARD		0.787		Unknown	0	1909239109	AL750485-205-0_P_R_1909239109	C	1
AL750489-160	AL750489		yes	0	1	0	1	0	1	0	0	0			[A/G]	TGCCGACCCAAAAGCGAATTTTCGCAGCGACTACTCATTAAATCCGGGGGCCGTTTAGGCGCTCTCGTAGTCCATAAAACCCGAGGCTCCGTTCAACTCC[A/G]KKSATCTTTAATCATTCCAAGGTCTTTGGTCTGCCTGGGTGCGTTTCTGAATTTCTCGCCGAGTGGGTGAGTAGATCCAGCCTTGTTTCAGCGAAACCTG	0	0	0	0	0	FORWARD		0.877		Unknown	0	1909239828	AL750489-160-0_T_F_1909239828	C	1
AL750490-461	AL750490	501311564	yes	1	0	0	0.185467	0.132411	0.198953	0.565445	0.235602	0.481675	0.565445	0.49933	[T/C]	ATTACAATAACCCACGCAACGTGGGATCCTTCGACAAGAATGAYCCCAACGTTGGTACCGGCTTGGTGGGWGCTCCGGCTTGTGGTGATGTCATGAAATT[A/G]CAGATCAAAGTGGACGAAGAAACCGGCCAAGTTACAGATGCATGCTTCAAGACCTTCGGCTGTGGTTCTGCGATTGCCTCCTCTTCTGTGGCGAGTGAAT	0	0	0	0	0	FORWARD		1		Unknown	0	1909234512	AL750490-461-0_B_R_1909234512	C	1			LG5M
AL750490-109	AL750490	501311560	yes	1	0	0	0.209521	0.125488	0.229167	0.5625	0.208333	0.489583	0.5625	0.499784	[T/G]	CCCAAGGGATTTNGAGTTCTTGGCGCGTGTCCTCTAAAACTCAATAGAGTCGGTGAGGTAGCGGTGGGAGTCGTCGTGGATCTCGTTATATAAACGCCCT[A/C]TGCCATTAACATCTTCTGTTTCTCGATTGCATCAAACCCATTTAAATTAAAATTGTATGCACGCGTAATTTGGAGTCTGTAATTTGTTGGGAATCGTTGA	0	0	0	0	0	FORWARD		0.899		Unknown	0	1909234510	AL750490-109-0_B_R_1909234510	C	1		LG5	LG5M
AL750490-404	AL750490	501311562	yes	1	0	0	0.209521	0.125488	0.229167	0.5625	0.208333	0.489583	0.5625	0.499784	[T/C]	CTGCTCCAGCAATATGGAAGAATGATAGAAGAGGGTATCACGAGAGGGTGGTGGACCATTACAATAACCCACGCAACGTGGGATCCTTCGACAAGAATGA[T/C]CCCAACGTTGGTACCGGCTTGGTGGGWGCTCCGGCTTGTGGTGATGTCATGAAATTRCAGATCAAAGTGGACGAAGAAACCGGCCAAGTTACAGATGCAT	0	0	0	0	0	FORWARD		0.996		Unknown	0	1909234511	AL750490-404-0_B_F_1909234511	C	1		LG5	LG5M
AL750494-30	AL750494		yes	0	1	0	1	0	1	0	0	0			[A/C]	AAATATATAAATCCTACCACTAAGACAAR[T/G]GCAAAACTCTGAATCCGAGTCTCAATTGATTAAAGTCTCGGAGATTTTCTGTTTGAAAGTTTAGGTAGCAGCAATGGCAGCCTCTGTTCTGAAGGCCGGT	0	0	0	0	0	FORWARD		0.988		Unknown	0	1909243325	AL750494-30-0_T_R_1909243325	C	1
AL750495-649	AL750495	501311566	yes	1	0	0	0.653455	0.0448968	0.578125	0.375	0.046875	0.234375	0.375	0.358913	[A/G]	CCCCTGCTGTTGCTGAAATTGTTGCTGATTGCATGCACAACTACCTTTTATTTGAACACATACTACAAGTTCAGCTTGTTCCACCTGAAAAGATTCACAC[A/G]CAKCTATGGAAGGGATCAAATCGCAACTTTAAGCCAATAAAGTGGCAGAGGATTCAAATGAAACATCATAATCGGRAGAGAACAGCAAAAGAGCAAGATC	0	0	0	0	0	FORWARD		0.988		Unknown	0	1909243013	AL750495-649-0_T_F_1909243013	C	1			paralog
AL750495-652	AL750495	501311568	yes	1	0	0	0.581491	0.0551208	0.010582	0.238095	0.751323	0.12963	0.238095	0.225608	[A/C]	CTGCTGTTGCTGAAATTGTTGCTGATTGCATGCACAACTACCTTTTATTTGAACACATACTACAAGTTCAGCTTGTTCCACCTGAAAAGATTCACACRCA[T/G]CTATGGAAGGGATCAAATCGCAACTTTAAGCCAATAAAGTGGCAGAGGATTCAAATGAAACATCATAATCGGRAGAGAACAGCAAAAGAGCAAGATCATC	0	0	0	0	0	FORWARD		1		Unknown	0	1909245813	AL750495-652-0_T_R_1909245813	C	1			paralog
AL750495-725	AL750495	530865995	yes	0	0	1	0	0	0	0	0	0			[T/C]	TGTTCCACCTGAAAAGATTCACACRCAKCTATGGAAGGGATCAAATCGCAACTTTAAGCCAATAAAGTGGCAGAGGATTCAAATGAAACATCATAATCGG[A/G]AGAGAACAGCAAAAGAGCAAGATCATCTGATGAAAGCAATACTGAAAAGGGATGCAAAACGTCGCAAGAAGATCGAAGCTGCTGGTATTGAATATGACTA	0	0	0	0	0	FORWARD		0.988		Unknown	0	1909242948	AL750495-725-0_B_R_1909242948	C	1
AL750499-1120	AL750499	501311570	yes	1	0	0	0.182153	0.133416	0.375661	0.52381	0.100529	0.362434	0.52381	0.462132	[T/C]	CAGAAGTTTCTCGAGAGAGAGCCGCGATTCGAGGCTATGAGAGCACTCTGTTCCCTGAAGTAATCTTCTTGAGGAGATACTAGCTCCCAGCAATGCTTCA[T/C]TTTCMACTGGTTCTGGTTATAAAGTTATGTTCAATAAAGAATTAGARTTAGATTAATCTATATAGGAAATAGAGCTCTTCCCTGTGTATTTTCNTTATCG	0	0	0	0	0	FORWARD		0.9		Unknown	0	1909234513	AL750499-1120-0_B_F_1909234513	C	1
AL750505-1045	AL750505	501311572	yes	1	0	0	0.98552	0.00181488	0.364583	0.479167	0.15625	0.395833	0.479167	0.478285	[A/C]	ATGTGAAGATGTGAGCGGTTCCTTGTCATGGGCAGTGAGCTGCTGCCGAAATTGCATTTAAAAAGGAGCGGCAGTAGAGACATTGTTTTGATTTTCATAT[A/C]WTTTCCAGTTTGTTTATTCCTTTATCTCCTGGAAGTTCGACACCATATTGAGTTTGCGATTGAAAGACCACAATTTCTTTAAAAGTATTTGAATAGCTTT	0	0	0	0	0	FORWARD		0.899		Unknown	0	1909240015	AL750505-1045-0_T_F_1909240015	C	1			LG12
AL750505-2540	AL750505	501311574	yes	1	0	0	0.999873	1.59e-05	0	0.015625	0.984375	0.0078125	0.015625	0.0154783	[I/D]	TCGTGATTCCCTTAGGGTTTGAGTAGGTCAGACTGAAATTTTCTATTTATAGGATCTTTAGATTTAAAGATCAATCGACATCTTTGAGCTTTAATGGTAT[-/T]GGCTGCTCGTTGGTTAGGATAATTGGATGATTTT	0	0	0	0	0	FORWARD		0.858		Unknown	0	1909239545	AL750505-2540-0_M_F_1909239545	C	1
AL750505-320	AL750505		yes	0	1	0	1	0	1	0	0	0			[T/G]	GTAGATTGCGGCAAANGATAGTTATTTGGGCTTTGWARATTGGGTAATTGTGGGCTGTTATACTTCGTCTGGAGGAAGAGAGTTTTGCTCGTATGGTTTT[T/G]NAAAAGAAGGATGTAGCTGAAAGAGTCTTCTAGATAAGTTTGTTGGTGAAAGGGAACATTTTTGGGCTAATGGACTTTGATGGTTGAGGGTGATTTTTCA	0	0	0	0	0	FORWARD		1		Unknown	0	1909245993	AL750505-320-0_B_F_1909245993	C	1
AL750512-218	AL750512		yes	0	1	0	1	0	0	0	1	0			[A/G]	GCTGACGAAGTTAAGCTTTACGAGGTGGAAAGCTGAATGGAACACTGCTACTCCTTTGTATGAGCAGGCAGCTCTTGCATTCAGATTTGCCAAAGAAAAT[A/G]SMAAANGCAAAAGAAGCATATGAAAAAGCTGCAACTGGACAAGAGAGGCTCTCATCACCATGGCAGGCTGCCAAACACTTTGAATCAGCTGGAGCTTTAG	0	0	0	0	0	FORWARD		1		Unknown	0	1909234515	AL750512-218-0_T_F_1909234515	C	1
AL750512-1302	AL750512		yes	0	1	0	1	0	1	0	0	0			[I/D]	CATGGTCGTAATGGCCTGGGACATAGTCTGAATTCTCGACCTTTAATGTTCTACGTGAACAGTAAATGCCCAATAGTTGACCACTGCATGCCTCAAAGAA[-/A]GGNATGGTCTTACCGTTAGTTATCAAAATTAGCTATAAAGATATAATGNAAGCATATAAAGATACAACGAAATCACGCAAGAANCATGTTTAGGATAATTTC	0	0	0	0	0	FORWARD		1		Unknown	0	1909234514	AL750512-1302-0_M_F_1909234514	C	1
AL750513-302	AL750513	501311576	yes	1	0	0	0.42709	0.0794181	0.486911	0.445026	0.0680628	0.290576	0.445026	0.412303	[A/G]	CTAAAACAGGAACAGACCGCCGTGATCGGGCCTCGTGAATGACACAGACGTGAACTTGTGAACTTCGACCTTCGTGACCTGCATCGGGCGAAAGAAGAGC[A/G]GAATCGCGTCTCTGCATCTATGGGGAACTGCTGTGGATCTGCTGGGGGGCCAAAGAAAAGGGTTAAGGCGGCCCCCGCACGTYCCAATGTCCGCAAGAAG	0	0	0	0	0	FORWARD		0.949		Unknown	0	1909241292	AL750513-302-0_T_F_1909241292	C	1		LG1	LG1M
AL750513-1476	AL750513		no													TGGAAGAAACCAAAGGCATTAAAGATATGTTCAAGATGATGGACACTGATAACAGTGGTACAATATCATATGAAAAGCTGAAAGCAGGTCTTCATAAGCT[T/C]GGTTCCCATATGGATGAATCAGAAGTGCAGACATTAATGGAGGCTGCGGATGCTGATGGAAATGGCACACTCGATTATCGAGAATTTGTTGCGGCTTCGC	0	0	0	0	0	FORWARD		0.996		Unknown	0	1909243727	AL750513-1476-0_T_R_1909243727	C	1
AL750514-396	AL750514		yes	0	1	0	1	0	0	0	1	0			[D/I]	GAACCCTGACAGTGCTAGAGAGCAAGCTTGGCCTGTCGCTGATAGTGCTGTGTATCGCATATTGTGCCCTGGTAATGTTGTCGGAAATGTTATAGGAAAA[-/G]GGGGTAAAGTAATAAGATCTTTGAGACAAGAGACGCGTTCGAAAATCAGAGTTGCAGATGCTGTTCCAGGCGTTGAAGAGCGCGTGATAGTAGTCTTCAGCC	0	0	0	0	0	FORWARD		1		Unknown	0	1909247676	AL750514-396-0_M_F_1909247676	C	1
AL750517-483	AL750517		yes	0	1	0	1	0	1	0	0	0			[I/D]	GGTTCCGGTTCTGGTTCAGGTTCAGGATCGGGTTCAGGTTTCGGCTCAGGGTCTTCTGGAACTCCGGCTGGAGGTCGTTACGCCTGCAACCGCTTGGAAA[-/A]CCGTGGACGCCATGGCTGTNCCAAGTAAANCAGACGGAACGAGAATAAATATAGTAATAATAATATACTAGTGTGATTATAATATATATAGTGCGAGTGAGG	0	0	0	0	0	FORWARD		0.834		Unknown	0	1909234517	AL750517-483-0_M_F_1909234517	C	1
AL750521-101	AL750521		yes	0	1	0	1	0	0	0	1	0			[C/G]	GKGAAACGCATAGCCGTCGATTCCGTTTTGAAAGCCGAAATAAACAATAACGATAGCGATACCTACACACAGATTTATACAGAAACTAAACTAAGGAARG[C/G]AAGCGATGAATGAATAGGTAGTTTTGCAGGCGACGCATAAATATCTGACATCCAAATTCCTGTAAAGSSGTTGGGTCAATTGTTTCCACAATTCAGGTCT	0	0	0	0	0	FORWARD		1		Unknown	0	1909247678	AL750521-101-0_T_R_1909247678	B	2
AL750521-99	AL750521		no													GKGAAACGCATAGCCGTCGATTCCGTTTTGAAAGCCGAAATAAACAATAACGATAGCGATACCTACACACAGATTTATACAGAAACTAAACTAAGGAA[A/G]GSAAGCGATGAATGAATAGGTAGTTTTGCAGGCGACGCATAAATATCTGACATCCAAATTCCTGTAAAGSSGTTGGGTCAATTGTTTCCACAATTCAGGT	0	0	0	0	0	FORWARD		0.935		Unknown	0	1909240966	AL750521-99-0_T_F_1909240966	C	1
AL750528-220	AL750528	501311578	yes	0	0	1	0	0	0	0	0	0			[A/G]	GGAGAGNAAATTTCTTTTGCATTGAAGAGGATTGAAGAGTATTCAATAGTGAGGAGAGAATGGCGTCTTCATCGGACTCATGGATGAAGGAATTCAACGA[A/G]GCKTCGAAACTYGCAGATGACATAAATGCGAGATTAGGGGAGCGCAGTTCATTGCCCCCATCAGGACCTGAAACACAGCGTCATCTGTCAGCGATCAGGC	0	0	0	0	0	FORWARD		0.996		Unknown	0	1909244131	AL750528-220-0_T_F_1909244131	C	1			LG4M
AL750528-232	AL750528	501311580	yes	1	0	0	0.788071	0.0268817	0.256545	0.513089	0.230367	0.486911	0.513089	0.499657	[A/G]	TCTTTTGCATTGAAGAGGATTGAAGAGTATTCAATAGTGAGGAGAGAATGGCGTCTTCATCGGACTCATGGATGAAGGAATTCAACGARGCKTCGAAACT[T/C]GCAGATGACATAAATGCGAGATTAGGGGAGCGCAGTTCATTGCCCCCATCAGGACCTGAAACACAGCGTCATCTGTCAGCGATCAGGCGTAAGATTACCA	0	0	0	0	0	FORWARD		0.949		Unknown	0	1909241426	AL750528-232-0_T_R_1909241426	C	1			LG4M
AL750530-526	AL750530		yes	0	1	0	1	0	1	0	0	0			[A/C]	TCTTTTNKNRKTTTTTTNWMYARNCGTCTGWWTTKGAACATTTGTGAGCTGAANCATGAAGTAAAAAWWWTWAANCNAAATCTTTTTTNAARGAGTTGAT[T/G]TTATCATTGAGATGTGGGGTACTTTCAAGCTAATCTGTAATCTTTTACACCTATAAATTTGTCTGTTTTCTTTTGATAAGTRATAATCAGAGGTTGAGGS	0	0	0	0	0	FORWARD		0.935		Unknown	0	1909240743	AL750530-526-0_T_R_1909240743	C	1
AL750533-77	AL750533	530866408	yes	1	0	0	0.351265	-0.0932138	0.00520833	0.0572917	0.9375	0.0338542	0.0572917	0.0655016	[T/C]	GGKACATTCCTATTATACRGCCGTCCTCCTTCAACCCTCTGAGATCAAAGGAAGGAAATATTACCTCATTCCATTC[T/C]ATCYTTCAAATCTCATAGGCGTCACCCTTCAACCCTCTTGAGATTAAAAGAGGAAATATTCCCTCATTCCATKSSATCCTTCAAAATCTCAAAGGCGTGT	0	0	0	0	0	FORWARD		1		Unknown	0	1909234518	AL750533-77-0_B_F_1909234518	C	1
AL750533-81	AL750533	501311582	yes	1	0	0	0.441999	-0.0768821	0.635417	0.307292	0.0572917	0.210938	0.307292	0.332842	[A/G]	GGKACATTCCTATTATACRGCCGTCCTCCTTCAACCCTCTGAGATCAAAGGAAGGAAATATTACCTCATTCCATTCYATC[T/C]TTCAAATCTCATAGGCGTCACCCTTCAACCCTCTTGAGATTAAAAGAGGAAATATTCCCTCATTCCATKSSATCCTTCAAAATCTCAAAGGCGTGTTAAA	0	0	0	0	0	FORWARD		1		Unknown	0	1909234519	AL750533-81-0_T_R_1909234519	C	1
AL750534-2839	AL750534		no													ATGGAACCARRRAAAAAAAARKWWWTTTWAGATGTAAAGTGATTTCTTTGTGCTNAATTGTATAGGCCATTTCTGYAGTTTTTGAATGGTGAGTTCTTTT[-/T]ATTTGGTTGTATAACCCAGATTTAAAAGGTTAGTGGGCCTGCTCTCGACTGTTCTGATANAAAGNCAATCTTGNTTTTCGATCTCTCGTTTNCGAATGTGNA	0	0	0	0	0	FORWARD		0.889		Unknown	0	1909239906	AL750534-2839-0_P_R_1909239906	C	1
AL750534-604	AL750534	530866187	yes	1	0	0	0.106516	-0.161406	0.692708	0.25	0.0572917	0.182292	0.25	0.298133	[A/G]	TCCGTAGCTATGGCTTGCCCGGGGAGGGCTCTCTTCCTGTTCCCCTGGTTCCGAARTTTCCCARCCCCTTCTTTTCCRATGGCGGCGTTGTAGGCGGTAA[T/C]GCTGTGGCACCCGCTTGGTCCGTGGCCCATTCTTCTGCGTTGTATAGAGTTGATGGGTGGGGAGCTCCATATTTTGTGGTAAATGAGAATGGGAATGTGG	0	0	0	0	0	FORWARD		0.834		Unknown	0	1909239373	AL750534-604-0_T_R_1909239373	C	1
AL750534-2899	AL750534	501311584	yes	0	1	0	1	0	1	0	0	0			[I/D]	TATAGGCCATTTCTGYAGTTTTTGAATGGTGAGTTCTTTTNATTTGGTTGTATAACCCAGATTTAAAAGGTTAGTGGGCCTGCTCTCGACTGTTCTGATA[-/A]AAAGNCAATCTTGNTTTTCGATCTCTCGTTTNCGAATGTGNAYGTCTAACTGAAATGGACGTTTGACTGGM	0	0	0	0	0	FORWARD		1		Unknown	0	1909244443	AL750534-2899-0_M_F_1909244443	C	1
AL750537-1404	AL750537	501311588	yes	1	0	0	0.915079	0.0106634	0.255208	0.505208	0.239583	0.492188	0.505208	0.499878	[T/G]	GAGATATGCTGTAAACAGTATTNCTTTNATCCAACCAGACACTCCCTTGAAGTTGGCGGATTACTTGAAMATCAGTGGGGTATTTAATGTGGGTTCTATG[A/C]CTGATAGGCCCACCAATGGAGGAGGTTACTTGCAGACAGCTGTTATGGGCTCTGATTTCAGAGCTTTCATTGAAATTGTTTTCCAGAACAGCGAGGACAC	0	0	0	0	0	FORWARD		0.915		Unknown	0	1909240553	AL750537-1404-0_B_R_1909240553	C	1			LG8M
AL750537-550	AL750537	501311592	yes	1	0	0	0.915079	0.0106634	0.239583	0.505208	0.255208	0.492188	0.505208	0.499878	[T/C]	CTTTCCTTCTCTCCTGGAATGGAGTTCAGCAAAGAAGAAATTCATGGCAAGATGGTATGMCGGGCACCAACTGYCCAATCCCSCCTGGAAGAAATTACAC[A/G]TATAAGTTTCAGATGAAGGATCAGATTGGCAGTTATTACTACTTTCCTTCCATGTACTTCCATAAAGCAGCTGGAGGGTTTGGCGGTATAAAGATCGTAA	0	0	0	0	0	FORWARD		0.935		Unknown	0	1909240910	AL750537-550-0_B_R_1909240910	C	1			LG8M
AL750537-1830	AL750537		no													AGTTCTACCTTCGGNTTTATTCTCCTGCGGGCTCATTCAGAGATGAATATTCAATCCCTAATAATGCTCTGAAATGTGGACGGGCTGGCTGAAGAGTTAC[A/T]GGGGGCCTGTAGATCAATGGTTNAGATATCTGTGTCACAATTGGGTGACTATTGAATTGAATTGAATGCGGCCGATTCTTATAANTAACCTGTGATTTTC	0	0	0	0	0	FORWARD		1		Unknown	0	1909245994	AL750537-1830-0_T_F_1909245994	B	2
AL750537-181	AL750537	501311590	yes	1	0	0	0.999134	0.000108519	0.255208	0.5	0.244792	0.494792	0.5	0.499946	[T/G]	CTGCAGGCGTAAGGATCCTTTGCTCAGCTGCTATAAGATCAAGGAACGGCCAGCTGTTATTATCATATCAATTAGTCTTGATACAACACAGTCTGCAACA[T/G]TAGCAGAGAAGGTGCTAGTTATGGGCTTAATTCAAATGAWKTCATGGGAGCTATTGCTCTCCRTTTTAGCACTAGCATTGTTTAGTTYTNCTGTTACTGC	0	0	0	0	0	FORWARD		0.935		Unknown	0	1909240797	AL750537-181-0_B_F_1909240797	C	1			LG8M
AL750537-1167	AL750537	530865641	yes	0	0	1	0	0	0	0	0	0			[G/C]	TATGCTAACAGGCATTGCTTTTCTCCGCTATAGCAATTCACAGACGTCTGCTTCTGGTCCGCTTCCTCCTGCTCCAACTGGAATCGATTGGTCGTTGAAC[C/G]AAGCTCGATCCATCAGATGGAATCTGACCGCGAGTGGCCCTCGTCCGAATCCTCAAGGATCTTACCATTATGGAATGATAAATACCTCACGAACTATTAT	0	0	0	0	0	FORWARD		0.915		Unknown	0	1909240413	AL750537-1167-0_B_F_1909240413	A	2
AL750537-995	AL750537		no													TCAGGATTCAGGGGCATAAAATGAAGCTGGTGGAAGTAGAAGGCTCTCACACTGTTCAAAACATATATGATTCTCTAGACATTCATTTGGGTCAATCCTA[T/C]TCTGTACTGGTCACTGCGGATCAGCCTCCTCAGGCCTATTACATGGTTGCATCTACACGGTTCACTACTCCTATGCTAACAGGCATTGCTTTTCTCCGCT	0	0	0	0	0	FORWARD		0.915		Unknown	0	1909240382	AL750537-995-0_T_R_1909240382	C	1
AL750537-712	AL750537	501311594	yes	1	0	0	0.915079	0.0106634	0.255208	0.505208	0.239583	0.492188	0.505208	0.499878	[A/G]	ATAAAGCAGCTGGAGGGTTTGGCGGTATAAAGATCGTAAGCCGGCCCTTGATTCCAGTTCCATTCCCACCTCCTGCAGGCGACTATACAGTTCTTATAGG[A/G]GACTGGTACAAGACCAATCATTCGATYCTACGACAAACACTYGACAGTGGCTCAACTCTTGGCATGCCTGATGGAGTTCTCATAAANTGGTCAAGCTCCA	0	0	0	0	0	FORWARD		0.996		Unknown	0	1909243684	AL750537-712-0_T_F_1909243684	C	1			LG8M
AL750537-1298	AL750537	501311586	yes	1	0	0	0.915079	0.0106634	0.255208	0.505208	0.239583	0.492188	0.505208	0.499878	[A/G]	CGAGTGGCCCTCGTCCGAATCCTCAAGGATCTTACCATTATGGAATGATAAATACCTCACGAACTATTATACTAGCCAATTCAGCCCCAGTTATCAATGG[A/G]AAGCAGAGATATGCTGTAAACAGTATTNCTTTNATCCAACCAGACACTCCCTTGAAGTTGGCGGATTACTTGAAMATCAGTGGGGTATTTAATGTGGGTT	0	0	0	0	0	FORWARD		1		Unknown	0	1909244969	AL750537-1298-0_T_F_1909244969	C	1			LG8M
AL750544-1411	AL750544	501311596	yes	1	0	0	0.663358	-0.0435282	0.104712	0.408377	0.486911	0.308901	0.408377	0.426962	[A/G]	ACTATNCMAAAAACATCAAGGCATTTTACATGCGGGTCAATGATGATGGAAAGACTGTTGCTGCYATGGATGTACTTGTGCCTAAGGTTGGGGAATTGAT[T/C]GGTGGGAGTCAAAGAGAGGAGCGATATGAAGTCATTGTAAATAGGATACAAGAGATGGGCTTGCCAAGAGAGCCTTATGATTGGTACTTGGATCTGCGTC	0	0	0	0	0	FORWARD		1		Unknown	0	1909247679	AL750544-1411-0_T_R_1909247679	C	1		LG6
AL750544-1801	AL750544		no													TTCTNAAGGTTGAATAGGAAAAGCTATATTTATAAACTTGAAACTGCCAGTGAGCTAAGCAGTATCAGATTTGGGTTTATTCCATATTGTGATAGGGTAA[A/T]TCTTATATATTTGTAATTCTAAATGTGTCATTCTTTAACATATTATTTAATTGTTTTNCTTATATGGTTGCAAGTAGACTGATGCTCTCTAGAGGAATTT	0	0	0	0	0	FORWARD		0.965		Unknown	0	1909241970	AL750544-1801-0_T_F_1909241970	A	2
AL750544-1859	AL750544		no													GCAGTATCAGATTTGGGTTTATTCCATATTGTGATAGGGTAAWTCTTATATATTTGTAATTCTAAATGTGTCATTCTTTAACATATTATTTAATTGTTTT[-/T]CTTATATGGTTGCAAGTAGACTGATGCTCTCTAGAGGAATTTCACGGAAAATTCTTTTGCTTAGGGGAATTAGTAAATACTGTTCTGGATTCATTATTCAGT	0	0	0	0	0	FORWARD		0.988		Unknown	0	1909242951	AL750544-1859-0_P_R_1909242951	C	1
AL750544-1318	AL750544		no													TTGACAATGAGGTGGAGTGGGGCATTGATTTAGCATCGGAGCATGAGAGATATTTAACAGAGGAGATATTTAAAAAGCCAGTAATTGTGTACAACTATNC[A/C]AAAAACATCAAGGCATTTTACATGCGGGTCAATGATGATGGAAAGACTGTTGCTGCYATGGATGTACTTGTGCCTAAGGTTGGGGAATTGATYGGTGGGA	0	0	0	0	0	FORWARD		0.988		Unknown	0	1909242922	AL750544-1318-0_B_R_1909242922	C	1
AL750545-54	AL750545		yes	0	1	0	1	0	0	0	1	0			[G/C]	KSATCCTCATCCTCTAATCGCTGGATATATCGGCCTTCGTCTCCTTGGTGTCC[C/G]SAGGGATCGATCCTCGTACGGGCTCTGYGTAAAGCTTCTGTTTTTTCTCAGCAGAAATGGATCCTTACAAGTACCGGCCGTCAAGCGCGTACAATTCTCC	0	0	0	0	0	FORWARD		0.915		Unknown	0	1909240572	AL750545-54-0_B_F_1909240572	B	2
AL750545-695	AL750545	501311598	yes	1	0	0	0.181835	-0.133513	0.307292	0.432292	0.260417	0.476562	0.432292	0.498905	[T/A]	ATCCCAAAAGTCACATTCAAGAAGACTGGAGGATTCTAGATTTCTTCTCTCACCACCCAGAGAGTTTGCATATGTTCACCTTTCTCTTTGATGATCTCGG[A/T]ATCCCTTTAAACTACAGGCATATGGATGGGTCTGGTGTCCACACTTTTGCCCTTGTTAATAAGGCTGGGAGNCAAACCTATGTGAAGTTTCATTGGAGGC	0	0	0	0	0	FORWARD		1		Unknown	0	1909247385	AL750545-695-0_B_F_1909247385	A	2		LG1
AL750545-941	AL750545		yes	0	0	1	0	0	0	0	0	0			[T/C]	TAGGTGGGACAAACCACAGTCATGCAACCAAGGATCTCTATGATTCTATAGCAGCAGGCAACTATCCTGAATGGAAACTTTTTATCCAGACAATGGATCC[T/C]CGGGATGAGGATAAATATGACTTTGATCCTTTAGATGTTACRAAAACTTGGCCTGAGGATATCTTTCCTCTTCAACCTGTAGGACGCATGGTCTTGAACA	0	0	0	0	0	FORWARD		0.8		Unknown	0	1909239160	AL750545-941-0_B_F_1909239160	C	1
AL750545-983	AL750545	501311602	yes	0	0	1	0	0	0	0	0	0			[T/C]	ATTCTATAGCAGCAGGCAACTATCCTGAATGGAAACTTTTTATCCAGACAATGGATCCYCGGGATGAGGATAAATATGACTTTGATCCTTTAGATGTTAC[A/G]AAAACTTGGCCTGAGGATATCTTTCCTCTTCAACCTGTAGGACGCATGGTCTTGAACAAGAATATTGACAATTTCTTTGCTGAAAACGAGCAGCTTGCAT	0	0	0	0	0	FORWARD		1		Unknown	0	1909245995	AL750545-983-0_B_R_1909245995	C	1
AL750545-82	AL750545	501311600	yes	1	0	0	0.0880439	-0.170581	0.338542	0.411458	0.25	0.455729	0.411458	0.496075	[A/G]	KSATCCTCATCCTCTAATCGCTGGATATATCGGCCTTCGTCTCCTTGGTGTCCSSAGGGATCGATCCTCGTACGGGCTCTG[T/C]GTAAAGCTTCTGTTTTTTCTCAGCAGAAATGGATCCTTACAAGTACCGGCCGTCAAGCGCGTACAATTCTCCTTTCTGGACAACCAACTCCGGTGCCCCA	0	0	0	0	0	FORWARD		1		Unknown	0	1909244444	AL750545-82-0_T_R_1909244444	C	1		LG1
AL750549-950	AL750549	501311606	yes	1	0	0	0.865062	-0.0169934	0.286458	0.489583	0.223958	0.46875	0.489583	0.498053	[A/G]	ATATGGCCGAGAACAAGAGTATGACAATTCCTGCTCATGAAGGCCTCATTGCTGCATTAGCTGCTTCCGAGGCAACAGGCATGGTTGCTTCTGCAAGTCA[T/C]GACAAGAGTGTGAAGCTATGGAAGTGAATAATAATATGGTCTTCACAATATAGCAGTTCNAGTTTTTNCTTCATTGTTGCCTTGTTTGATTGCAATCGTG	0	0	0	0	0	FORWARD		0.935		Unknown	0	1909240955	AL750549-950-0_T_R_1909240955	C	1		LG9
AL750549-1018	AL750549	501311604	yes	0	0	1	0	0	0	0	0	0			[I/D]	GAGGCAACAGGCATGGTTGCTTCTGCAAGTCAYGACAAGAGTGTGAAGCTATGGAAGTGAATAATAATATGGTCTTCACAATATAGCAGTTCNAGTTTTT[-/T]CTTCATTGTTGCCTTGTTTGATTGCAATCGTGGCAAGATTTGCATAGCTGTTGTACNAATTTAACTTGTYTTAGTGAGTAATAATAGAANACAGCTAATTTA	0	0	0	0	0	FORWARD		0.965		Unknown	0	1909241590	AL750549-1018-0_P_R_1909241590	C	1
AL750556-1150	AL750556	501311610	yes	1	0	0	0.996536	0.000434216	0.239583	0.5	0.260417	0.489583	0.5	0.499784	[A/G]	CGGTAGCTGCTGACATTGCAGTTATAATGTATACAAGTGGCAGTACTGGCTTGCCTAAGGGAGTYATGATGACTCATGGAAATATTGTAGCGACAGTTGC[T/C]GCCGTGATGACAATTGTTCCAGGCCTTAGTAACAAAGACATATATCTGGCATACTTGCCGTTAGCTCATATTCTTGAACTAGARGCTGAGGCTGTAATGG	0	0	0	0	0	FORWARD		1		Unknown	0	1909247680	AL750556-1150-0_T_R_1909247680	C	1			LG12M
AL750556-2973	AL750556	501311633	yes	1	0	0	0.915279	0.0106383	0.252632	0.505263	0.242105	0.494737	0.505263	0.499944	[T/G]	GAATTTANKTCCTTGTTAGTCATAGATAGTATTTNAAAYATGCTCAAGAACTATTCAGCGAGGAATTGATTAATTCACGTTCTTCTAGCTGTAGTGTCTT[T/G]TGTAAATTTTGCTGCTGCTATACTTNCYTTTNATTGTAATCAANTNWTTGGTATTTCTAAT	0	0	0	0	0	FORWARD		0.988		Unknown	0	1909243326	AL750556-2973-0_B_F_1909243326	C	1			LG12M
AL750556-1023	AL750556	501311608	yes	1	0	0	0.996536	0.000434216	0.260417	0.5	0.239583	0.489583	0.5	0.499784	[T/C]	ATNTACATGGAAGACGAGGGCATTACATCCGAGCCATCTCTGTCTGGAGGGAGCAGCAGCTGGACAGTGTCATCTATGTCCAGGGTTGAGCGTTTGGGTC[A/G]GGAGAGTCCTGTTGATGCAGATTTGCCGGTAGCTGCTGACATTGCAGTTATAATGTATACAAGTGGCAGTACTGGCTTGCCTAAGGGAGTYATGATGACT	0	0	0	0	0	FORWARD		0.976		Unknown	0	1909242527	AL750556-1023-0_B_R_1909242527	C	1			LG12M
AL750556-1523	AL750556	501311618	yes	1	0	0	0.994471	0.000693	0.236842	0.5	0.263158	0.486842	0.5	0.499652	[T/C]	AACTGGTGGAGTTGCAAAGAAATTGTTTAATATAGCATATAGCCGTAGGTTGGCTGCTATGGAAGGAAGTTGGCTGGGGGCATGGGGTCCAGAGAAGTTT[T/C]TCTGGGATGTACTAGTTTTNAAAAAGATACGTGCAGTTCTTGGAGGCCATATCCGTGGTTTACTTTCTGGTGGGGCCCCTCTTTCAGCAGATACRCAACG	0	0	0	0	0	FORWARD		0.877		Unknown	0	1909239803	AL750556-1523-0_B_F_1909239803	C	1			LG12M
AL750556-1346	AL750556	501311616	yes	1	0	0	0.996536	0.000434216	0.239583	0.5	0.260417	0.489583	0.5	0.499784	[A/G]	AATGGTTGCTTCAGGRATTGCTATTGGTTATGGTTCAACTTTGACACTAACTGATACATCAAGCAAGANTWAAAAAGGAACCAAAGGAGATGCTTCTATG[T/C]TGGGTCCAACATTGATGACTGCTGTACCGGCTATTTTAGATCGTGTCAGGGATGGTGTGAGGAATAAGGTTGAGACAACTGGTGGAGTTGCAAAGAAATT	0	0	0	0	0	FORWARD		0.996		Unknown	0	1909243860	AL750556-1346-0_T_R_1909243860	C	1			LG12M
AL750556-2403	AL750556	501311630	yes	1	0	0	0.996536	0.000434216	0.239583	0.5	0.260417	0.489583	0.5	0.499784	[A/G]	ATGGACACCAGAAWCTGGTCTTGTGACAGCAGCACTTAAGTTGAAGCGAGAAGTTATAAAGAAGACCTTTGCTGAAGAGCTGAATAAACTGTATAGTTGA[A/G]TAGMACTATTGAGCATGGATTAYGGCGAGGGATTACTGTCGTTGAATTTGGGGACAAYGAAAAAGTTTGAAAAACATGATAAAATTTNKNCCGTGCAAGG	0	0	0	0	0	FORWARD		0.899		Unknown	0	1909240000	AL750556-2403-0_T_F_1909240000	C	1			LG12M
AL750556-1234	AL750556	501311612	yes	1	0	0	0.996536	0.000434216	0.260417	0.5	0.239583	0.489583	0.5	0.499784	[A/G]	TTGTAGCGACAGTTGCYGCCGTGATGACAATTGTTCCAGGCCTTAGTAACAAAGACATATATCTGGCATACTTGCCGTTAGCTCATATTCTTGAACTAGA[A/G]GCTGAGGCTGTAATGGTTGCTTCAGGRATTGCTATTGGTTATGGTTCAACTTTGACACTAACTGATACATCAAGCAAGANTWAAAAAGGAACCAAAGGAG	0	0	0	0	0	FORWARD		0.965		Unknown	0	1909241698	AL750556-1234-0_T_F_1909241698	C	1			LG12M
AL750556-1261	AL750556	501311614	yes	1	0	0	0.996536	0.000434216	0.239583	0.5	0.260417	0.489583	0.5	0.499784	[T/C]	CAATTGTTCCAGGCCTTAGTAACAAAGACATATATCTGGCATACTTGCCGTTAGCTCATATTCTTGAACTAGARGCTGAGGCTGTAATGGTTGCTTCAGG[A/G]ATTGCTATTGGTTATGGTTCAACTTTGACACTAACTGATACATCAAGCAAGANTWAAAAAGGAACCAAAGGAGATGCTTCTATGYTGGGTCCAACATTGA	0	0	0	0	0	FORWARD		0.935		Unknown	0	1909240770	AL750556-1261-0_B_R_1909240770	C	1			LG12M
AL750556-1882	AL750556	501311622	yes	1	0	0	0.920837	-0.00993798	0.265957	0.494681	0.239362	0.486702	0.494681	0.499646	[T/C]	CTGGGTATTTGACATCAGATTCACCAATGCCACGAGGAGAGATAGTTATTGGTGGTCCCCATGTAACTCTGGGCTATTTCAAGAACAAAGAGAAAACTGA[T/C]GAGTCCTACAAGGTGGACRAGAGAGGAATGCGATGGTTCTATACTGGTGACATAGGGAGATTTYATCCTGATGGCTGCCTTGAGATTATTGANCCGTAAA	0	0	0	0	0	FORWARD		1		Unknown	0	1909245430	AL750556-1882-0_B_F_1909245430	C	1
AL750556-2316	AL750556	501311628	yes	1	0	0	0.996536	0.000434216	0.260417	0.5	0.239583	0.489583	0.5	0.499784	[T/A]	AGTTCAGAGCTCAATTTTACAGGCTGCAAAGGGTGCAAAGCTTGATAAATTTGAAAYTCCTTCAAAGATCATGTTACTTCCTGATCCATGGACACCAGAA[A/T]CTGGTCTTGTGACAGCAGCACTTAAGTTGAAGCGAGAAGTTATAAAGAAGACCTTTGCTGAAGAGCTGAATAAACTGTATAGTTGARTAGMACTATTGAG	0	0	0	0	0	FORWARD		1		Unknown	0	1909245431	AL750556-2316-0_B_R_1909245431	A	2			LG12M
AL750556-2098	AL750556		yes	0	0	1	0	0	0	0	0	0			[A/G]	CTTCAACATGGAGAATATRTTTCTTTGGGCAAGGTTGAAGCAGCTCTGGCATTGTGCCATTATTTGGACAATATCATGTTACATGCAGATCCATTCCACA[A/G]TTATTGTGTGGCTCTTATTGTTCCATCCCATCAAGCCCTYGARAGTTGGGCTCAGAAAGAAGGAATTGCTTACAAGGATTTTGCAGACCTGTGTCAGAAG	0	0	0	0	0	FORWARD		0.965		Unknown	0	1909241680	AL750556-2098-0_T_F_1909241680	C	1
AL750556-2141	AL750556		yes	0	0	1	0	0	0	0	0	0			[T/C]	CTCTGGCATTGTGCCATTATTTGGACAATATCATGTTACATGCAGATCCATTCCACARTTATTGTGTGGCTCTTATTGTTCCATCCCATCAAGCCCTYGA[A/G]AGTTGGGCTCAGAAAGAAGGAATTGCTTACAAGGATTTTGCAGACCTGTGTCAGAAGAGCGAAGCAATTAAAGAAGTTCAGAGCTCAATTTTACAGGCTG	0	0	0	0	0	FORWARD		1		Unknown	0	1909245206	AL750556-2141-0_B_R_1909245206	C	1
AL750556-2272	AL750556	501311626	yes	1	0	0	0.996536	0.000434216	0.260417	0.5	0.239583	0.489583	0.5	0.499784	[T/C]	AAGGATTTTGCAGACCTGTGTCAGAAGAGCGAAGCAATTAAAGAAGTTCAGAGCTCAATTTTACAGGCTGCAAAGGGTGCAAAGCTTGATAAATTTGAAA[T/C]TCCTTCAAAGATCATGTTACTTCCTGATCCATGGACACCAGAAWCTGGTCTTGTGACAGCAGCACTTAAGTTGAAGCGAGAAGTTATAAAGAAGACCTTT	0	0	0	0	0	FORWARD		0.988		Unknown	0	1909242915	AL750556-2272-0_B_F_1909242915	C	1			LG12M
AL750556-2696	AL750556		yes	0	0	1	0	0	0	0	0	0			[A/G]	TAACTACGCATTTTCTCCCAGTTGAACTTCTGTTCTCATTTGCCGCTGCTATACTGGCTTTTGTTACAATCAAAGCTAATGATTGCAATGCATGAACATC[A/G]ATAAWWTTTGGAATTCCTGCAACGATYAAGATACTTCCTGATCCATGGACACCTGANGCTGAAACTGGACTTTTGACAGCAGCATTTGAAGNSRAAAAGT	0	0	0	0	0	FORWARD		0.935		Unknown	0	1909240739	AL750556-2696-0_T_F_1909240739	C	1
AL750556-2565	AL750556	501311632	yes	1	0	0	0.996536	0.000434216	0.239583	0.5	0.260417	0.489583	0.5	0.499784	[T/C]	AAAGTTTGAAAAACATGATAAAATTTNKNCCGTGCAAGGAGAATTTAGCCCAATGCAGTGGCTAAGATCATACTCGGTAAATGTAGATGGTATTTTAAAT[A/G]TGCTCTAAAAACACTCTTCGGTGAGGAATTTAACTACGCATTTTCTCCCAGTTGAACTTCTGTTCTCATTTGCCGCTGCTATACTGGCTTTTGTTACAAT	0	0	0	0	0	FORWARD		1		Unknown	0	1909244949	AL750556-2565-0_B_R_1909244949	C	1			LG12M
AL750556-1618	AL750556	501311620	yes	1	0	0	0.996536	0.000434216	0.260417	0.5	0.239583	0.489583	0.5	0.499784	[A/G]	AGTTTYTCTGGGATGTACTAGTTTTNAAAAAGATACGTGCAGTTCTTGGAGGCCATATCCGTGGTTTACTTTCTGGTGGGGCCCCTCTTTCAGCAGATAC[A/G]CAACGATTCATCAACRTYTGCTTTGGGGCACCAATTGGTCAGGGATATGGTCTCACTGAAACTTGTGCTGGTGCAACCTTTTCTGAATGGGATGATATGA	0	0	0	0	0	FORWARD		0.915		Unknown	0	1909240335	AL750556-1618-0_T_F_1909240335	C	1			LG12M
AL750556-1636	AL750556		yes	0	0	1	0	0	0	0	0	0			[A/G]	TAGTTTTNAAAAAGATACGTGCAGTTCTTGGAGGCCATATCCGTGGTTTACTTTCTGGTGGGGCCCCTCTTTCAGCAGATACRCAACGATTCATCAACRT[T/C]TGCTTTGGGGCACCAATTGGTCAGGGATATGGTCTCACTGAAACTTGTGCTGGTGCAACCTTTTCTGAATGGGATGATATGACTGTTGGTCGTGTTGGTC	0	0	0	0	0	FORWARD		0.976		Unknown	0	1909242179	AL750556-1636-0_T_R_1909242179	C	1
AL750556-225	AL750556	501311624	yes	0	0	1	0	0	0	0	0	0			[T/C]	TCACCTGGCCGATGAGTCCCGCTACTGAAGATCAGTTGCTTTCGATGAGCAAGGTTTTAAATTTTGYTTAAGTTTCTTAAGTTACTGGCCAGATGCAAGC[A/G]ACCCAACTGTGCCCTTGTTGCAGTCATCATTAAAAGCAGATTCTCTGGCATCTGTCCAGCAATAAACCCTGTTCACAAAGATGAATGCCTACATTGTTGG	0	0	0	0	0	FORWARD		1		Unknown	0	1909244445	AL750556-225-0_B_R_1909244445	C	1
AL750559-1254	AL750559		yes	0	0	1	0	0	0	0	0	0			[I/D]	CTTTAGATACGATACTGCATTGAGTAGAGAGCATAAGAACAAAAGAGGGGGGCAAGATGTATGTGCAAGACAAGATTGAGGAGTACAGTGATGAAATTTT[-/T]GAGCTTCTGGATAAAGGAGCTCATATCTACTTCTGTGGATTGAAGGGCATGATGCCTGGAATTCAAGATNAYCTTAAAAAGAGTTRCAGAAGAGAGAGGAGA	0	0	0	0	0	FORWARD		0.988		Unknown	0	1909243024	AL750559-1254-0_M_F_1909243024	C	1
AL750559-1449	AL750559		yes	0	1	0	1	0	0	0	1	0			[D/I]	AGAGGAGAAAGTTGGGATGAGAGATTTTCACAGCTTAAGAAGAAAAAGCAGTGGCATGTAGAAGTTTATNAGTAATTTTATAGAGCTTAACTTCATCCTC[-/C]TAGGGCAATCTCCAATAAACCTTGGCCAAATTGATAGTTATTGTTTTGTCTTTTTGNAGAATATCAATCTAAGATTT	0	0	0	0	0	FORWARD		0.965		Unknown	0	1909241591	AL750559-1449-0_P_R_1909241591	C	1
AL750564-1467	AL750564	530865840	yes	0	0	1	0	0	0	0	0	0			[T/C]	AGTGTTTGAGACAGATGGAGCGAGCCTTTAATTTCGGAGATAACCAGATCCTACAGATCTAYGGCTTTACTCACAAGAGTCTCAGCAGCCGCGGCGTAAA[A/G]AGAACCCGTAACGACACAGACAAGCCTCTGGAAGTCAAGGATGAGCTCGGTCTTCTGCACCCTGCTTTCAAGGCMGTCAAGGKNTTGAATTTGTCCACAC	0	0	0	0	0	FORWARD		0.915		Unknown	0	1909240551	AL750564-1467-0_B_R_1909240551	C	1
AL750565-921	AL750565		yes	0	0	1	0	0	0	0	0	0			[I/D]	ATGCTTGATCCAGTTCCTATAACACTTCCCAAACCTGTCATGATGCATGACTTTGCCATAACTGATAACTATGCAATCTTCATGGATCTTCCTCTCTATT[-/T]TTCTCCAAAGGATATGGTAAAAGGTGGACTCATCATGTCTTATGATACTACAGAGAAAGCTCGTTTYGGTATATTGCCCCGATATGCCAAAGATGATCTTCA	0	0	0	0	0	FORWARD		0.935		Unknown	0	1909240967	AL750565-921-0_M_F_1909240967	C	1
AL750565-765	AL750565	501311635	yes	0	0	1	0	0	0	0	0	0			[T/G]	TGCAAACTCTTGGGCTAATGGATTACGATAATAAATTAGCACACTCCTTCACTGCACATCCAAAGGTTGACCCTGTTACAGGGGAGATGTTTACATTTGG[T/G]TNATCAACACAAGCCTCCCTATTTAACTTACCGGGTTGTTACAAAGGAGGGAATAATGCTTGATCCAGTTCCTATAACACTTCCCAAACCTGTCATGATG	0	0	0	0	0	FORWARD		0.9		Unknown	0	1909240294	AL750565-765-0_B_F_1909240294	C	1
AL750566-185	AL750566	530865643	yes	0	0	1	0	0	0	0	0	0			[T/C]	TATAAGCATAAGGCYCAAGTTAGATSKGAAAGCAAAGTAGAGCAAACGATAATATCATCAGTGCAGGCAACGACGCAGAAGAAATGGGGGAGCCGAGCAG[T/C]AGTAGCGGTASTGGGAGTGGTAATGGTGGTTCTGCCACCGGCACRACAGCAGATTCATACATTGGCAGTCTCATCAGCTTGACATCAAAGAGCGAAATAC	0	0	0	0	0	FORWARD		0.915		Unknown	0	1909240415	AL750566-185-0_B_F_1909240415	C	1
AL750566-230	AL750566	501311637	yes	1	0	0	0.779557	-0.0279896	0.104712	0.418848	0.47644	0.314136	0.418848	0.430882	[T/C]	ACGATAATATCATCAGTGCAGGCAACGACGCAGAAGAAATGGGGGAGCCGAGCAGYAGTAGCGGTASTGGGAGTGGTAATGGTGGTTCTGCCACCGGCAC[A/G]ACAGCAGATTCATACATTGGCAGTCTCATCAGCTTGACATCAAAGAGCGAAATACGTTATGAGGGCATTCTTTACACCATCGACACCCAAAACTCCAACA	0	0	0	0	0	FORWARD		1		Unknown	0	1909245432	AL750566-230-0_B_R_1909245432	C	1			LG4M
AL750567-46	AL750567		yes	0	1	0	1	0	0	0	1	0			[C/G]	AGCGTCCTGAAGGCCTTAAGGATTTCTCAGTTTGCTCTGGKAAGG[C/G]ACAGGCATCTGGCGGAGCGCAAGGAGTAGAGGAGCATTTCTCAGTTTGCTCTGTAGGCCACAGGCATCTGGTGGAGCGCAAGGAGTAGAGGAGTGCGGAG	0	0	0	0	0	FORWARD		0.877		Unknown	0	1909239708	AL750567-46-0_T_R_1909239708	B	2
AL750570-155	AL750570	501311639	yes	1	0	0	0.215004	-0.123992	0.541667	0.354167	0.104167	0.28125	0.354167	0.404253	[T/C]	TTCCRACCATATTTTTTTATCTTGAACTRCATCRATACAGCTCTACAGGGTTTTGCAAGGGTTTTATACAGTAGTAACCTTGAACTGGTGTGCCTTCTTG[T/C]KTCTTAAAAATGGGCTTGACTGCCATTACGGAGCGGGAAGGAGAACCTCATTTGGATACAGAGAACGGTGAAGAAACAAGACATGTACAGCCGCAGACTG	0	0	0	0	0	FORWARD		1		Unknown	0	1909247681	AL750570-155-0_B_F_1909247681	C	1			LG2
AL750570-156	AL750570	501311641	yes	1	0	0	0.279427	-0.108161	0.53125	0.364583	0.104167	0.286458	0.364583	0.408836	[A/C]	TCCRACCATATTTTTTTATCTTGAACTRCATCRATACAGCTCTACAGGGTTTTGCAAGGGTTTTATACAGTAGTAACCTTGAACTGGTGTGCCTTCTTGY[T/G]TCTTAAAAATGGGCTTGACTGCCATTACGGAGCGGGAAGGAGAACCTCATTTGGATACAGAGAACGGTGAAGAAACAAGACATGTACAGCCGCAGACTGC	0	0	0	0	0	FORWARD		0.996		Unknown	0	1909244160	AL750570-156-0_T_R_1909244160	C	1
AL750570-88	AL750570	501311643	yes	1	0	0	0.215004	-0.123992	0.541667	0.354167	0.104167	0.28125	0.354167	0.404253	[T/C]	GTGGGKCAAAGACATTCAAAGTTGGGCGATTTTAAGRCTCATATTCTTCAAAGTTTCCRACCATATTTTTTTATCTTGAACTRCATC[A/G]ATACAGCTCTACAGGGTTTTGCAAGGGTTTTATACAGTAGTAACCTTGAACTGGTGTGCCTTCTTGYKTCTTAAAAATGGGCTTGACTGCCATTACGGAG	0	0	0	0	0	FORWARD		0.988		Unknown	0	1909243327	AL750570-88-0_B_R_1909243327	C	1
AL750570-930	AL750570	501311645	yes	1	0	0	0.215004	-0.123992	0.541667	0.354167	0.104167	0.28125	0.354167	0.404253	[A/C]	TGAGGATGCATTGGAGCCAGAAGATGAAGTACAAAGATCCAGGACTTAAAATCGAGAATTATCTAACATGTTGAAAATCAGATAAGCTTTGAACACACCG[A/C]GGATNKTTTNGCAGTACATGGAAGGCTTCATTTGTTCCTCAATACGGCAGTTCCAAAATTGTTAACTTATCTGTAATTATATGTGGTCTGTAATAACCTG	0	0	0	0	0	FORWARD		0.935		Unknown	0	1909240956	AL750570-930-0_T_F_1909240956	C	1
AL750574-1158	AL750574		yes	0	1	0	1	0	1	0	0	0			[I/D]	GGKBYCCNSSAGSCNTTCATCGTCATGAGAAGTTAGCAATTGCTGTGTCAAAATCTCTACGCAGTCACTCTCTCCATGAGACAAATACAGATGGCCGTTT[-/T]CACGTCCGGACTAGAACATATCTAGATGGTTCTATTCTCAAAGAAGAAATGGAGCGTTCTGCAGATGTTCTGGCAGCTGGCTTGCTTGAAGCTGCAGATCCT	0	0	0	0	0	FORWARD		1		Unknown	0	1909247682	AL750574-1158-0_M_F_1909247682	C	1
AL750574-1276	AL750574		yes	0	0	1	0	0	0	0	0	0			[A/T]	ATATCTAGATGGTTCTATTCTCAAAGAAGAAATGGAGCGTTCTGCAGATGTTCTGGCAGCTGGCTTGCTTGAAGCTGCAGATCCTTCTCTTTCAAGTACA[A/T]TTTTCCTACGGCAGACGTGGATGTCAGAGTCAACTGATTCTGAGGATTCTGTTATAAAACCTAGACCTATTTGGGTAACTTACAGCTCCAAATATGGTAA	0	0	0	0	0	FORWARD		1		Unknown	0	1909245997	AL750574-1276-0_T_R_1909245997	A	2
AL750578-1296	AL750578	501311647	yes	0	0	1	0	0	0	0	0	0			[T/C]	GCATAGCAGATACCTCTTTNGATCGACTAAACAAGACAAACGAACTTGTATGTGAGCATACATGCATGCATCTTGAGTGCGTGCATATAGAGTGGCACAT[T/C]TGTTACCTTTNAGTCCGTTCTAAMCYTNAAAACRTTGCAGATTAYTACAGTTGAGTGTGTGTATAATANTACAGTAGCATATATTTATATTTTATCTATT	0	0	0	0	0	FORWARD		1		Unknown	0	1909245998	AL750578-1296-0_B_F_1909245998	C	1
AL750578-640	AL750578		yes	0	0	1	0	0	0	0	0	0			[T/C]	CAATACTGAAAAAGATTGAAGAGTTAAGGGAAACCATTCCCAATGTGCATATGTTGGATCAACTTAGCAATCCTGCTAATCCTGATGCACACTTTCRAGG[A/G]ACAGGTCCCGAGATTTGGCAAGATACAGCAGGCAAATTGGACATATTTGTTTCAGGTTCTGGAACAGGAGGAACTATAACAGGGGTTGGGCGATATCTGA	0	0	0	0	0	FORWARD		1		Unknown	0	1909245433	AL750578-640-0_B_R_1909245433	C	1
AL750578-636	AL750578	501311649	yes	1	0	0	0.422061	-0.0802851	0.828125	0.15625	0.015625	0.09375	0.15625	0.170003	[A/G]	MCCACAATACTGAAAAAGATTGAAGAGTTAAGGGAAACCATTCCCAATGTGCATATGTTGGATCAACTTAGCAATCCTGCTAATCCTGATGCACACTTTC[A/G]AGGRACAGGTCCCGAGATTTGGCAAGATACAGCAGGCAAATTGGACATATTTGTTTCAGGTTCTGGAACAGGAGGAACTATAACAGGGGTTGGGCGATAT	0	0	0	0	0	FORWARD		1		Unknown	0	1909244446	AL750578-636-0_T_F_1909244446	C	1
AL750582-592	AL750582		no													AGCATATAAGATATCAAAAGGCCTTTTGCAGAAGTTTGGACCTGACAGGGTTCTAGACACCCCAANTCACTGAGGCGGGTTTTACTGGAATTGCTGTGGG[T/C]GCAGCATACTATGGGCTACGACCAATTGTGGAGTTCATGACCTTTAATTTTGCCATGCAGGCTATTGATCAAATAATAAATTCTGCAGCCAAGACATATT	0	0	0	0	0	FORWARD		1		Unknown	0	1909247684	AL750582-592-0_T_R_1909247684	C	1
AL750582-244	AL750582		yes	0	0	1	0	0	0	0	0	0			[T/C]	ACTCTTTGTCTGACCCGACTTCCTTTTTCTGTGAGTTCTGTGGTTCCTGCGTCGGACGCAAATCGGCCATTGACAGTGTTATTCAATCTTCTCAGTTAAA[T/C]TCTAAGAAGAGAAGATGTGGGGTGCTTTGCGGCNAAAAATCTGGCATGACAACTCTTTTTTCTTCATTGAGACATGGTCAAGTTTTGGAGAGGTTGGTGC	0	0	0	0	0	FORWARD		1		Unknown	0	1909247099	AL750582-244-0_B_F_1909247099	C	1
AL750582-1585	AL750582		yes	0	0	1	0	0	0	0	0	0			[I/D]	CACATGGCAAGCTCNATTTTTAACTTTNGTTTATGTTAAGATTGWYGGCACTGTCTATTTTAGTGCCCGCGAAGGTCACATGGAGAGAGGGCTTGTTTTT[-/T]CTGGAGTTRGRAAAANGTATGTTCATTCTACATGTTTTCCATGAGTCCAGTGATTAGAATCGATCCTTGTTTGGTTCAGCTTCAATATTATGCACTATTATT	0	0	0	0	0	FORWARD		0.996		Unknown	0	1909243704	AL750582-1585-0_M_F_1909243704	C	1
AL750586-596	AL750586		yes	0	1	0	1	0	1	0	0	0			[I/D]	GACCTGGCTTCTTGGAAGCATTAGCACCTCAGTGGCTATCAAAAAAANTCTGGSCNGTGGTGTTACCTTCCATATCACACAATCCAAGGAGGCCTCCAAA[-/A]TTTGAGCTTGCCATTTATCCAACACCAAAGGTTTCTCGACCACGGACAATTATTTCACTATCGAAAGTTGAAATTGAAGAACCCAAGTTTGATTTGCCAGAT	0	0	0	0	0	FORWARD		0.8		Unknown	0	1909239154	AL750586-596-0_P_R_1909239154	C	1
AL750591-626	AL750591		yes	0	0	1	0	0	0	0	0	0			[A/C]	CATGATCTACGATTACTGTGGAGACACCAAAAGATTCCCACAGGGACCGCCTCCCGAATGCAAATGAACCCTCAATTCAATTCCATTCCATTGAATTCAG[A/C]GAATGAATTCTTCTGGATACCTGACCCTTCCACCCATTCTTTCCTATTACATGATCTATTCTTTCAWTMTTTTTCAGRCACACATGAYCTATTCTTTCAT	0	0	0	0	0	FORWARD		1		Unknown	0	1909234522	AL750591-626-0_T_F_1909234522	C	1
AL750591-840	AL750591	501311651	yes	1	0	0	0.995506	0.000563216	0.513369	0.406417	0.0802139	0.283423	0.406417	0.406169	[T/A]	CACAGAAAAAKAAACTTTCRATTATTCTTTCCTATTACATCTATTCTTTCATTCTTTGTCAGAAACACACAAACAGAAACGCATGTAACACAATCAATTC[A/T]TTTTGGGTACTGGTAATACAAARTCGAGCTCGAGATTCTTTTGATGAT	0	0	0	0	0	FORWARD		0.935		Unknown	0	1909234524	AL750591-840-0_B_F_1909234524	A	2			LG8F
AL750594-136	AL750594		yes	0	1	0	1	0	0	0	1	0			[C/G]	SAAGGAAAGTAAGGCCCGTACGAATTTCCTATTTGGCCTCGGATATTTTTGCTCCGCTCTCCYYTTTKKNRAGGCSSGNAGGGATAGCAAGGCAGGGNKG[C/G]ATCAATTTTATGGGCTTATCGGCCAGCAAGAATCCGAAGATTGTAGAAATGGCGATGGCTAAAGCGAAGGAGATCGTTTCCTCTAATTCTGTTGTGGTTT	0	0	0	0	0	FORWARD		1		Unknown	0	1909246972	AL750594-136-0_T_R_1909246972	B	2
AL750594-36	AL750594		yes	0	1	0	1	0	0	0	1	0			[C/G]	GGTCKKATACTGCGKSAGGCAGAGRSGTGGRANGG[C/G]AAGGAAAGTAAGGCCCGTACGAATTTCCTATTTGGCCTCGGATATTTTTGCTCCGCTCTCCYYTTTKKNRAGGCSSGNAGGGATAGCAAGGCAGGGNKGS	0	0	0	0	0	FORWARD		1		Unknown	0	1909245053	AL750594-36-0_T_R_1909245053	B	2
AL750595-740	AL750595		yes	0	1	0	1	0	0	0	1	0			[I/D]	CAGAACCAGATCGCCAAAGATGCCGTTGAATTGGCCCCAAGAAACGAAGATGGCAGACTTAGCATTGGCGCGTTCGTGCGTCAGGGATTGGAGTCCTTTT[-/T]GGGCCGATCAAGAAAATGGANTTGGAGTCCTTTTGCGCCGTTCAAGAAAATGATCCTGAACCTGCATATGCAAGAAATGGGAACGCATTNCACTGCTAACCG	0	0	0	0	0	FORWARD		0.915		Unknown	0	1909240528	AL750595-740-0_M_F_1909240528	C	1
AL750597-1117	AL750597		no													GCATTTGTATTCTCTAGTGTTGNCTGTTTTGGAAATTAGTCTAAGAATTCATTGTTTTTAACGTCTNCGTCTTTGACCTGGGNTTWAAAGTATCGAGGGA[A/T]TTTTCTTCTATTAATAATGCATCTTGTAAGCATGTATTGTGAATGCACTTCTAACTGAATC	0	0	0	0	0	FORWARD		0.813		Unknown	0	1909239290	AL750597-1117-0_T_R_1909239290	A	2
AL750597-28	AL750597		no													ATAGTCTGATACCAAAGTGCAAAGAGG[C/G]GCAAATTGAGAAGGGAATTGTGAAAACTAACGGGATTGAGATCGAGGGTGGGATCTACCTTTTGGGNTGATGGGTGATTCCCTGAGGGAGGCTCTCGTCG	0	0	0	0	0	FORWARD		1		Unknown	0	1909247685	AL750597-28-0_T_R_1909247685	B	2
AL750599-134	AL750599	501311653	yes	1	0	0	0.444397	-0.0764789	0.380208	0.442708	0.177083	0.398438	0.442708	0.479355	[T/C]	TTTTCCAACGCGACTTCCCCTCCGAGCAAGCTATTNCTAAATCTGGAATTGCTTGAAAGCACATTTTTCTGTGTGCAATATACAGGGATAAGTCTCAGAG[T/C]GAGGGCTTCTGTTCTTGGCTCTAGTATTTATCMGATTACTGGGTCTCCAGGAATACCCGACAGGCCAAANGGCAACATGCAACAGGGTGGAGCAGGTGAT	0	0	0	0	0	FORWARD		1		Unknown	0	1909245434	AL750599-134-0_B_F_1909245434	C	1		LG10
AL750601-25	AL750601		yes	0	1	0	1	0	1	0	0	0			[A/C]	ACATGATATCGGAAGAGAASSRRG[T/G]ACTACGTTTCAGTGTTGCCTTCTATTCATATCCAAGAGGGAGCTTCAAGTGTTGTTCAGAAGCAGAGAGTCATCAGCTCATATTTTGTTGATTTCAGACG	0	0	0	0	0	FORWARD		1		Unknown	0	1909247686	AL750601-25-0_T_R_1909247686	C	1
AL750601-1612	AL750601		yes	0	1	0	1	0	1	0	0	0			[I/D]	TTGTCCTTACNGTTGGTGGTGAGGATTGGTTCGAACTGTTTACTATCGCTACAGTTCAAATTTTGCAGTTGTAGGGTCCGTTCTGATTTCAAACTTTAAA[-/A]GCAATATTAATGGTATTTAATGTTT	0	0	0	0	0	FORWARD		0.748		Unknown	0	1909238909	AL750601-1612-0_M_F_1909238909	C	1
AL750605-373	AL750605		yes	0	0	1	0	0	0	0	0	0			[T/C]	ATTACGATCCTGCCCCGCCTCGAGGATCATATGGCCGTGTCTCACAGCATGAATATCCTCCTCGTCATGGTCATGGCAGCCACACCTACGAAGAACGTGT[A/G]GAATATGAGGTGTCTGATGAAGAAGATGGTTACGAGGAGGGATATAGGCAGCAAGCCATACCCTACAACAAAANGCCTNCAACAATACTATAGGCGCGAT	0	0	0	0	0	FORWARD		1		Unknown	0	1909246977	AL750605-373-0_B_R_1909246977	C	1
AL750605-511	AL750605		yes	0	0	1	0	0	0	0	0	0			[D/I]	AGGGATATAGGCAGCAAGCCATACCCTACAACAAAANGCCTNCAACAATACTATAGGCGCGATACATATGTTGTTGATCAACCACCACCTCCTCCTCCCC[-/C]ACGTCGTCGTCCACACAGCAACTACTACGTTAGGGATGAGTATGTCCAGTACTAAGTCTAGGTTATAATTGGACTAWTAKAGATACTTATGCACCAATGGGN	0	0	0	0	0	FORWARD		0.949		Unknown	0	1909241203	AL750605-511-0_M_F_1909241203	C	1
AL750605-588	AL750605	501311655	yes	1	0	0	0.3748	0.0887519	0.068421	0.452632	0.478947	0.294737	0.452632	0.415704	[T/A]	TCAACCACCACCTCCTCCTCCCCNACGTCGTCGTCCACACAGCAACTACTACGTTAGGGATGAGTATGTCCAGTACTAAGTCTAGGTTATAATTGGACTA[A/T]TAKAGATACTTATGCACCAATGGGNTTGCCTACTTGTAGCTAAATAAANTATTGAGCTATCYTTAAAACTATCCAKAAGTAATAGCTCAATATGAATAAA	0	0	0	0	0	FORWARD		0.988		Unknown	0	1909242902	AL750605-588-0_B_F_1909242902	A	2
AL750612-1280	AL750612	501311657	yes	1	0	0	0.542727	-0.0608695	0.286458	0.46875	0.244792	0.479167	0.46875	0.499135	[T/C]	TTAWTACTAGATGGTNMAAAMWCTATTNRAAACTATAAAANTGAATATGGTGCTAGACTTTGTGAGGCAAAGAACAATGCCAATCTCTCTGTGATCTCAA[T/C]TTAATTATGACTATTTACTACATCTATTGCTAGTCCCAAGGTAATAATTCTTGATATTCCTTTGGCATAATG	0	0	0	0	0	FORWARD		1		Unknown	0	1909247687	AL750612-1280-0_B_F_1909247687	C	1		LG4
AL750612-172	AL750612	501311659	yes	1	0	0	0.542727	-0.0608695	0.286458	0.46875	0.244792	0.479167	0.46875	0.499135	[A/G]	GATAAAGAAAGAAAGCTCATGTTGACTTKRGGGGCTTTCGTTGCCAATAAGCTATCCAAACCCTCTGCATTCGGTTTTGTATCTGCACGTAATCTTCCTC[A/G]TTCACAGTCCAGCGGTCGTCCATCACTCACTCCACTGCGCGCAATGGCGTCTTCTGCCGCTGCCGAGTTTCAGAAAATTGAAATTCAGCGAGACGATACT	0	0	0	0	0	FORWARD		1		Unknown	0	1909247632	AL750612-172-0_T_F_1909247632	C	1		LG4
AL750612-870	AL750612	501311661	yes	1	0	0	0.542727	-0.0608695	0.244792	0.46875	0.286458	0.479167	0.46875	0.499135	[A/G]	ATCAGGAGTGCCGTATGAGGTTCATATTTACCCTGGAAATGGTCATGCGTTTATGAATTCTTCTCATGAAGCTGTCGAGCGCAAAAAGAATCTAGGATTT[A/G]CTGAGCATGACCAGACAGCAGTTGAGTTGGCATGGTCTCGATTTCGTTNTTGGATGAAAAAWWANTTGTGGAATTGAAATGAGATCATTGAATATTAGGA	0	0	0	0	0	FORWARD		0.965		Unknown	0	1909241883	AL750612-870-0_T_F_1909241883	C	1		LG4
AL750614-1089	AL750614		yes	0	1	0	1	0	0	0	1	0			[I/D]	CCCTCAATATGGAAATGACTATAAGGAACCCAAGCATGGACATCACCATCACCACCGCAAATATTCTGATGAATGATGTGAATAGCTAATGTTTTACTCA[-/A]CGAGTAAAACTTAACCANKNGGCATTGTCGTGCATACTCCAATAAGATTTCCTTTNAGCGCGGGAAATCCACTGCAATATTATAAATGCTANTTTWWTAATA	0	0	0	0	0	FORWARD		0.935		Unknown	0	1909240968	AL750614-1089-0_M_F_1909240968	C	1
AL750614-1186	AL750614		no													TCANCGAGTAAAACTTAACCANKNGGCATTGTCGTGCATACTCCAATAAGATTTCCTTTNAGCGCGGGAAATCCACTGCAATATTATAAATGCTANTTTW[A/T]TAATATGTTGCTGATAAACTGGATGACTTGGGTATAAATTTCAATGGATATACTTACTACATATCACTTTAATGTTTAATATATAGCTAATAARGTATTG	0	0	0	0	0	FORWARD		0.858		Unknown	0	1909239523	AL750614-1186-0_B_R_1909239523	A	2
AL750615-2015	AL750615		yes	0	0	1	0	0	0	0	0	0			[T/C]	GCATTTCTGCCCACTTACAGAGTTTAGTTACTATGGTTTAACTTCTAAACAATTATTGTAAGGCAAAATTGAGATCAGAATCTTGGGTTACACTGCTTTT[T/C]CATTCTTTGTTTTYNAGTTATGAATTTAAGATTACTGGTGTGCTGAAATTTGCAAATTCGTGTGAGAAATCTTGAGATTATAATTATTT	0	0	0	0	0	FORWARD		0.899		Unknown	0	1909240124	AL750615-2015-0_B_F_1909240124	C	1
AL750615-248	AL750615		no													CTTGTATATCACATACTGGTCGTTTGTCTCATATTGCTATCTCTCTTGTAGGCCTCATTCTTTGTCCTTTGATCTGACGCTTTGAAGCTTTTCTTCCATT[A/T]ANTTTTTTCCCTTTTTAATAAACTCGGGGCATTGAAAAGGAAGCCATGGATACAGAGCAGGGAAAGGTCTTCATTGGAGGCATATCGTGGGAGACCACGG	0	0	0	0	0	FORWARD		1		Unknown	0	1909247689	AL750615-248-0_B_F_1909247689	A	2
AL750615-1642	AL750615		yes	0	1	0	1	0	1	0	0	0			[I/D]	AGAGTTTCTGATGCAAGGTTTAGGCCATACCCGGCATCTGCGGATCGTGCTAGCTGATTGCAATTTGGTATACTCTTTCCTTCAGGCCCTGCTTAAAGAA[-/A]GATCAATTCAAGAACTCTTGCAATCGTGTACCTTTTTNGTGTTCCCTTCAACCATKKTTTTNTYCYTTTCCTTTCGGTGGTGCCACCTAATATCATTGCAGG	0	0	0	0	0	FORWARD		1		Unknown	0	1909247634	AL750615-1642-0_M_F_1909247634	C	1
AL750615-1708	AL750615		yes	0	1	0	1	0	1	0	0	0			[A/G]	GGTATACTCTTTCCTTCAGGCCCTGCTTAAAGAANGATCAATTCAAGAACTCTTGCAATCGTGTACCTTTTTNGTGTTCCCTTCAACCATKKTTTTNTYC[T/C]TTTCCTTTCGGTGGTGCCACCTAATATCATTGCAGGATGTTGGCTTTGAGGAGAGCTTGCCTAAATCTTTNGSSGGTGAGCTTTNACTATGGCAACCTTG	0	0	0	0	0	FORWARD		1		Unknown	0	1909245914	AL750615-1708-0_T_R_1909245914	C	1
AL750623-560	AL750623		yes	0	0	1	0	0	0	0	0	0			[T/C]	TGGATAACCACTATCCTGTGCGCAGTGCTTTTYYNGTTATCAACAAGGTGCTGGATGAATACCAACAGAACTTTGGTGATTCCTGGAGGACTGTTCAGTC[A/G]GATGCAAACCAATCTTGGCCCTACTTAAACGATGCTTTGACTAAATTTCAGGATCCAGCAGAGGCGGATAAACTCCTGAAGATCCAGAGAGACTTGGATG	0	0	0	0	0	FORWARD		0.988		Unknown	0	1909243190	AL750623-560-0_B_R_1909243190	C	1
AL750631-340	AL750631		yes	0	0	1	0	0	0	0	0	0			[T/A]	AAAACCCACATAAGCATGTATCWTTCAAGCAACGAACAATTGCCTATATGCAGCCCTTTACACTGGATGTCTTCATATCAAAGCGCTTTGTTAGTGCATC[A/T]ATTACMCACAGGGTCACGAGCAAGCAGGTGGCAGTTGCAGGTACAAATTCTAAAGACATAAAAGCTGCATTGAGGTCTAAGTCAGATATTCCTGCTTGTT	0	0	0	0	0	FORWARD		1		Unknown	0	1909234529	AL750631-340-0_B_F_1909234529	A	2
AL750631-346	AL750631		yes	0	0	1	0	0	0	0	0	0			[T/G]	CACATAAGCATGTATCWTTCAAGCAACGAACAATTGCCTATATGCAGCCCTTTACACTGGATGTCTTCATATCAAAGCGCTTTGTTAGTGCATCWATTAC[A/C]CACAGGGTCACGAGCAAGCAGGTGGCAGTTGCAGGTACAAATTCTAAAGACATAAAAGCTGCATTGAGGTCTAAGTCAGATATTCCTGCTTGTTTGGCAR	0	0	0	0	0	FORWARD		0.976		Unknown	0	1909234530	AL750631-346-0_B_R_1909234530	C	1
AL750631-190	AL750631		yes	0	0	1	0	0	0	0	0	0			[A/G]	GCAGAAATCATTTAGATGTCTTTTCTGTCCTTGCAAGAGAGTTCCACAGTGGAAAGGAATTATGTGGACCTAGAAGCTTTTTTGGCGTGGAGGATTTTGT[A/G]GATGATGACAACACTAAACCATACACATATAGGAAGGAGAAAATATCAAAAAACCCACATAAGCATGTATCWTTCAAGCAACGAACAATTGCCTATATGC	0	0	0	0	0	FORWARD		1		Unknown	0	1909234525	AL750631-190-0_T_F_1909234525	C	1
AL750633-732	AL750633		yes	0	1	0	1	0	0	0	1	0			[A/G]	ACATTTCAGGAACTAGTGCTGCATTGGAATTTGCTGTTCTCTCTCTCAAGGTCGAGCATATATTAGTTATTGGTCACAGTCGTTGTGGAGGAATTAGGGC[A/G]CTTATGTCAATCCCAGATGAAGGAACAATTTCAAGTGAATTCATTGAAAGATGGGTGACAACAGCAAATGATGCACGCTTGCGCACAAAAGCTGTTGCTG	0	0	0	0	0	FORWARD		1		Unknown	0	1909234532	AL750633-732-0_T_F_1909234532	C	1
AL750633-188	AL750633		yes	0	1	0	1	0	1	0	0	0			[I/D]	TACTGCGYACGCAGTCAACACTCTTYATGCAATCGGATACTCAGCTTGCTAATTCTTCTTATTGTCATTCAATGCCACTCCGGACTAAGCTAAAGCTTTT[-/T]ATCAACTGTCCCAGACGAAGACCAGCGTCAAAGACGGAGATCCGAGCGTCCTTGAGAGTGCAGACTGCTGATGACCTCTTCGACGAGACGCACAGGCGGTTC	0	0	0	0	0	FORWARD		0.976		Unknown	0	1909234531	AL750633-188-0_P_R_1909234531	C	1
AL750638-151	AL750638		yes	0	1	0	1	0	0	0	1	0			[A/G]	AATCCGATATCCCGTGCAAGTCCATGTACTTAGACGCCAAAATCCTTCTCCCCTCAATTCANATTGTAAGTTGTATTTTGGCACGATTCCGTGTAACGTT[T/C]CATTGCGAACCCAGGGAACCAAGATCGCCTCCGTGGTGTTATGATTATCATCAAGGGTAGAGACAAATTAGTTTTCCATTTCCATGAACATTCTGCAGCG	0	0	0	0	0	FORWARD		0.976		Unknown	0	1909242609	AL750638-151-0_T_R_1909242609	C	1
AL750642-55	AL750642		yes	0	1	0	1	0	1	0	0	0			[A/C]	GGACCCACGGCATGGAGGNAGGGTTTATAATTAACCATTTAGTTGTTTTTSKSG[T/G]GGAGAAAGATAGTGGTGCGTGTGTTTGCCGTGCAGAGGATCGATAGATCGWYTCAATCAATCAAAGYATCAATAACATTAATCAATGGCGACCTTCTCGG	0	0	0	0	0	FORWARD		0.949		Unknown	0	1909241205	AL750642-55-0_T_R_1909241205	C	1
AL750648-1910	AL750648		yes	0	0	1	0	0	0	0	0	0			[D/I]	GATTCCAACAATGAAACAACTTCTAATTCTGGGATTTTAAGGAATTTCGTAAATGAAGATGACCTAAAGAATTCATATACGTTTGATGTGCCTGTTGGGG[-/G]TCCTGGTTCTTTACTAGAGCTTAGTCAACTTTCAAAAGATGCAGATCTGGCTCCAGGCCAACCAGTTCATCCTGTGCAGTCTTCACTTGGGCATGGTGTTAT	0	0	0	0	0	FORWARD		1		Unknown	0	1909247691	AL750648-1910-0_P_R_1909247691	C	1
AL750648-2031	AL750648	501311663	yes	0	0	1	0	0	0	0	0	0			[A/G]	TTAGTCAACTTTCAAAAGATGCAGATCTGGCTCCAGGCCAACCAGTTCATCCTGTGCAGTCTTCACTTGGGCATGGTGTTATTGGACGGAGAAGTGGTTC[T/C]GATCTTGGTGCAATTGGTGATAATCTAGTAGGTTCGATTGGGAGCCCTGGAGGAGTGCATGATCACATTTATAGTCACCAGATGCTTGAATCATCATATC	0	0	0	0	0	FORWARD		0.996		Unknown	0	1909244052	AL750648-2031-0_T_R_1909244052	C	1
AL750648-454	AL750648		yes	0	1	0	1	0	0	0	1	0			[D/I]	CAGACTGATTTTGAAGAATTTGAGGACGTAGATGATCTATACAACACAATGCCCTTAGATAAGGTGGAGGGATTAGAAGATTTGGTTACAATAGTTCCCC[-/C]TGCAGTTGTTGTCAAGGAGARGGCAGCTGCAGGTGCTCCAACTGTGAATGGCACTTCTTTGAAAGTTTCCATTGCATCCCCTGCAACCCAACCAACGGGTTC	0	0	0	0	0	FORWARD		1		Unknown	0	1909245999	AL750648-454-0_M_F_1909245999	C	1
AL750648-475	AL750648		yes	0	0	1	0	0	0	0	0	0			[T/C]	GAGGACGTAGATGATCTATACAACACAATGCCCTTAGATAAGGTGGAGGGATTAGAAGATTTGGTTACAATAGTTCCCCNTGCAGTTGTTGTCAAGGAGA[A/G]GGCAGCTGCAGGTGCTCCAACTGTGAATGGCACTTCTTTGAAAGTTTCCATTGCATCCCCTGCAACCCAACCAACGGGTTCTCCAAGTTCAGTTACTCCA	0	0	0	0	0	FORWARD		0.976		Unknown	0	1909242386	AL750648-475-0_B_R_1909242386	C	1
AL750648-2275	AL750648	530865997	yes	0	0	1	0	0	0	0	0	0			[T/C]	TGTGCCGAGGCATCCTGCTGTAACACCTGCTAGCTATCCCCAAACACAAGCTCCAATTATTGATAATCCTGTCTTTTGGGACCGCTTGGACCCAGATGCC[T/C]TATTTTTTGCTTTCTACTACCAGCAAAATACATATCAACAGTATTTAGCAGCAAGAGAATTGAAGAAACAATCCTGGAGATACCATCGAAAATATAACAC	0	0	0	0	0	FORWARD		0.996		Unknown	0	1909243762	AL750648-2275-0_B_F_1909243762	C	1
AL750651-377	AL750651	530866189	yes	1	0	0	0.999989	1.4e-06	0.989583	0.0104167	0	0.00520833	0.0104167	0.0103459	[T/C]	ATGCCACAGGCTTNGTAAAATGACAGTATNCTTTTCTTNGTTCATACCCTAGCATCAATATTTTCATTCTNATGCAAGTATGTTGCATCTGAAGTCTACC[A/G]TGATCTTTACAAATGAAGTATTCAACTCTGTGAATCGCTGTGGCTTTGGTTCTGCAATTCTTATATGAGTAAGTTGCATCTGAAGTCTGCCATGATCCTT	0	0	0	0	0	FORWARD		0.988		Unknown	0	1909234534	AL750651-377-0_B_R_1909234534	C	1
AL750653-82	AL750653	501311665	yes	1	0	0	0.874009	0.0158568	0.0104167	0.197917	0.791667	0.109375	0.197917	0.194863	[T/G]	MARYSSTAYAATCRACNCNGARTAMANKSKSKATTGGNKGGGAGRACGANAGAGGSGGARGCGAAGAAGAGGAAGGAGAGG[A/C]CGAGCAGGATGACGACCAGACTGAAGAAGAACAGGAAGAAGAGAGGGCATGTGAGCGCAGGCCACGGGCGTATCGGCAAGCACAGGAAGCATCCAGGTGG	0	0	0	0	0	FORWARD		0.949		Unknown	0	1909241438	AL750653-82-0_B_R_1909241438	C	1		LG3	LG3F
AL750654-1506	AL750654	501311667	yes	1	0	0	0.174038	0.135934	0.322917	0.546875	0.130208	0.403646	0.546875	0.481414	[A/G]	GCCTATTGTGTGATTTGRANGGTTCGATGAAAANATAANGATTTCCTCACTCGTTTCTAGCTCGTCTAGATAACTGAGTGGTGCCTAGCAGATTTGTCGC[A/G]TCCTCTCTGCTCACATTTTCAACAGATGGGCCATGTGAGATGTGCATCCTAGCAGCTKGNTTTKGTATTCTGCTAGTTTNGCAAGTRRAANAANTTCTCT	0	0	0	0	0	FORWARD		0.996		Unknown	0	1909244109	AL750654-1506-0_T_F_1909244109	C	1		LG4	LG4F
AL750657-219	AL750657		yes	0	0	1	0	0	0	0	0	0			[T/C]	GATAACGTGGAGAAAGTTGTTTGAAGTCTATTGTAAAANTAATTTTTTAACATGAGAATTTGCCAATGAATCTCTTTAAGAACCTGTTTAAAAACTTGTC[T/C]RACACTCTCACTGTGTATGGTTTGCTAGATGTATATTCTACCTTACTGTGTTTTGGATGAGCCCTAAAGCTCAAATACCAGCCTGGGTATTCAACATGAC	0	0	0	0	0	FORWARD		0.899		Unknown	0	1909239982	AL750657-219-0_B_F_1909239982	C	1
AL750657-220	AL750657	501311669	yes	1	0	0	0.145247	0.145652	0.692708	0.302083	0.00520833	0.15625	0.302083	0.263603	[T/C]	ATAACGTGGAGAAAGTTGTTTGAAGTCTATTGTAAAANTAATTTTTTAACATGAGAATTTGCCAATGAATCTCTTTAAGAACCTGTTTAAAAACTTGTCY[A/G]ACACTCTCACTGTGTATGGTTTGCTAGATGTATATTCTACCTTACTGTGTTTTGGATGAGCCCTAAAGCTCAAATACCAGCCTGGGTATTCAACATGACC	0	0	0	0	0	FORWARD		0.988		Unknown	0	1909242952	AL750657-220-0_B_R_1909242952	C	1
AL750657-780	AL750657		yes	0	1	0	1	0	1	0	0	0			[I/D]	TYCCCAGGTTCCTGTAGCTCCACTCCCAAATTCCACTGAAGGCGCACCTGTCCCAAACCATCCATGGACGTACAACTCATCTGCTTCTGAAGATCTTTTT[-/T]ATGAACGAGGCATTCCCACCATGATAACATGGAGCTACGGTGGCAATGATGTGGCAGTGGAAGGTTCTTGGGATAATTGGACCTCAAGAANGCCTTTGCACA	0	0	0	0	0	FORWARD		1		Unknown	0	1909244447	AL750657-780-0_P_R_1909244447	C	1
AL750660-1431	AL750660		yes	0	1	0	1	0	0	0	1	0			[T/A]	NGTTCTGAATATTCAGTGGNGCNAGAGACTCTGATTGCGTACAGCAACTTTAGTGTATTATATCAAGGTCATGCATTTGTTATTGTTCTTATCTTTAACG[A/T]ATTATTTTTTTAMCNATCTTAAATTTGACCTTGCTAGCTTATGTT	0	0	0	0	0	FORWARD		0.813		Unknown	0	1909239291	AL750660-1431-0_B_F_1909239291	A	2
AL750663-226	AL750663	501311673	yes	0	0	1	0	0	0	0	0	0			[T/G]	TAGGAGGTTTAGAGTTAGATTYCAGGAAGCCATGGATCCAGTACRGCAATCTCTTCCACACGAAATAGGAGGTATTACCGATGCATTGCGCTACGGACTT[T/G]CGGGGNTTAAGAGCGACATTCTTATATCGCATCCAGTTCAAGTTATTCARGAAAATGCTAAGAAGCAGCAAAGAGAAATGAAGAATAATATTCTTGMAAA	0	0	0	0	0	FORWARD		0.996		Unknown	0	1909243675	AL750663-226-0_B_F_1909243675	C	1		LG11
AL750663-89	AL750663	501311675	yes	1	0	0	0.746138	0.0323736	0.161458	0.5	0.338542	0.411458	0.5	0.484335	[A/G]	TTTTCTCATTATAGTMTTTATTTSKKGGGCAACAATTCTCCCCGAACTTCGACWAGAGAGAGAAGGNAAAATTGYGCAGAGAGTCCAT[T/C]AGAGGTTTCGCGTTCGATTCTAGGAGGCGGTTCGTGTAGGAGGTTTAGAGTTAGATTYCAGGAAGCCATGGATCCAGTACRGCAATCTCTTCCACACGAA	0	0	0	0	0	FORWARD		0.949		Unknown	0	1909241188	AL750663-89-0_T_R_1909241188	C	1		LG11
AL750663-147	AL750663	501311671	yes	1	0	0	0.438835	0.0774162	0.130208	0.510417	0.359375	0.385417	0.510417	0.473734	[T/C]	CTTCGACWAGAGAGAGAAGGNAAAATTGYGCAGAGAGTCCATYAGAGGTTTCGCGTTCGATTCTAGGAGGCGGTTCGTGTAGGAGGTTTAGAGTTAGATT[T/C]CAGGAAGCCATGGATCCAGTACRGCAATCTCTTCCACACGAAATAGGAGGTATTACCGATGCATTGCGCTACGGACTTKCGGGGNTTAAGAGCGACATTC	0	0	0	0	0	FORWARD		0.996		Unknown	0	1909243663	AL750663-147-0_B_F_1909243663	C	1		LG11
AL750663-170	AL750663		no													AATTGYGCAGAGAGTCCATYAGAGGTTTCGCGTTCGATTCTAGGAGGCGGTTCGTGTAGGAGGTTTAGAGTTAGATTYCAGGAAGCCATGGATCCAGTAC[A/G]GCAATCTCTTCCACACGAAATAGGAGGTATTACCGATGCATTGCGCTACGGACTTKCGGGGNTTAAGAGCGACATTCTTATATCGCATCCAGTTCAAGTT	0	0	0	0	0	FORWARD		0.896		Unknown	0	1909239914	AL750663-170-0_B_R_1909239914	C	1
AL750665-1045	AL750665		yes	0	0	1	0	0	0	0	0	0			[G/C]	GCTCCATTAGATCTTTTCCCACAGGGTCTACCCAATTTGGGAGCGGGAGCTGGAGCTGGAGCTGGAGTTGGTGCTGGCATTGGTGCTGGGGCTGGGATCG[C/G]GGCTGGTGCTGGGGCTCTTGACTTTCTACGGAACAACCCACAGTTCCAGGCTCTACGTACAATGGTCCAGGCCAACCCTCAAATATTGCAGCCAATGCTT	0	0	0	0	0	FORWARD		0.834		Unknown	0	1909239405	AL750665-1045-0_B_R_1909239405	B	2
AL750665-388	AL750665		yes	0	0	1	0	0	0	0	0	0			[I/D]	CAAATAGAGCAAATTCAAGGAGCACAGACTTACCCGAGTGAACAGCAGCTGGTGATTTATCAGGGCAAGGTGCTGAAGGATGAAAGCACTATTGAAGAAA[-/A]CAAAGTCAGTGAGAATACATTCCTTGTGGTTATGCTGTCTAAGACTAAAGCAACAACGGCTGGTGCCTCATCGACACAGGCCCAACCATCTGTTTCTGCATC	0	0	0	0	0	FORWARD		1		Unknown	0	1909247100	AL750665-388-0_M_F_1909247100	C	1
AL750669-563	AL750669		yes	0	1	0	1	0	0	0	1	0			[A/C]	CGTAAATAGATCGAAGGTCGTCTCTTTAAACCAGTGATTTGTAGAACTAGATTTTATTTNATTTTYNAATTTTNGKTTTWTATTGKACTTCTTTTTTCYK[T/G]CCGGATTCGCTTTGTCCATTTGTTAATACAAGTTGGATTTTACTTATTGTAATCTAATTATGTCTATTAATTAAATACNMMAAAACCAGACYTAGATTAT	0	0	0	0	0	FORWARD		0.935		Unknown	0	1909234535	AL750669-563-0_T_R_1909234535	C	1
AL750673-367	AL750673		yes	0	0	1	0	0	0	0	0	0			[T/C]	CCTTTTTTNAGGTAGTCTTTGCAATTTTNKCTTAGGACATTGTTTTCAGCTAGTCTTGGGGCATTCAGATTGTGTTCTGTGGACATGCATGGAAAGGCCC[T/C]YCCCAATCCAGTAGGGCAGGATCTTTCTATGCTTTTGTAAGTGCTGTCTTCTCCTATGTTACTCCGAACTTCCATGCCTTGGATTTTGGCTGGGGAATTG	0	0	0	0	0	FORWARD		0.976		Unknown	0	1909234537	AL750673-367-0_B_F_1909234537	C	1
AL750673-243	AL750673		yes	0	0	1	0	0	0	0	0	0			[A/C]	GAGGAGGAAGATGACGATGACGACGATGATGAGGAGGACGACGATGAGGAAGATGATGAAGAAGATGAAGATGATGATGAGGATGAAGAGCCTCCTGCCC[A/C]AAAARRANAAAATGAGATACTAGCCTTTTTTNAGGTAGTCTTTGCAATTTTNKCTTAGGACATTGTTTTCAGCTAGTCTTGGGGCATTCAGATTGTGTTC	0	0	0	0	0	FORWARD		1		Unknown	0	1909234536	AL750673-243-0_T_F_1909234536	C	1
AL750674-1217	AL750674		yes	0	0	1	0	0	0	0	0	0			[I/D]	AAGGATGCCGAAAAGGAAGCCTTTGACGAGGCAGAGAAAANGAAAGAAGAGGAGGAGAAAGAGAAAGAGCCTGATGATGAGGATACAGATGAGGAGGAGG[-/A]AAAATCTGATGACGAGGATGCAGATGAATTAGACAATGAACACAAAGAAGCAGACAAGAAAGAACATGAATTAGACAGTGAACACAAAGAAGAGGACAAGAA	0	0	0	0	0	FORWARD		0.965		Unknown	0	1909241932	AL750674-1217-0_P_R_1909241932	C	1
AL750680-72	AL750680		no													SKGGAAAGGGTTGGCGAGACTCAGCTCGGGACTTGAGAATCGCTTTTCTTCTCTGTTAATTCATTACTTTT[-/T]CAACGTACCCTTGCGAGCGTTGCAGCGTTCAGACCTCCACGGAAACGTCTGTTTTNCGTAGCTGCCGTCATAGACGACCTMCTCGAGCTTCAATCCATTGAG	0	0	0	0	0	FORWARD		0.988		Unknown	0	1909243328	AL750680-72-0_M_F_1909243328	C	1
AL750684-333	AL750684		yes	0	0	1	0	0	0	0	0	0			[A/G]	AGGTACTTATCTTCAACTCTTCTGATGAGCTGAGGCGAGGGGAGCTAGCTCTCTGGGTGTGGAATGATGGCGAACAACATTGTGATGGGCAGATCATCAT[T/C]ATCCTCTAATGGGTTGTTTAAAGCTGATACAATCGGGCAGAGAATGATCGGCCTGATAGCCAATCTGTGCTTCGCCTTGTTCGTGATTGGAGTGGTGGTG	0	0	0	0	0	FORWARD		1		Unknown	0	1909247693	AL750684-333-0_T_R_1909247693	C	1
AL750684-2008	AL750684		yes	0	0	1	0	0	0	0	0	0			[A/T]	TGATACTGAAGTGTTCTTCAGAGGCAAAAGNCAGATCGACACATTTGGTGATCTCACCAAGGATTGCAAAGATGGCGCTGGTACTTGTTCATCTTGAAAG[A/T]GAATGCCGCAGTGCTAATGAAGTTGTCAACGGGTGCTGGATTTACAAAGCCTTTCTGCAAGGTTTTGTCCATTCATTTTGCATTCGATTCCTTTNAGAAG	0	0	0	0	0	FORWARD		1		Unknown	0	1909247355	AL750684-2008-0_T_F_1909247355	B	2
AL750684-1563	AL750684		yes	0	0	1	0	0	0	0	0	0			[T/C]	AGCCGGATAACTACTGGTACCGAGTCTGCGAAGGCGAGATGGAGAATGTGATACAAAGGCCTTGGGATCTGATCTGGAAGTCTAGGAGGCTGATGGAGAT[T/C]GTCTCGGCGATCAGTACTAGAATGAACTGGGATTTNGATTCAGTTCATGTTGTTAGAGGGGAGAAGGCAAATAACAAAGATCTCTGGCCTAATCTAGRKC	0	0	0	0	0	FORWARD		0.996		Unknown	0	1909244048	AL750684-1563-0_B_F_1909244048	C	1
AL750684-2189	AL750684		yes	0	1	0	1	0	1	0	0	0			[I/D]	CATTCGATTCCTTTNAGAAGGGAAGAATTTNAAGGCAAACAAGCAAGTGCATTTTCTGTTATGAGTAGCATATGTAGCATTGTGCCTAATTTCAGTTTTA[-/T]TTTTGTTATTNGACCTCTGAGAAGTGTTTCGCTCAGCATAGATTACTTCCAMGTAGATTCACAAGTGATGTTAGTCTTAAAACAGTATTTGGCAGAACAANT	0	0	0	0	0	FORWARD		0.858		Unknown	0	1909239521	AL750684-2189-0_M_F_1909239521	C	1
AL750684-2355	AL750684		yes	0	0	1	0	0	0	0	0	0			[T/C]	TGATGTTAGTCTTAAAACAGTATTTGGCAGAACAANTCCAGAAGTTTGAATAAGTTTTAGTTGTCGAGACTGCAGATCACCAAGCAGATGTATTGTCTTA[T/C]TTGTAGTTCAGATTAATGATACAAAGAGTTGATTCAAGAGCATGCCATTCTATTTYTTTCGATTCGATGCCTATTGCTCTGAGTGATTTGTTAA	0	0	0	0	0	FORWARD		0.988		Unknown	0	1909242923	AL750684-2355-0_B_F_1909242923	C	1
AL750692-263	AL750692	501311677	yes	0	0	1	0	0	0	0	0	0			[T/G]	GGGCAGATTACAGATCAATGCTTCTGCTACTACCGCTTCAGCGCCACTCCAAAAAATTCATGCAATTCTCCGTGCTCGGAAGTTTTGTGTATTTTGTGTG[A/C]ACCCAGTGGTTCTCAACTCGGCTATAGCTCAAAACAGTATCTATTCACCACTCGTAGACAAGCGGCTCCGCTCCTTTCCTTATCAGTCGAGCGGCTTCGC	0	0	0	0	0	FORWARD		1		Unknown	0	1909245436	AL750692-263-0_B_R_1909245436	C	1		LG7	LG7M
AL750692-399	AL750692		no													AGTATCTATTCACCACTCGTAGACAAGCGGCTCCGCTCCTTTCCTTATCAGTCGAGCGGCTTCGCACCTTTTGAAATCTGAAACTCTTCTTGCTATGGGG[T/C]CTATTTAACCTGACCTGCAGAAGTTGCCATTGCATCTGGACTATCTCTCGTATTAATTCTTCCCCTCATCTCACCTTCTTATTAGCCTTCTTTAGAGAGG	0	0	0	0	0	FORWARD		0.976		Unknown	0	1909242317	AL750692-399-0_B_F_1909242317	C	1
AL750694-510	AL750694	501311681	yes	1	0	0	0.681436	-0.0410505	0.359375	0.463542	0.177083	0.408854	0.463542	0.483402	[A/G]	CCACATATTCCATCGCCGTTTCGCCGGGNSSNACAYTGGTTGAGGCTGTACTTCTACCCGTCCAACTACGGATCCTACCAGGCTACCGACGCGCTCTTCA[A/G]TGTTGAGGCTAATTCCTACACGCTTCTTCACAACTTCAGCTCTKGGCAGACGGCCGACGTCCTGAACATGGCCTCGTTGCTCTATGAATACTCCATCAAC	0	0	0	0	0	FORWARD		0.834		Unknown	0	1909239384	AL750694-510-0_T_F_1909239384	C	1			LG5M
AL750694-554	AL750694	501311683	yes	1	0	0	0.681436	-0.0410505	0.177083	0.463542	0.359375	0.408854	0.463542	0.483402	[A/C]	GCTGTACTTCTACCCGTCCAACTACGGATCCTACCAGGCTACCGACGCGCTCTTCARTGTTGAGGCTAATTCCTACACGCTTCTTCACAACTTCAGCTCT[T/G]GGCAGACGGCCGACGTCCTGAACATGGCCTCGTTGCTCTATGAATACTCCATCAACGTGACCTCCAACAAGTTGAACATCACATTTTCACCAGAGAACCC	0	0	0	0	0	FORWARD		0.834		Unknown	0	1909239385	AL750694-554-0_T_R_1909239385	C	1			LG5M
AL750694-445	AL750694	501311679	yes	1	0	0	0.681436	-0.0410505	0.359375	0.463542	0.177083	0.408854	0.463542	0.483402	[A/G]	CTCACMGAGCCCTTCACTCCCCTCRACGGTCCCTTACATGACCGCTCGGATYTTCAAAGCYCCGGCCACATATTCCATCGCCGTTTCGCCGGGNSSNACA[T/C]TGGTTGAGGCTGTACTTCTACCCGTCCAACTACGGATCCTACCAGGCTACCGACGCGCTCTTCARTGTTGAGGCTAATTCCTACACGCTTCTTCACAACT	0	0	0	0	0	FORWARD		0.915		Unknown	0	1909240388	AL750694-445-0_T_R_1909240388	C	1			LG5M
AL750696-96	AL750696		yes	0	0	1	0	0	0	0	0	0			[A/G]	YKGGATAGTTGCAGGTTGCCCTATTGCATTTTCCTCCAATCCCTTGCACTGATACTGCGTATCAGAGAAATTAAGCAGGGAATCATTCAGAATAG[A/G]AAAAGGTAGTAGCCNTATGTTTTAWTTTCATGATTCAGGTAGCAANMAACATGGCTCCTATAATGGCGACGTACCNTCCCGTTATACCGGTTGGCCCTGG	0	0	0	0	0	FORWARD		1		Unknown	0	1909247528	AL750696-96-0_T_F_1909247528	C	1
AL750699-1157	AL750699		no													ATTCCGCCTTAAAAAGTAAACTCGAGACGCTGGCTGATAGCATTGCAGTTATTGGGTCACACACGCAGGCTGACAGTAGAAAAGAAAAGTCGCATCCTGG[C/G]GGTCTTTTGTTCACTAAATTTGGAAGCAATCAAACTGCTCTCCTGGACTTGGCTTTTCCAGATAACTTTGGGAGGTTACATGAACGAAACAAAGAAGCTC	0	0	0	0	0	FORWARD		1		Unknown	0	1909247695	AL750699-1157-0_T_R_1909247695	B	2
AL750700-162	AL750700		no													TCATTTTCTTTCKKKAKKATCTGTTGTTTTAGGGTTTGRGGKGRGGRGCGGAGCGGAGAGGAGAGSAGAGGAGCCGAGGCGCAGAGYGGACTTGCGAAAA[T/G]ATTTGAATCGAAATGGCCAGGATTAAGGTTCATGAGCTCCGCAACAAGAGCAAATCAGAGCTGTTAAGCCAGCTCAAGGAGCTCAAGGCTGAGCTTGCCT	0	0	0	0	0	FORWARD		1		Unknown	0	1909244938	AL750700-162-0_T_R_1909244938	C	1
AL750700-285	AL750700		yes	0	0	1	0	0	0	0	0	0			[A/C]	TTAAGGTTCATGAGCTCCGCAACAAGAGCAAATCAGAGCTGTTAAGCCAGCTCAAGGAGCTCAAGGCTGAGCTTGCCTTGCTCAGAGTTGCAAAGGTCAC[T/G]GGAGGAGCGCCCAACAAACTCTCTAAAATCAAGGTCGTGAGGCTATCAATAGCTCAGGTTCTGACTGTGATTTCTCAGAGCCAGCGATCTGCATTAAGAG	0	0	0	0	0	FORWARD		0.996		Unknown	0	1909243660	AL750700-285-0_T_R_1909243660	C	1
AL750705-789	AL750705		yes	0	0	1	0	0	0	0	0	0			[D/I]	GCTGTAGGGAACTCTCTTATTTTTCTGTAAGATTTTGTGTTGGGTTCTGATGCATATCCCNTYCCGAATATGGATATCTCCATTTGAAANTGGAAGGGGG[-/G]TTTGCATGTCTTCTGACGATGAATATTTACATGTAAAATCTGGGATAGAGGAGAGATGGATAAGAAGAAACAGCATCTATAATCTGCATCACAAGTGTAGAG	0	0	0	0	0	FORWARD		1		Unknown	0	1909234538	AL750705-789-0_P_R_1909234538	C	1
AL750706-784	AL750706	530866191	yes	1	0	0	0.999989	1.4e-06	0	0.0104167	0.989583	0.00520833	0.0104167	0.0103459	[C/G]	CCAGCCTTGTCTCCTCCGTCTCCGTCCCCGTTAACGGCAACTCCGTCACCGTCAACAGCGACTCCGTTGGCTTCGCAAAATACGCCCACCGCCTCTCCAC[C/G]TCCGCCGAGTGCATCTCCTCCAACTCTAGTCACTGCGCTGAACCTTGTGATGCCGCTTCTATTTGCTCTCAAAATACTCACTATTTATTAGGTACAAGCC	0	0	0	0	0	FORWARD		0.834		Unknown	0	1909239417	AL750706-784-0_T_R_1909239417	B	2
AL750706-216	AL750706	501311685	yes	1	0	0	0.72687	-0.0349292	0.0677083	0.359375	0.572917	0.247396	0.359375	0.372386	[A/G]	GGCTCGTGAGTTCGTAGTGGGAGGCAGAAAGGGATGGGTCGTCCCGTCGGGAGGCGAACCCCAGACGTACAACCATTGGGCTGGCAGGAATCGATTCATG[A/G]TCGGCGATACGCTATTGTTCAAGTACAATCCCGCCGAGGACTCCGTTCTGCAAGTTACAGCGCACCAATACGACGCCTGCAACACGTCGAGCCCAATTGC	0	0	0	0	0	FORWARD		0.877		Unknown	0	1909239709	AL750706-216-0_T_F_1909239709	C	1			LG6
AL750709-2134	AL750709		yes	0	0	1	0	0	0	0	0	0			[D/I]	ATGGAAGAAACAAAGGARRAAAAAAATNGCAGTGGAAGCTTACGTTTATGACATGCGCAACAAGCTATATGAAAAATATCAGGCATATGTCACAGAGCCC[-/C]AGAGGNAGGAATTGACATCAAAGTTGCAGACAGTAGAAGAYTGGTTGTATGATGAAGGAGAGGATGAAACAAAAGGTGTTTATGTTGCAAAGCTAGAAGAGC	0	0	0	0	0	FORWARD		1		Unknown	0	1909247696	AL750709-2134-0_M_F_1909247696	C	1
AL750709-2635	AL750709	501311687	yes	1	0	0	0.751241	-0.0317003	0.729167	0.244792	0.0260417	0.148438	0.244792	0.252755	[A/C]	TATAATGACAAAGCCAAAACCGGCTCCTGCCAAGCCACCAACACAGTCATCACCACAACCTCAACCCTCTGCTGAAGCTCAGGCAAATGAGAATGCTAAT[A/C]ATGGTGCCACTCCAGAGGATCAAGCACCTCCGTCTGAGCCCATGGAGACGGACAATATTCAAACACCTGAATCCGAGTGACATGTCTGATTGTATTGTGT	0	0	0	0	0	FORWARD		0.996		Unknown	0	1909244161	AL750709-2635-0_T_F_1909244161	C	1			LG4F
AL750709-864	AL750709		no													AGGTGTGTGTYGCTGCATTTAAAAAGGGYCANGTTGAAGATTCTGGCTCATACYTATGATAGATCTCTGGGTGGGAGGGATTTCGATGAGGTTCTTTTCA[A/G]GCATTTTGCTGATAAATTCAAGGAGCAATATCAGATAGACGTGCCAACTAATGTTCGAGCCAGTCAGAGATTGCGGGCTGCTTGCGAGAAGTTGAAGAAA	0	0	0	0	0	FORWARD		0.988		Unknown	0	1909243288	AL750709-864-0_B_R_1909243288	C	1
AL750709-774	AL750709		no													CTGCCTTGGCTTACGGCATTTACAAGACTGATCTGCCTGAAANTGATCCGTTGAACGTCGTGTTTGTTGATATCGGCCATGCTAGTATGCAGGTGTGTGT[T/C]GCTGCATTTAAAAAGGGYCANGTTGAAGATTCTGGCTCATACYTATGATAGATCTCTGGGTGGGAGGGATTTCGATGAGGTTCTTTTCARGCATTTTGCT	0	0	0	0	0	FORWARD		1		Unknown	0	1909247102	AL750709-774-0_B_F_1909247102	C	1
AL750709-323	AL750709		yes	0	0	1	0	0	0	0	0	0			[T/C]	TTAATGATGAATCGAAGAGGGAANCCCCRGCCATTGTCTGTTTCGGGGAGAAGCAGCGGTTTATTGGCACGGCCGGTGCCTCTTCGTCCCTGATGAATCC[A/G]AAGAACGCCGTCTCTCAGATCAAACGGTTGATCGGGAAGCAATTCCGTGATCCCGAAGTGCAGAGGGATTTGCAGAGCTTGCCGTTCACCGTCGATGAAG	0	0	0	0	0	FORWARD		0.976		Unknown	0	1909242314	AL750709-323-0_B_R_1909242314	C	1
AL750709-481	AL750709	501311689	yes	0	0	1	0	0	0	0	0	0			[T/C]	GTGCAGAGGGATTTGCAGAGCTTGCCGTTCACCGTCGATGAAGGGCCCGACGGGGNTGTGCGGATTCACGCGCGGTACCTTGGAGAGAATCGCGTCTTYA[A/G]CGCGACTCAGATTCTAGCCATGCTTTTGTCGAACCTTAAGCAAATTGCAAAGACAAATTTGAAAACAGAGGTTGTTGATTGTTGTATTGGGATACCAATT	0	0	0	0	0	FORWARD		1		Unknown	0	1909245207	AL750709-481-0_B_R_1909245207	C	1			LG4M
AL750717-780	AL750717		yes	0	0	1	0	0	0	0	0	0			[A/G]	TGGGGGCTGGAGATGTAGTCAATCTCGAGATTCAAGAGGAAGGGTACGAGGTAGATGAGGAGCTTGATGCGGCAGTTGATTTTNNTKSCCCCATACAACC[T/C]GGACGCTATGTGTCATACTGGCGTCTGGTGGCACCTTCAGGTCAAAAGTTTGGGCAACGAGTGTGGGTCCTTATTCAGGTAGTACCACCAAGAGAGGAAT	0	0	0	0	0	FORWARD		0.949		Unknown	0	1909241377	AL750717-780-0_T_R_1909241377	C	1
AL750717-1659	AL750717	530865645	yes	0	0	1	0	0	0	0	0	0			[T/G]	CTGGATCTTCTGTCAGCTGAAAAAGATGCTTCATCAATGCAATTTAATCTGTCTAAGAAGGCTAAACAGAGTTAGCTATGGAAGTGGGGTCGATTTTAAG[T/G]CTTTGTTGGGCAGTAGGGACATGTGAACTNSGKCGTTTTTTCTTACAACTCGTAATAAGCCGTCTATATTTATGTTTGGTTTGKTTTYNAAGTAGACGTC	0	0	0	0	0	FORWARD		1		Unknown	0	1909245044	AL750717-1659-0_B_F_1909245044	C	1
AL750718-1487	AL750718		yes	0	0	1	0	0	0	0	0	0			[T/C]	TTCTGGCHHWTTTTTWWTYCMTCATATCCTGTGCCATTTTTANTTATCATAGCTAGTGGATGTCAAGCTATCTGAATTAGTAGCTTATTAGTGACATGTA[T/C]GAAGTTAATAAACAGGAATGGAGTNWTTTTGCTCACTTATCTTCTTTTWTKKCACTTCAAGTTCAAAT	0	0	0	0	0	FORWARD		0.965		Unknown	0	1909241661	AL750718-1487-0_B_F_1909241661	C	1
AL750726-154	AL750726	501311691	yes	1	0	0	0.834053	-0.0209506	0.578125	0.359375	0.0625	0.242188	0.359375	0.367078	[A/G]	AAGGCGAGGAGTGCAATGGGGGATATGGGTCTCTCCTGGATTGGTTGGACATTGGTGATGAGAGCTCATCAATGGATCCATTCATTAATGGGGACAGCTG[T/C]CCTATTGCAGACCAAGAGCATGAGGATTTCTGGGAAGCTGCGCTGCCTACCATGGACATCCATTCTGAANCCCAGTTCGTTATGGAACCATCTTTCAGCA	0	0	0	0	0	FORWARD		0.915		Unknown	0	1909234540	AL750726-154-0_T_R_1909234540	C	1
AL750730-1311	AL750730		yes	0	0	1	0	0	0	0	0	0			[T/C]	TCCYGGATTAGGAATGGCTATGCTCCATTTAAATCTCATCGTCGCCCGTCTGGTTCAGGAATTCGTGTGGGAATGCAAGNCCYRGGGAGACGGTAGATCT[A/G]TCTGAAAAGCAGGAATTCACTACGGTTATGAAATACCCTCTGCAGGCGCTCATAAAGCAGAGGGAGAAGGAAGATAATTAGAGGTGGNAACTTGCGAGAG	0	0	0	0	0	FORWARD		1		Unknown	0	1909247387	AL750730-1311-0_B_R_1909247387	C	1
AL750730-227	AL750730		yes	0	0	1	0	0	0	0	0	0			[T/C]	NCCCCSGGSCCCCGGCATGGCCGATCCTAGGGAATCTCCTTCAGATGGGATTTGCCAGTGGCGCGTTCGAGAGCTCAGTGCAGAAATTCCATGAGAGATA[T/C]GGCCCAATATTCACCATGTGGCTCGGTTCCCGCCCTMTGCTCATGATYGCTTCCCAAGACCTTGCCCATGAGGCGCTCATACAGAAGGGSNTCCCTCTTC	0	0	0	0	0	FORWARD		0.976		Unknown	0	1909242180	AL750730-227-0_B_F_1909242180	C	1
AL750739-78	AL750739		yes	0	1	0	1	0	1	0	0	0			[I/D]	SKSGCATTCTCCGTTGGAGCAAATCGTCCTAATCTCGGTCCCCGCAATCCGTGGTTTTGTCAGTTCTGCGTTTCTTT[-/T]CTCCGCAGCAATGGCGCTTCTGGCCGAGAAAACTGTGTCCGGACGGGAATTCAAGGTGAAGGATCTGTCCCAGGCGGATTTNGGGAGGTTGGAAATTGAATT	0	0	0	0	0	FORWARD		0.976		Unknown	0	1909242610	AL750739-78-0_M_F_1909242610	C	1
AL750751-1261	AL750751		yes	0	1	0	1	0	1	0	0	0			[I/D]	AAGGTTATCAGGGCAGTGAGTGAAGTTGAAGAGAGGGATGGAAAGCTATGGATGGGATCTGTCTTGATGCCTTTTATGGCAGTGTATTGATGACTTTTAT[-/T]GTGATCATTGGACATGAGATGCATAGTGTATCAGTCTTGAAAANGRACCAGAGCTCCAGCGGGTGGTGAANCATGTCCAAACAGGTGATTAAAACGATGGTG	0	0	0	0	0	FORWARD		0.988		Unknown	0	1909243330	AL750751-1261-0_M_F_1909243330	C	1
AL750751-788	AL750751	501311695	yes	0	0	1	0	0	0	0	0	0			[T/G]	GAACTTCGTCCAGTTGGTTTTTTCAGCAGATRCTTCAGGCAGAATATTAAAGTACAACCCACAAACCAAGGAAGCTAGCTTGATTCTTAGAAATATTCAG[T/G]TTNCCGAATGGGCTGTCTCTGAGTAAAGATGGATCCTTTTTNCTCTTCAGTGACAGTTGTGTTGGAAGGCTGAAGAGGTATTGGTTGAAAGGCCCCAAAG	0	0	0	0	0	FORWARD		0.988		Unknown	0	1909243034	AL750751-788-0_B_F_1909243034	C	1
AL750751-719	AL750751	501311693	yes	1	0	0	0.400163	0.0841331	0.338542	0.520833	0.140625	0.401042	0.520833	0.480398	[A/G]	CGACCTTGACATTGACAAGGAGCAGGGGATTGTGTACTTTACGGACAGCAGTTCTGTTTATCAGAGAAGGAACTTCGTCCAGTTGGTTTTTTCAGCAGAT[A/G]CTTCAGGCAGAATATTAAAGTACAACCCACAAACCAAGGAAGCTAGCTTGATTCTTAGAAATATTCAGKTTNCCGAATGGGCTGTCTCTGAGTAAAGATG	0	0	0	0	0	FORWARD		1		Unknown	0	1909245437	AL750751-719-0_T_F_1909245437	C	1		LG6	LG6
AL750751-47	AL750751		no													GAAAGTTCTCTAGTATTAAGCTTTAAGCTTCAACAGCCCAGGSSGS[C/G]AGGAGGAGGAAATCATGACGGGAGGAGTCGGAATCACAACATATGCAGTGGCACTGGCCATGATAGGCCTGGCAATCTATGTCAGCACAGACCCATTTCA	0	0	0	0	0	FORWARD		0.976		Unknown	0	1909242181	AL750751-47-0_T_R_1909242181	B	2
AL750752-463	AL750752		yes	0	0	1	0	0	0	0	0	0			[A/G]	ACTTGCAGGAGCTTTTCAAGCCGTTTGGTCACATTACGCGTGTCTATGTTGCCGTGGACCAGAGGACCGGGATGAGCAGGGGTTTTGGCTTTGTCAATTT[T/C]GCCAACAGGGAGGATGCACAGAGGGCTATTAATAAACTCAATGGCTATGGCTACGACAACCTCATTCTCAGAGTCGAATGGGCGACTCCTAGACAGACAT	0	0	0	0	0	FORWARD		0.996		Unknown	0	1909243831	AL750752-463-0_T_R_1909243831	C	1
AL750754-351	AL750754		yes	0	1	0	1	0	0	0	1	0			[I/D]	GAAGAAGAAGGAGGRCAATGATGAAGTCGAGGAAGTTTATAAGCTAGAGAAAAGTGAGAAGAAGAAAAAGAAGGATAAAAGTAAGGTAGAAGAGCAAAAA[-/A]GAAGAGGAAGAGGAAGAAGTGGAGAAAAGCGAGAAGAAGAAAAAGAAGGATAAAAGTAAGGTAGAAGAGCAAAAGGAAGAGGAAGACGAAGAAGTGGAGAAG	0	0	0	0	0	FORWARD		0.988		Unknown	0	1909234542	AL750754-351-0_P_R_1909234542	C	1
AL750755-1937	AL750755		yes	0	1	0	1	0	0	0	1	0			[D/I]	AAATGATAAGGATGTTTAATATTTGAGTATTTGCTAGAAACATACAGAATATTTTNGGGTTTAATAATTTTAGNACTGTACAGAATCAGGAAGAGTTGGG[-/G]TTGCCTTGTGTTCGGTTGATTAACGTGAAAATCCTCCAATACAAATAAGTTCTGTCCTCTGAAGTGGAAACATTTCCATTGGAATTCTGGAGGAAACCAACC	0	0	0	0	0	FORWARD		1		Unknown	0	1909244448	AL750755-1937-0_P_R_1909244448	C	1
AL750764-632	AL750764		yes	0	0	1	0	0	0	0	0	0			[I/D]	CTCCTTCAGGAGTTTTATCAGACTACACTCAAGGCCCTTGAAGAAGCAAAAAATGAGAGGCTTTGGTTTAAGACCAATCTAAAGCTTTGCAAGATATTTT[-/T]CGATATGGGAGAATATGGTCGCATGAACAAGATACTTAAGGAGCTTCACAAATCTTGCCGTAGAGAGGATGGTTCAGATGACCAGAAGAAAGGCACTCAACT	0	0	0	0	0	FORWARD		0.899		Unknown	0	1909240125	AL750764-632-0_M_F_1909240125	C	1
AL750764-64	AL750764		yes	0	0	1	0	0	0	0	0	0			[I/D]	GGATGGATACACAGTGACGCAAGAAGTTCGATGATTCTCTAATCGCACAAAATCGAATTTTTT[-/T]CGTTTGTTTTCCTCCATCACAACCAAGACAGTGATACACAGATTTTCAGCTTTGATTCGCAGCTAATTCCTTCCCTGCCCCAGTAGCAGGGTCCAGCGACCA	0	0	0	0	0	FORWARD		0.965		Unknown	0	1909241972	AL750764-64-0_M_F_1909241972	C	1
AL750773-681	AL750773	530865842	yes	0	0	1	0	0	0	0	0	0			[T/G]	CTAAAGCACCTGCTGCCAAGGCTCCAGCAAAGGSCCCTTCCAAGGCGTCTAAGCCCGCGGCACCTAAGAAGGCCGAGAAGCCTGTGGCTCCAAAGAAAGC[T/G]GCGGYTCCGAAGAAGGCTGCGAAGCCCGCGGCTCCAAAGGCGGCGGCYCCCAAAGCCAAGAAACCGGCTGCCGCCGCTAAGCCTGCTGCTCCGAAAAGGT	0	0	0	0	0	FORWARD		0.787		Unknown	0	1909239086	AL750773-681-0_B_F_1909239086	C	1
AL750773-78	AL750773		no													GGGGATCAAANTCCCATTCCGCCATTTTCAGGTTGCTGAATTTAGCAGTCCTGCGATTGAATTCGGTTTCGGATAGT[A/T]GAGCTGGATAAATTTTGCGCCGTGAAGTCGAGCTTCTGTGCTCTGTAATTCGGTACTAATCCATGGCTTCCACTGATCCTCCTGCGGATACCGTCCCTGC	0	0	0	0	0	FORWARD		1		Unknown	0	1909247509	AL750773-78-0_T_F_1909247509	B	2
AL750773-979	AL750773		yes	0	0	1	0	0	0	0	0	0			[A/T]	AGGAWTTTTTTCYTTNGAATCTGGGCGTGTACACTATAATTATTATCATTATGTCAGTTTACAGATTGAAATGCCTGTTTTNGTCATAGTCGATGGGGNW[A/T]TTTTGGTGTTAAGCCCTTCTCCATTATCTGGATATTCTATGTCACTGAACTCTACTCTCAGCTGTTAYAAGCAAAATGTTCAGGAATGAACTCATTTGCT	0	0	0	0	0	FORWARD		0.965		Unknown	0	1909241894	AL750773-979-0_T_R_1909241894	A	2
AL750773-541	AL750773		no													AAACTCAATGTACAGCTCCGGAATTTGACAAATTCCGGCAAGCTAACCAAAGTRAAAGGCTCTTATAAGCTTGCCGAGAARRAAAAAAAAGGCCGACGCG[C/G]CCAAGCCAAAGACAGAAAAGAAACCTGCAGCCAAGAAGCCTAAAGCACCTGCTGCCAAGGCTCCAGCAAAGGSCCCTTCCAAGGCGTCTAAGCCCGCGGC	0	0	0	0	0	FORWARD		0.976		Unknown	0	1909242503	AL750773-541-0_T_R_1909242503	B	2
AL750774-1113	AL750774		yes	0	1	0	1	0	1	0	0	0			[I/D]	AGAGAGAAATAAATTGCGAAAAYTWGATCGAGTTGCAGATGTTGAAAGACCGCACGATAGAACATCCAGCAGGGACCGAGAAAGAGAAGTTGAAAAGGAA[-/A]GAGAGAGAGATCGTGACAGCAGAAGCAGAGAAAGAGACCGTGATCATAGAAGCAAAGAAAGAGAYCGTGATCGCAGAAGCAGAGAAAGAGAACGTGGATATG	0	0	0	0	0	FORWARD		1		Unknown	0	1909246002	AL750774-1113-0_P_R_1909246002	C	1
AL750774-245	AL750774		yes	0	1	0	1	0	1	0	0	0			[I/D]	GGTATTGATCGAGTGACAAGTTCTCATAGCCGCGGTGTAATATAGAAGGAAGGATTAAATAGAAAAAAAATGGATTCGCTTCGCAAGCAATTAGATGCTT[-/T]AATGGGAACCAATCGCAACGGGGACGTAACAGAAATCAAACGCAACTATTATGATCGGGATGTTTGCCGTCTCTATTTAGCCGGACTTTGCCCTCACGACCT	0	0	0	0	0	FORWARD		1		Unknown	0	1909246000	AL750774-245-0_P_R_1909246000	C	1
AL750778-661	AL750778	501311697	yes	1	0	0	0.964016	0.00451144	0.958333	0.0416667	0	0.0208333	0.0416667	0.0407347	[A/G]	AGGGCCACTCCAACTGGATCTCCTGCGTCCGWTTTTCYCCTTCGGCCACCAACCCCACCATCGTGTCGTGCTCATGGGACCGCACGGTAAAGGTATGGAA[T/C]TTAACAAACTGTAAGCTCAGGAATACGCTCGTCGGACACGGAGGCTATGTGAACACGGCCGCCGTTTCGCCCGAYGGTTCGCTTTGCGCYAGTGGCGGCA	0	0	0	0	0	FORWARD		0.996		Unknown	0	1909244164	AL750778-661-0_T_R_1909244164	C	1			LG10
AL750778-751	AL750778	501311699	yes	1	0	0	0.964016	0.00451144	0	0.0416667	0.958333	0.0208333	0.0416667	0.0407347	[A/G]	AGGTATGGAAYTTAACAAACTGTAAGCTCAGGAATACGCTCGTCGGACACGGAGGCTATGTGAACACGGCCGCCGTTTCGCCCGAYGGTTCGCTTTGCGC[T/C]AGTGGCGGCAAAGACGGGGTTACCATGCTCTGGGATTTGGCGGAGGGGAAGCGGCTGTACTCGCTGGATGCCGGGGATATTATTTATGCCCTGTGCTTTA	0	0	0	0	0	FORWARD		0.787		Unknown	0	1909239091	AL750778-751-0_T_R_1909239091	C	1
AL750778-934	AL750778		yes	0	0	1	0	0	0	0	0	0			[T/C]	TTTATGCCCTGTGCTTTAGCCCCAACAGATACTGGCTCTGTGCTGCCACTCAGCAGTGTGTGAAGATCTGGGATCTGGAGAGCAAGAGCATTGTGGCCGA[T/C]CTTNGGCCCGATTTCATTCCCAACAAGAAGGCTCAGATACCCTATTGTACSAGTTTGAGTTGGAGTGCAGACGGAAGCACATTGTTTNYNGGTTATACAG	0	0	0	0	0	FORWARD		0.915		Unknown	0	1909240359	AL750778-934-0_B_F_1909240359	C	1
AL750779-570	AL750779		yes	0	0	1	0	0	0	0	0	0			[A/G]	TTTTCGGCTGGGCTGCACCAAATCTTTTATCTCGGAAATGGACTCATCTTGTTACAACAGTCTTGTTCTTTGCATTTGGTTTGTGGTCATTATGGGAAGG[A/G]ATCACAGAGGATGGAGAATCAGAAGAGTTGGCTGAGGTGGAAGCTAAGCTGTCTGCTGATCGGAAAGAAAATGGAATTTCAACTAAGGCAACTGTAAAAT	0	0	0	0	0	FORWARD		1		Unknown	0	1909247697	AL750779-570-0_T_F_1909247697	C	1
AL750779-128	AL750779	501311701	yes	0	0	1	0	0	0	0	0	0			[T/C]	GGCCGTTCGGAAGCTTACATGCTGTATCATGTATATATTTCCCGTGAGTTAAACTCAAAACTACCCCCAATTAAATTGGTTGCCTGGAACTRCCAGAGAG[A/G]AAGAAGAAGTATGAAAGTGGAATGATGGCCCATTGATTGGAAAATTTCTCCCGAATTTCTGGCAGGCGATGCTGACTGATTTTGATTGGATTCACAAATN	0	0	0	0	0	FORWARD		0.965		Unknown	0	1909241699	AL750779-128-0_B_R_1909241699	C	1			LG7F
AL750782-1124	AL750782	501311703	yes	0	0	1	0	0	0	0	0	0			[A/T]	AGGTTTCAAAAAAANCMAGACAGTTTCCCTTTTTTNCAGTATGAAAAAGGCGATATATTCATTCCAAAAAGTGTACATAAACATCATAATGCAGCAGCAT[A/T]TATCAGCAGATCAGAACTGATACAAGTCCATTTGACTTGGTGATCAAACATATTGCCACCATTTTNAGTATCCTGTCTATATGCACAGTTCTAAACATAT	0	0	0	0	0	FORWARD		0.988		Unknown	0	1909234548	AL750782-1124-0_T_R_1909234548	A	2			LG6
AL750782-916	AL750782		no													TAACTGCTGATTCAATCCCTAGGGCAGAAGAGCTTTGTGAAACCATGAAGCATGAAGGCATTCTTGCAATTCCTGATGGTCATACCAGATTCAGATTTGT[A/C]ACACATCATCAGATCTCAGAGGATGATATTCGATACACAATAGCATGTTTTAAGAATCATTTGCAGGGTACTTTGTTTCGGTCGCCAACAGTAAGTGAAA	0	0	0	0	0	FORWARD		1		Unknown	0	1909234545	AL750782-916-0_T_F_1909234545	C	1
AL750793-29	AL750793		yes	0	0	1	0	0	0	0	0	0			[A/C]	AARKKGTCGAAAACGCCATTGTATGTRS[T/G]AGGATTTTGCAGACAGGGCTTTGTGTCGGCACAACAGTTTGAAGGTTTTTGAGAATGACGAACGATGGCAGCAGCGTAGTCCCCGCAGATATCATTGAAT	0	0	0	0	0	FORWARD		1		Unknown	0	1909234549	AL750793-29-0_T_R_1909234549	C	1
AL750801-462	AL750801		yes	0	1	0	1	0	0	0	1	0			[T/C]	CAAGTTAANTTCTCCTCCNGGCTGCTGAATGTTGAACTTGTTATAGTATGGAATAAGACGGCCTGTGGAGTCTGGCCATGAGGTCTCCATTGCTTATAAT[T/C]YTGTDWTTTTCNAGNCGTTTATATGGCAGTGGGNTAATGTGNTATTGTCTGGTGTGGAGTACTAGNYTTTTCTGTAATGTAATAGCTCGCTGTRTGCACT	0	0	0	0	0	FORWARD		0.996		Unknown	0	1909244046	AL750801-462-0_B_F_1909244046	C	1
AL750803-691	AL750803	501311705	yes	0	0	1	0	0	0	0	0	0			[T/C]	TGATGCTGCTAAACAAGATTAAGTCGRTGCTTGCCATKTATTTTTNRAGTTATTTTCTTTTTAAAGAGATAACGCAGTTTTCAAATTGGTATTCGAATTC[A/G]TCTCTGAATATTTCAGTTTTCTGGCCTATTTGGCTGTCGATTTTCAGGTTAGACATGTTYTACGCACTGTGGGCACTAGAYGGTTGCCAGGATTATTTGA	0	0	0	0	0	FORWARD		0.988		Unknown	0	1909243332	AL750803-691-0_B_R_1909243332	C	1
AL750803-772	AL750803	501311707	yes	0	0	1	0	0	0	0	0	0			[A/G]	CAAATTGGTATTCGAATTCRTCTCTGAATATTTCAGTTTTCTGGCCTATTTGGCTGTCGATTTTCAGGTTAGACATGTTYTACGCACTGTGGGCACTAGA[T/C]GGTTGCCAGGATTATTTGAGGAGACAGAATCAAGTTTGTTGCATCATCTATAGRAACCAGATCTAAAVCTTTTGTTTTACTTTTTGGCTGTCGATTTTCA	0	0	0	0	0	FORWARD		1		Unknown	0	1909247699	AL750803-772-0_T_R_1909247699	C	1
AL750803-751	AL750803		no													TTAAAGAGATAACGCAGTTTTCAAATTGGTATTCGAATTCRTCTCTGAATATTTCAGTTTTCTGGCCTATTTGGCTGTCGATTTTCAGGTTAGACATGTT[T/C]TACGCACTGTGGGCACTAGAYGGTTGCCAGGATTATTTGAGGAGACAGAATCAAGTTTGTTGCATCATCTATAGRAACCAGATCTAAAVCTTTTGTTTTA	0	0	0	0	0	FORWARD		0.988		Unknown	0	1909243035	AL750803-751-0_B_F_1909243035	C	1
AL750805-973	AL750805		yes	0	1	0	1	0	0	0	1	0			[T/A]	CTGGTAAGCATACAAAAGTGAAGGAANSYTTKSNYTTCTATTNTTTNACATGGCATAAGACTCTGGATGGTTTATGTGATCCTCAAGGCGAMSRNAAAWT[A/T]AAAAGACTTATTTTCATGCATACCATGAGGACTTTTCTGCAAGGCTGTCTGGGRAWKGAAGGTTCGGGTTCAGTTGACAGGCCACNAGATGGRTTCGACG	0	0	0	0	0	FORWARD		0.988		Unknown	0	1909243333	AL750805-973-0_B_R_1909243333	A	2
AL750805-730	AL750805		yes	0	1	0	1	0	1	0	0	0			[T/G]	ACACTTCGAAGTGGTGCCTCATCTTGAGATGCTGAGGCAGTTTGAATTTGAGCACACCAATGACATATATTTAACAGAAACCTTATGTCGTTTATTTTTT[T/G]GNAGTGACTGGAGGAAACTANYACCCGTTTTNGTTAACTGGCATAGTATGAATTGTAGACAAACATTTTCCTATTNRAAACTTTTATTCATGTTATTGTT	0	0	0	0	0	FORWARD		0.813		Unknown	0	1909239220	AL750805-730-0_B_F_1909239220	C	1
AL750809-632	AL750809		no													TNGCCTAAGAANTCTGGAAAAGACAAARGGGGNAGATTGGATCTGCTTCTCAGGAGTTCTGATCACCTGGCGTGTTGTTGAGCGATTTAGAATAGTATTT[-/T]TGATCTATTTGTAAATGATTGGTCGGTTTGTCCTTCCGAGTAAGCATTTGATGCTCCCYTTTTCCYWAAGCGGATGGATTTATTNGTTGAATGTGAACAACA	0	0	0	0	0	FORWARD		1		Unknown	0	1909248766	AL750809-632-0_M_F_1909248766	C	1
AL750809-691	AL750809		yes	0	1	0	1	0	0	0	1	0			[T/C]	TGATCACCTGGCGTGTTGTTGAGCGATTTAGAATAGTATTTNTGATCTATTTGTAAATGATTGGTCGGTTTGTCCTTCCGAGTAAGCATTTGATGCTCCC[T/C]TTTTCCYWAAGCGGATGGATTTATTNGTTGAATGTGAACAACATTGACAGTTTCTGTTGAACTTATATACAAGCTTCGTGCCATCTCGGCACCCTGGTCA	0	0	0	0	0	FORWARD		1		Unknown	0	1909247378	AL750809-691-0_B_F_1909247378	C	1
AL750810-109	AL750810		yes	0	0	1	0	0	0	0	0	0			[T/A]	AAAACGAAGTCATGGCCTGACGTTCCTCKKKACTTTTACAACTTGTACCGCTGGCCATGAAAACAGCCGGGGAGATCTGAAATTTTCCACTAAAGTCTGT[A/T]TTTGCTGGTTCTCGCTTGGGCCTCCATAGGACCTAGCCGGAAACCTCGAATCTCGTCTGGTCATTTTTTTGKTTTATGTTTNAACAGGACCGGTTTGGTG	0	0	0	0	0	FORWARD		0.9		Unknown	0	1909240302	AL750810-109-0_B_F_1909240302	A	2
AL750810-39	AL750810		no													GGGGAGTTAAAACGAAGTCATGGCCTGACGTTCCTCKK[T/G]ACTTTTACAACTTGTACCGCTGGCCATGAAAACAGCCGGGGAGATCTGAAATTTTCCACTAAAGTCTGTWTTTGCTGGTTCTCGCTTGGGCCTCCATAGG	0	0	0	0	0	FORWARD		0.996		Unknown	0	1909243685	AL750810-39-0_T_R_1909243685	C	1
AL750814-176	AL750814		yes	0	0	1	0	0	0	0	0	0			[A/C]	GGAGGTGGCTCAAAAGTACGCCGGAGGCAAAATGCCTAAATGGGGCTGGCTCAGAGATCTCTTCAGTTGGACGAAATCAGCCAACACTCAAGGAGCCTCC[A/C]GAGTCGCAGCAGCCGCTGAAACGCCACCAGAAACTGCATGTAATAACACATTGCAGCAGAAAAAGAAGAAACCCATTGTTTCTGTTGACCAGAAGGGCAA	0	0	0	0	0	FORWARD		0.976		Unknown	0	1909234550	AL750814-176-0_T_F_1909234550	C	1
AL750818-1272	AL750818		no													TCAACCTTATCATGGATACTCTTGGAGCCCTTGCATTGGCAACTGAAGCCCCAACTGATCACCTCATGATCCGGTCTCCAGTAGGGCGCAGGGAACCCNT[T/C]ATCACAAACATTATGTGGAGAAATCTCATTGTTCAAGCTTTCTACCAAGTTACAGTCCTCCTTGTACTTACATTTAAGGGGAATGACATTTTAGATTTAA	0	0	0	0	0	FORWARD		0.935		Unknown	0	1909240969	AL750818-1272-0_T_R_1909240969	C	1
AL750818-1786	AL750818		no													AACACCCTTATTTGATTACTTCAGTTTGAAGAANTCTAGGAGAAGACATTCTTCAGAACACAGGTCAAAATCTGATAGAAAAGATGGAGGTCAAAATCAT[A/C]WTATCGAAATAAGAACAATCAATTAGTAGTTTGGAGATTACATTGCTATTAGATGATGAACTACAGAAAATTCCCAATCACATAAATGTGTTTCCTTACC	0	0	0	0	0	FORWARD		0.965		Unknown	0	1909241973	AL750818-1786-0_T_F_1909241973	C	1
AL750818-765	AL750818	501311711	yes	0	0	1	0	0	0	0	0	0			[T/C]	ACATTTACACAGCAAAAGCTATAGCTATTGAATGTGGCATACTACAGCCAGGCGAAGCCACAGAACAGTATGCTATCATTGAAGGTAGGGAATTTCGCAG[T/C]TACAGTGAAGATGAGAGGCTAGAATTTGTGGACAAAATTTGTGTAATGGGAAGATCCTCACCTACAGACAAACTTCACTTGGTGCAAGCACTGAGGAAAA	0	0	0	0	0	FORWARD		0.996		Unknown	0	1909244053	AL750818-765-0_B_F_1909244053	C	1
AL750818-1906	AL750818	501311709	yes	1	0	0	0.151307	-0.143493	0.119792	0.359375	0.520833	0.299479	0.359375	0.4196	[T/C]	CAATTAGTAGTTTGGAGATTACATTGCTATTAGATGATGAACTACAGAAAATTCCCAATCACATAAATGTGTTTCCTTACCCGTCAAAACATGTATACTG[T/C]ATNAWTTTTAYACAGTTCAAGTCAGCGTCTTCGARGGGGATAAGGAGGTTTGAGAGAATTCTTAAAAAWWATATACAGTATGATAAGATAATTAATATAG	0	0	0	0	0	FORWARD		0.965		Unknown	0	1909241745	AL750818-1906-0_B_F_1909241745	C	1			LG7F
AL750825-715	AL750825	501311715	yes	0	0	1	0	0	0	0	0	0			[A/G]	GAAGGCTGCTGCTGCTGCGGCCAAGAAAGATACTACCGAGGAGGGAGAAGCTACAGCCGAGGAGGAGAAGAARAAARRNCAAACATCTTTNGAGGAAGAT[T/C]GAGAAGCGACAAGAAGGTCACAAACTTGACACACATCTGGAAGAGCAATTTGCTAGTGGTCGGCTTTTGGCTGCAATTTCTTCACGTCCAGGCCAGTGTG	0	0	0	0	0	FORWARD		1		Unknown	0	1909247520	AL750825-715-0_T_R_1909247520	C	1			LG8M
AL750825-898	AL750825	501311717	yes	1	0	0	0.356543	-0.0921972	0.557292	0.354167	0.0885417	0.265625	0.354167	0.390113	[T/A]	CACGTCCAGGCCAGTGTGGACGTGCTGATGGGTATATTCTTGAGGGYCGTGAGCTTGAGTTTTACATGAAAAAGATTCAGAGAAAGAAGGGAAAGGGAGC[A/T]GGTGCTGCTTAAAAGMAAGCAAATTTTGGTTCTTGAGACACTTAGMAAGATTAATGAATAATCTTGCTMTGTTCACAATGTTCAGTGTTGCNCCCAAGTA	0	0	0	0	0	FORWARD		0.988		Unknown	0	1909243283	AL750825-898-0_B_F_1909243283	B	2		LG8	LG8F
AL750825-687	AL750825	501311713	yes	1	0	0	0.356543	-0.0921972	0.557292	0.354167	0.0885417	0.265625	0.354167	0.390113	[A/G]	ACTACGGTCAGGATATTGGCAGGAAGAAGAAGGCTGCTGCTGCTGCGGCCAAGAAAGATACTACCGAGGAGGGAGAAGCTACAGCCGAGGAGGAGAAGAA[A/G]AAARRNCAAACATCTTTNGAGGAAGATYGAGAAGCGACAAGAAGGTCACAAACTTGACACACATCTGGAAGAGCAATTTGCTAGTGGTCGGCTTTTGGCT	0	0	0	0	0	FORWARD		0.976		Unknown	0	1909242523	AL750825-687-0_T_F_1909242523	C	1		LG8	LG8F
AL750826-1720	AL750826		no													ATTCCATTTTNYTTTATATAATGAGAAGCAAAACTTGGCTTATCATCTTTTTNATTGAGAAAAGACACGTTGAAAGAGATTAAACCTTTAGCTTTTGCTN[T/G]TTTCTGCTGTATTTATGTAGTTTGCAATCTGGTGAAGATTATGCCAGGTCTGNCYTTCCTTGTAATAGGTTTNATAGACNAAWTTTCNAGCTGAAAGTGA	0	0	0	0	0	FORWARD		0.988		Unknown	0	1909243036	AL750826-1720-0_T_R_1909243036	C	1
AL750826-1672	AL750826		no													AAGAGGTGTATTCGCTTTCAGAGTTTCTCAACAAATGACATGGTTCTCATTCCATTTTNYTTTATATAATGAGAAGCAAAACTTGGCTTATCATCTTTTT[-/T]ATTGAGAAAAGACACGTTGAAAGAGATTAAACCTTTAGCTTTTGCTNKTTTCTGCTGTATTTATGTAGTTTGCAATCTGGTGAAGATTATGCCAGGTCTGNC	0	0	0	0	0	FORWARD		0.858		Unknown	0	1909239524	AL750826-1672-0_P_R_1909239524	C	1
AL750826-337	AL750826		yes	0	1	0	1	0	1	0	0	0			[I/D]	CCCAGTTAGGAGCTTCCGGCCATGGCGAAGGACGAAGAAGAATTCCGCGGCGAGATGGAGGAGCGCCTGGTGAACGAAGAGTACAAAATCTGGAAGAAAA[-/A]TACGCCGTTTCTTTACGATCTGGTGATAACGCACGCCCTCGAATGGCCTTCACTCACTGTACAGTGGCTCCCGGACCGCGAAGAGCCCCNTGGAAAAGATTA	0	0	0	0	0	FORWARD		0.996		Unknown	0	1909243764	AL750826-337-0_P_R_1909243764	C	1
AL750831-332	AL750831	501311719	yes	1	0	0	0.889	0.0139569	0.135417	0.473958	0.390625	0.372396	0.473958	0.467436	[T/C]	GTCAGATCATTCTCATATCTGGCATTCGATCTTGTTATTGTTGCGCTGCTGCTCTATTCGACGGCTTACTACTTCACAATGTCAGGCATTCTGGGATGGG[T/C]TCTCTGGCTTGGGTACTGGGTAGCTCAGGGATGCGTGCTCACTGGTGTGTGGGTTATAGCACACGAATGCGGGCACCATGCCTTCAGTGATTTCTCTTGG	0	0	0	0	0	FORWARD		0.976		Unknown	0	1909242387	AL750831-332-0_B_F_1909242387	C	1			LG11F
AL750857-1208	AL750857		no													TTATGTGGTWWTTTTTNYTTATATTTCTCCTGATTGCTACATGTACTCCGATATATTTGCCGTGCAGGTTCAAACAAATTGTGATATTTCTACGATGAAA[C/G]CTTTCTTTCCTGGTTGGTGYYTTTTTNYTKNATCAGAAATCAGATATTGCACAAGGTTAATATATAGAYGGTATTATTGNAGTTATAATATTCCATWATG	0	0	0	0	0	FORWARD		0.935		Unknown	0	1909240733	AL750857-1208-0_T_F_1909240733	B	2
AL750863-737	AL750863		yes	0	0	1	0	0	0	0	0	0			[T/C]	CTGCTGCTGGTGTCAAGGAGTCAGAGGCAGTCAGTTTTCTGGAGAAGAAATTGAAGAATAATCCAGAGTTATCTTATGAGGAAACTGTACAGACAGCAGT[T/C]TCTGCACTCCAATCTGTTCTTCAGGAGGATTTTAAGGCTACAGAAATWGAGGTYGGTGTTGTTACAAAAGAANGTCCAGTATTTCGTACTTTATCAACAG	0	0	0	0	0	FORWARD		0.965		Unknown	0	1909241896	AL750863-737-0_B_F_1909241896	C	1
AL750872-344	AL750872		yes	0	1	0	1	0	1	0	0	0			[D/I]	ACAGAGACGGAGAAGGAATAGGAATGGGCAGGGCCACCACAAGCAGTGGAAAAGCACCATCACTCCGCTGCTCCTCCACCTCCTCTGTGACCTCTACGCC[-/G]TAAGGGGNAARGGGGGTTCGAGGNAGGGTGGRRGGGAAGGGAGAGGGNTTCGATCTAAGGAGGTATTGGAATTCAGTGAGAAAGGAAATGGAGGCGGAGCTT	0	0	0	0	0	FORWARD		0.787		Unknown	0	1909234552	AL750872-344-0_M_F_1909234552	C	1
AL750872-392	AL750872		yes	0	1	0	1	0	0	0	1	0			[D/I]	GAAAAGCACCATCACTCCGCTGCTCCTCCACCTCCTCTGTGACCTCTACGCCNTAAGGGGNAARGGGGGTTCGAGGNAGGGTGGRRGGGAAGGGAGAGGG[-/G]TTCGATCTAAGGAGGTATTGGAATTCAGTGAGAAAGGAAATGGAGGCGGAGCTTGAGAAGGCCGTTCCCNTCCGATACCCAGAAAAANTACATGTGTCGATG	0	0	0	0	0	FORWARD		1		Unknown	0	1909234553	AL750872-392-0_P_R_1909234553	C	1
AL750872-462	AL750872		yes	0	1	0	1	0	0	0	1	0			[D/I]	TCGAGGNAGGGTGGRRGGGAAGGGAGAGGGNTTCGATCTAAGGAGGTATTGGAATTCAGTGAGAAAGGAAATGGAGGCGGAGCTTGAGAAGGCCGTTCCC[-/C]TCCGATACCCAGAAAAANTACATGTGTCGATGCGCTACTCGGTGCTGGCAGAGAAGGCGAAGAGAGGTCCACCGATGATGTGCATTGCGGCGTGCGAGGCGG	0	0	0	0	0	FORWARD		0.915		Unknown	0	1909234554	AL750872-462-0_M_F_1909234554	C	1
AL750879-489	AL750879		yes	0	0	1	0	0	0	0	0	0			[T/C]	AGCGAGCATTCCAGTGATTCCGATCATCTGATTGTTGAATCCGGGTCAGCCAATTTGATTTGCGGGGTCGGCGGGCTGGCTTCTCCGCGGCAGAATATGA[A/G]CCAGCCTGATGACGCCACAATTTATGAGATAAAGCATGTGCAGCAGTCTAATAGACAGCTGGGGACTGATTTAGCTTCTTTATCGATTGATTCTGAGATG	0	0	0	0	0	FORWARD		1		Unknown	0	1909247701	AL750879-489-0_B_R_1909247701	C	1
AL750879-342	AL750879		yes	0	0	1	0	0	0	0	0	0			[I/D]	AGGGTTTNTGTCGAMGGAATTAATGACAGCAGCGGTAGCAGAAGAGGAGGAATCAAGTCTAATTCCAGTAGCAGCAACGGCAGCAGCAACAACGGGAAAA[-/A]TATTAACATTAGCAGCGGCCACAGGATGTTTCATTCCGGCGGAGGAAGCGAGCATTCCAGTGATTCCGATCATCTGATTGTTGAATCCGGGTCAGCCAATTT	0	0	0	0	0	FORWARD		1		Unknown	0	1909246003	AL750879-342-0_P_R_1909246003	C	1
AL750907-1420	AL750907		yes	0	1	0	1	0	1	0	0	0			[I/D]	CAATCTAGAAAAGGAGGATAAGGTTCAGGAGCAGGTGGCAGAGGAAGTTCACAATCACAAAAGGCCAAAGAAGTCAAAGCAGACAGCACCACGATCAAAA[-/A]GAGGAGGCAGTGGAAAACAAATTGCCAAGGAACATGTTGTGGAAGATCGAACCGAAGGTGCAGACGGGAAGCAAGAGAGCAAGGAGCAAAGCCATCATAATA	0	0	0	0	0	FORWARD		1		Unknown	0	1909245439	AL750907-1420-0_M_F_1909245439	C	1
AL750907-589	AL750907	530866193	yes	1	0	0	0.745094	0.0325114	0.828125	0.166667	0.00520833	0.0885417	0.166667	0.161335	[A/G]	ACACTTCACCGTCTTTNGAAAATAATGAAATCCGGTTCGGATAAGGTGGAAGAAGAAGATGAGGAGGAAGAAGTGAAAGAGGTTCCAGTGGAAAACAAAA[A/G]GTCAGGGCCGAATGTTGTTGAAGATTCCTCTGTTTCTGGTAAACCTCCTTCAGGGAAAGTTCCGGTTGCTAAGTCCGGGAAAGGAAAGAGATTGCAGAGT	0	0	0	0	0	FORWARD		1		Unknown	0	1909245054	AL750907-589-0_T_F_1909245054	C	1
AL750911-51	AL750911		yes	0	1	0	1	0	0	0	1	0			[D/I]	TTCTATCCTGATCGTGTTCCACTCACCATAATTGATACATCATCCAGACC[-/C]GAGGACCGTAACAAGCTAGGAGCAGAATGCAAGAAGGCAGATGCAATTGTTCTAACATATGCATGTGAACAACCTATCACACTTGAGCGTCTGTCTTCCTAC	0	0	0	0	0	FORWARD		0.976		Unknown	0	1909242612	AL750911-51-0_P_R_1909242612	C	1
AL750918-818	AL750918		yes	0	0	1	0	0	0	0	0	0			[T/G]	TCGGTTTCAGAATATAACCTCTACTAATATGTSCAGTATGGTTTTATCAACAGAACTCTCGGTCTTTAAGAGTCCGTTGTCTACGAGAATTACAATTTTT[T/G]GNCAACAATTTAAAATTTCCATTTCTTTAAAANRAWTTTYW	0	0	0	0	0	FORWARD		0.988		Unknown	0	1909243334	AL750918-818-0_B_F_1909243334	C	1
AL750922-717	AL750922		yes	0	1	0	1	0	1	0	0	0			[A/C]	NTTTTTTTTTTYTTNYTNGTTCTTTCTGTAATACTCTTTCTTTTTTNGGATTCCTTGTGACTGGATATTTGTTAWNAAAGTAAGGCTAGATCATTGTGTG[T/G]TTCCCGGGCTTTCGACTATAACACATCTATGTTGAAAAGAAAAGTTCGCTGAAACCCTAATCTTTTGGGTGGTAAACGCCACAAACGCTGACTGTACYTT	0	0	0	0	0	FORWARD		1		Unknown	0	1909246004	AL750922-717-0_T_R_1909246004	C	1
AL750922-815	AL750922		yes	0	1	0	1	0	0	0	1	0			[T/C]	TGKTTCCCGGGCTTTCGACTATAACACATCTATGTTGAAAAGAAAAGTTCGCTGAAACCCTAATCTTTTGGGTGGTAAACGCCACAAACGCTGACTGTAC[T/C]TTGTTTTCCAGGGCATCTGTTTTGCTGTATTGTTTAAATTTATTTGTTAAGCTATGTTTGTTTTGATT	0	0	0	0	0	FORWARD		0.996		Unknown	0	1909243861	AL750922-815-0_B_F_1909243861	C	1
AL750926-739	AL750926		yes	0	1	0	1	0	0	0	1	0			[D/I]	NAAMGCATGATTTNGAAATGCTTGAATGATACACATGGCGGATTTGGAGGACAGAACCATGAAGTAAATTCATCCGGAGTATTTTTGTGCATCATCGGGA[-/G]TATAGATAGATATAAATAAACWAWTTTTTGKCT	0	0	0	0	0	FORWARD		1		Unknown	0	1909234556	AL750926-739-0_M_F_1909234556	C	1
AL750931-1751	AL750931	501311721	yes	1	0	0	0.516678	0.0648474	0.00520833	0.203125	0.791667	0.106771	0.203125	0.190788	[A/G]	GAATTTCAGCTAAAAGTTTGGCAGATATTCAGGGTCATTTTTCGCCATACCTATCTAGTCCCATGGATTCTGTGACTGCAGGTTGGAGTTCAGGACAAAT[A/G]GGATTTGGCTCTTCAGATGTTTCTATGCCATCATCAGGTTTGTTGAGTTCATTTGATGGATCTAATTCCTCCTCGGGGCATTTTGCAGTGTGGGGTCCAA	0	0	0	0	0	FORWARD		1		Unknown	0	1909247702	AL750931-1751-0_T_F_1909247702	C	1		LG5
AL750931-430	AL750931		yes	0	1	0	1	0	1	0	0	0			[T/G]	CAGTCTCAGGCACATTTCATATGCTCGACTCAGTAACTGTCTCTTCAGGGGCCTCATTGCATAATGGACGGTTTGACATTGATGATAATTCTGGTTCTTT[T/G]SNAACTAACACAGATTGTGATTCACTTTCCAACAATGGTAGCTGTTCTGGTGAATCAGAAGATCAAAAAGACAAAAATGGAATAGGCAGATCAGAGAATC	0	0	0	0	0	FORWARD		0.988		Unknown	0	1909243335	AL750931-430-0_B_F_1909243335	C	1
AL750938-1282	AL750938		yes	0	0	1	0	0	0	0	0	0			[T/C]	ATATGAAGGCGAGTGCAGTCCTAATTTCAGTTGTGTNACTCTTTGCTACTTCTCTTAGGTCTGCTTACTCTGCAGATCCGGATCCCGTTAGAGATTTTGC[A/G]ACGGGATTGAGTACCTTCACCCTGCGTAACATTTTCAAGAATGGAGAAGTTAGTAGCGATACGGGCGGGATTCGAGCTGCAACCAATCCTCAAAACTTTC	0	0	0	0	0	FORWARD		1		Unknown	0	1909245132	AL750938-1282-0_B_R_1909245132	C	1
AL750938-1657	AL750938		yes	0	0	1	0	0	0	0	0	0			[T/C]	CGGGGGATGTTACCGTATTTCCCCGAGGTGTGCTCCATTTTGAACTCAACGTTGGAAAGGTGGAAGCTGAGTATTTGTCGGCACTTAACAGTGAAAATCC[T/C]GGAACTTTGACGAGCASCGAAGCTCTATTTCATATTCCCCTGAGAGCGCTGGCAACATCGTTGAACGTGGACCAGAAGACAGTAATGRGCTGAATTYMAC	0	0	0	0	0	FORWARD		1		Unknown	0	1909244449	AL750938-1657-0_B_F_1909244449	C	1
AL750940-1259	AL750940		yes	0	0	1	0	0	0	0	0	0			[I/D]	GAGATGTCTATGCTTCATTTGATAAGTATGTTGAAGTTGAACAACTTGATGGTGATAACAAATATCATGCAGAGCAGTATGGACTACAGGATGCAAAAAA[-/A]GGTGTTCTTTTCCTTGATTTTCCTCCTGTACTACAACTTCAGTTGAAGCGATTTGAATACGATTTCATGCGAGACACAATGGTCAAGATAAATGATCGATAT	0	0	0	0	0	FORWARD		0.988		Unknown	0	1909243289	AL750940-1259-0_M_F_1909243289	C	1
AL750940-2957	AL750940		yes	0	0	1	0	0	0	0	0	0			[I/D]	AGAATTCACCAAGTCAGCCAGAATCGCCATTCATTTGAGAGGTCTGTGAAGATATACAATTGAGAAGCAGGGATTGCTTATCCTGTAGCAATTCTCTTTT[-/T]ATGGATGGGACTTGAGGTTGATTCATCTGTAATATAAATCATATGATAGTTTGGATGGATGTCCACACTTCTCTATGCTATAGAGTATTGGAGTNGTTATAA	0	0	0	0	0	FORWARD		0.858		Unknown	0	1909239598	AL750940-2957-0_P_R_1909239598	C	1
AL750940-2624	AL750940		yes	0	0	1	0	0	0	0	0	0			[T/C]	AAGAGAGGAATCTGAGTCCAGGTGACAAGTTGATTCATGTTTACCATTTNAACAAGGATTCATCACAAAACCATATAATCCAGAACTTTGGAGAGCCTTT[T/C]YTTTTTGTTNATTCATGAGGGTGAGATCTTATCAGAGGTTAAAGAACGAATCAAGAAGAAATTGCAGGTCCCTGATGAAGAATTTGCTAAGTGGAAGTTT	0	0	0	0	0	FORWARD		0.965		Unknown	0	1909241746	AL750940-2624-0_B_F_1909241746	C	1
AL750940-397	AL750940	501311725	yes	0	1	0	1	0	0	0	1	0			[D/I]	TCACATGGCCGATTGAGCATGTCTCCAGATTGAATGTAAANAAGTGTTACTCGGATGTTTTCATAGTAGGGGNTTATAAATGGCGTGTCTTGATATTCCC[-/C]AAAGGGAACAACGTGGACCACTTATCCATTTACTTAGATGTGGCAGATTCCGCTACATTACCTTATGGTTGGAGCAGATATGCCTTTTTCAGTCTGGCTATT	0	0	0	0	0	FORWARD		1		Unknown	0	1909246005	AL750940-397-0_P_R_1909246005	C	1
AL750940-3272	AL750940	501311723	yes	1	0	0	0.777232	-0.0282927	0.0364583	0.286458	0.677083	0.179688	0.286458	0.294816	[A/C]	AAGGGTTTCAAATGGCATGTAATATTTAGATCTTAGCTTCTAATATGTTCTATACCAGAGCAAGCAACTGTATAGATTTAATACGTTTTGGAGGGAAATC[T/G]CCAAGTGAGTTGGATATTGTAGATTATTCGGAGACTATCACAATGTATCTATAGTACATGGGGTATTCTGAACTACTGTCCTGTACTTTTCACCATGTCS	0	0	0	0	0	FORWARD		0.965		Unknown	0	1909241593	AL750940-3272-0_T_R_1909241593	C	1			LG7F
AL750943-403	AL750943		yes	0	1	0	1	0	1	0	0	0			[I/D]	GTTCCGYGGTATGCCAAAAGCCGGAGTTGAGAGGGAAAGGATCCGGATCGGGATCTGATAACGAACCAGCCTGTATTGTTTGTGATAGCTTTCATTTTTT[-/T]GTTAAAACAAAGKTTGGGATCTTGTTTGGGCTGGAGCTGATAGGGAAAATTCGAGAAGGCTAGGGTTCGATCCGTCGCAGATCCGTCAAAGTGGAAAATTCG	0	0	0	0	0	FORWARD		0.965		Unknown	0	1909241897	AL750943-403-0_M_F_1909241897	C	1
AL750943-416	AL750943	501311727	yes	1	0	0	0.889138	-0.0139395	0.0625	0.364583	0.572917	0.244792	0.364583	0.369746	[A/C]	CCAAAAGCCGGAGTTGAGAGGGAAAGGATCCGGATCGGGATCTGATAACGAACCAGCCTGTATTGTTTGTGATAGCTTTCATTTTTTNGTTAAAACAAAG[T/G]TTGGGATCTTGTTTGGGCTGGAGCTGATAGGGAAAATTCGAGAAGGCTAGGGTTCGATCCGTCGCAGATCCGTCAAAGTGGAAAATTCGTTGAATTCAAT	0	0	0	0	0	FORWARD		0.996		Unknown	0	1909243863	AL750943-416-0_T_R_1909243863	C	1			LG4
AL750947-254	AL750947		yes	0	1	0	1	0	1	0	0	0			[T/G]	GGTTTCTTTAGGTGGGATCAGAGACCAACACCAGTTGTAGSGGCGGCWGCAGCACCAACAACAACTGTCTTTAACAAGGACCATGGACGACCGTTGGAAG[T/G]SATTCTTCCCATGAATGGGAGAAAGGAATTTTGAAGTCCCTTGAAGATCTGTTTAAAGAGTATGGAGTTCGATACGTAACTCTTGCCAAGATGACCGAGA	0	0	0	0	0	FORWARD		0.996		Unknown	0	1909244165	AL750947-254-0_B_F_1909244165	C	1
AL750947-913	AL750947		yes	0	1	0	1	0	0	0	1	0			[A/G]	TAAGCAGAAAAGGAGGCGGTCCAAGGAGCCTGGAGAGGATGGGGAGGACAGGCCTAGAGAGCATCCTTTCATTGTCACTGAACCAGGAGAACTGGCAAGA[A/G]GGRAAAAAAANTGGTCTGGATTATCTCTTTGATCTCTACGAGCAGTGTGGGAAATTTTNGTTAGAAGTCCAAAGGATTGCCAAGGAAAAGGGAGAAAAAT	0	0	0	0	0	FORWARD		0.976		Unknown	0	1909242613	AL750947-913-0_T_F_1909242613	C	1
AL750949-362	AL750949		yes	0	0	1	0	0	0	0	0	0			[I/D]	AAATGCCATCAGGAGCATCCCATTGCNAAAANTTTKGGGTGAATGCACTGAGCTAAAGCTGAAGCTTGATCAATGCTTTCGTCAGGAAAAAGCAATAAAA[-/A]GAAAGGCCAATTTNCGAAGAAAGCAAGAGATTCAAGGAAAGGCTGCGTGCTAATAAAGCTGAAATGAATGCTTCTGATTTGGGGTCGTCTTCACCTTCTCAA	0	0	0	0	0	FORWARD		0.965		Unknown	0	1909234557	AL750949-362-0_M_F_1909234557	C	1
AL750950-234	AL750950		yes	0	1	0	1	0	1	0	0	0			[A/G]	GACTTGAAATTTTAAATCATATTTGATTCCTCACTTGTCACAATTTCTTCGTGCATACTCAAACTGAAGGTATAAATAGGCATTCTACACAAAATGGTTC[A/G]RKNGTGTACGAATAGCCATTCTAGCCATTGAACGTCTGGGTAGATTGCAAAGATAGCGGGTATGGAAGGACATCAGGAGAAGAATGTGCAGGAAGATAAA	0	0	0	0	0	FORWARD		0.965		Unknown	0	1909241681	AL750950-234-0_T_F_1909241681	C	1
AL750951-1217	AL750951		yes	0	0	1	0	0	0	0	0	0			[A/G]	TTTCGAGCGTTGAAACAAAGAGTTTGGTGATGAGGACCCTCCTTGAACCTGTGCCTTTATAACCAAATCTAGAATTTACAAGAAGTTGATACTCTGTTTA[A/G]GTTAGCTAACTTAGGTCTATGATTTTACTGTTCAAGCTATGTTGTGGNTAAGATATCATATTACTGTTAAAAGTTKTGAATTTTAACACAGCTGCATGTA	0	0	0	0	0	FORWARD		0.858		Unknown	0	1909234559	AL750951-1217-0_T_F_1909234559	C	1
AL750954-1609	AL750954		no													GTTCATRCGCAATCTGATGTTATGGTGCGGCCNAAGTTAAGGCTTCTCCCGCGAACTAAGCCATTGGACGCTACTTCTCCGACTGCAGTAATGGATGTGA[T/C]AGAGAATTCACATGGTGGGTTGATGAGCAAGTCATATGAATATCACTCTGCTGCTGGTTCATTGCCTGTTGAGGTTTCCAGTGAAGGTGTAGGTAACAAC	0	0	0	0	0	FORWARD		1		Unknown	0	1909247705	AL750954-1609-0_T_R_1909247705	C	1
AL750954-1863	AL750954		yes	0	0	1	0	0	0	0	0	0			[D/I]	ATTTACTGAGCGACCAAAATTAAATTTGAAGCCTCGCTCACTGCCTGTTGAGAAACTTGAAGCAAGTAATGAAAAGGACAGGAAATCTCTGTTTGGTGGG[-/G]CACGGCCACGAGAATTTGTATTAAAGGAGCGTGGTGTGGATGACGTGGTAATTAGTAGTGTGGATCCAGCTGCTGTGGTGATTAGTGCAAAGGGAAATGCAA	0	0	0	0	0	FORWARD		0.915		Unknown	0	1909240573	AL750954-1863-0_P_R_1909240573	C	1
AL750954-243	AL750954		no													GTCAAAGAAGAAGGCTTTCAGCGGATCTACGATGACTCTCAAGGACTTCCATGGCGGTTCCATTCCATCGGATCTTCCTTTGCCTTCGGCCCCNGGCACC[-/C]GGAGTTTTGAAGGTTGCGGATAGAGGCGTCCACGAGAAGCAAAACACTGGAACAAACTGGGGCGGTTCCATTAACCGGGGTTATGCCGCAGGCGATCATCGC	0	0	0	0	0	FORWARD		0.949		Unknown	0	1909241452	AL750954-243-0_P_R_1909241452	C	1
AL750954-1515	AL750954		yes	0	1	0	1	0	0	0	1	0			[A/G]	AAAAGATGTTCGTGTATCCAGCCCTCTTAATGGCCACAAACCACCATTGGTTGAAAATAATCATGCTTCTGCAACTAATGTCACAGATACTTCAGTTCAT[A/G]CGCAATCTGATGTTATGGTGCGGCCNAAGTTAAGGCTTCTCCCGCGAACTAAGCCATTGGACGCTACTTCTCCGACTGCAGTAATGGATGTGAYAGAGAA	0	0	0	0	0	FORWARD		0.899		Unknown	0	1909240016	AL750954-1515-0_T_F_1909240016	C	1
AL750954-469	AL750954		yes	0	1	0	1	0	1	0	0	0			[I/D]	TCTACAGCSGGGKTTTGAAGACAAGGTATCTTATCTCCCTAACTCTGCAAACATCGGTCGCAATTTTGACGAAGACGAACGCAAACCGCTAGACAGTTTT[-/T]CGCGTCGTTCTGTCAATGAGAGTGATTACGATAATCACACTTTAGACGATCGCCGATCTCGGCATGATCGGTTTGGCGAACAAGTTGTGTCTAGTCGTTCTG	0	0	0	0	0	FORWARD		1		Unknown	0	1909245441	AL750954-469-0_M_F_1909245441	C	1
AL750959-782	AL750959	501311729	yes	1	0	0	0.904315	0.0120213	0.947917	0.0520833	0	0.0260417	0.0520833	0.050648	[G/C]	SGGCATAATTTCGAAGAAGCTTGAGATTTCCTGGTTTGAAACTGTTCCAACCTGCAAGGATAAACTTGGGAAGGAACCCTGTAACGAGGCCAAGTCTGCA[C/G]TCAKTCTGAGAGATGTTCAGTGATGGGAGTTGTGTTGAAGAAAANWAAANGATGATCGCATCAGTACTACCCTGGCCGCAAACTCCGTTCTTCTATAAAT	0	0	0	0	0	FORWARD		0.759		Unknown	0	1909238941	AL750959-782-0_B_F_1909238941	A	2			LG2M
AL750963-71	AL750963		no													GGGTTTTCAAAGACGCATTAGGGTTTTTAGGGTTTTKKAAAACCCGTGTTTGAAACKKSGACGNSSKKSK[T/G]GGTGTTATTAGGTTTGCAGAAGGCGTCGGGTGGGGATCAAGGATTTCTCCTCCACCTCATACTGAGCGGATAGCAGAGACATCATGGCTCGTGGATTGAA	0	0	0	0	0	FORWARD		0.949		Unknown	0	1909241442	AL750963-71-0_T_R_1909241442	C	1
AL750967-186	AL750967		yes	0	1	0	1	0	0	0	1	0			[I/D]	TGCCCAAGCACATGACAGAGTCCCAGCTGGTCTCGTTATTTGAGGAAGTAGGTATAGGAAACATTCAGGAAGTCAACATTATCAAAGACAAGCTCACCAA[-/A]AGCCTCCAGAGGATGTTGCTTTATAACATGCCCAGCAAGACAAGAAGCAGACAAGGCCATCACTTNATTTCACAATAAGCGAACTCTACCAGGGGCATCCAG	0	0	0	0	0	FORWARD		0.965		Unknown	0	1909241974	AL750967-186-0_M_F_1909241974	C	1
AL750967-252	AL750967		yes	0	1	0	1	0	1	0	0	0			[I/D]	AGGAAGTCAACATTATCAAAGACAAGCTCACCAANAGCCTCCAGAGGATGTTGCTTTATAACATGCCCAGCAAGACAAGAAGCAGACAAGGCCATCACTT[-/T]ATTTCACAATAAGCGAACTCTACCAGGGGCATCCAGTCCAATGCAAGTCAAATATGCAGATGGTGAATTGGAAAGAATAGAGCATAAACTTTTTATTGGGAT	0	0	0	0	0	FORWARD		0.9		Unknown	0	1909240305	AL750967-252-0_P_R_1909240305	C	1
AL750981-886	AL750981		no													TGGAACGAGGACTGTCTACAAAAATCTCTATGGAAAGAACTTGAATTCAGGAGAGGGATCTTTYAGGAAGGAGAAAGATTTGCCGAAAGGAGAAGCTTCG[T/C]CTAGTGACCTAAGACGCAGTGTTTCAAAGAATGGGTAGCCTATTTTAAGCTCAAGCTTTCTCAGCTAAGGTCATGCAAGGGCTTACCTGGGCTTGAAGGG	0	0	0	0	0	FORWARD		1		Unknown	0	1909247706	AL750981-886-0_T_R_1909247706	C	1
AL750981-373	AL750981		yes	0	0	1	0	0	0	0	0	0			[D/I]	TGGTCATATATTTGTGTCCATGATGAGCATTTGGAACTTCCTTGGGCGTGTTGGTGGTGGATATCTCTCCGAGATTGTTGCAAGGGATTATGCATACCCC[-/C]GACCTGCAACTATGGCAGTAGCACAGATCACAATGGCCATTGGTCACATTCTCTTTGCAATGGGCTGGTCAGGATCATTATACTTAGGGACATTGCTTGTTG	0	0	0	0	0	FORWARD		0.915		Unknown	0	1909240389	AL750981-373-0_P_R_1909240389	C	1
AL750984-1250	AL750984		yes	0	0	1	0	0	0	0	0	0			[G/C]	GCTCATTTGTGATTCCTTGCNTAWTCCTTGCTTTTCCTTATGTTTGCCGCTTTTTCCAGTGTCTTCGGCAATACAAGGATACAGGAGAAAAATCTTGCCT[C/G]TTGAATGCTTTGAAATATGCTACGTCATTCCCTGTTATTTTCCTTTCAGCACTCAAATATCATGTGGTGCCAGAAATGTGGACTAATGTTTATCGACCTT	0	0	0	0	0	FORWARD		1		Unknown	0	1909247388	AL750984-1250-0_B_F_1909247388	A	2
AL750984-1724	AL750984		yes	0	0	1	0	0	0	0	0	0			[I/D]	CAGTGGATATTTTTCCGTGTGGAAAATGAGTGGAATAAGATGGCTCTGAAGCCAAATTTGCAGATTCCTATCAAGGAAATTCCTTATCTAGAGAATGAAA[-/A]GTTGCTTGAATCTGAGCAGCACAATGTATAACTTTATTCATTTGTAAGGAAAGTTTCCTTCTTATACAGTTCTAAATTCTGGTTTCAATTTTGGCATGCTGT	0	0	0	0	0	FORWARD		0.935		Unknown	0	1909240809	AL750984-1724-0_M_F_1909240809	C	1
AL750997-209	AL750997		yes	0	1	0	1	0	1	0	0	0			[I/D]	GATGTTGTGGATGACGTCAATGTCATGTCAGTTGAAGATGCACTCAATATCATTACTACTGGATCGCCGAGTGGCATAATTACTGGCGTGGAAGATGTTT[-/T]CTCCGACAAAGATTATGTGGACGACATTAGCCTGGTCAGCGGTGGATCAGAAAGTGAAGATAAGCGTTGTAGCTATGGATATGCTAGCTGTCAAGGGAGAAG	0	0	0	0	0	FORWARD		1		Unknown	0	1909247707	AL750997-209-0_M_F_1909247707	C	1
AL750997-560	AL750997	530865646	yes	0	0	1	0	0	0	0	0	0			[A/G]	CAAATTTATGACNGGACACCAAGTTGGCCATAACTGAAATCTATCAGCAAACTGATGCTGAGTTCTTGAAGGCTGCAAGTAGTATTTATAGAGATGATGG[A/G]TCAACAGCATCGACAGCTGTGCTAGTTGGTCACAATCTGTATGTTGCCAATGTTGGAGATTCTCGAGCAGTTATGTCAAAGGCAGGCGAAGCTATACCTC	0	0	0	0	0	FORWARD		1		Unknown	0	1909247709	AL750997-560-0_T_F_1909247709	C	1
AL751005-23	AL751005		no													ATCAACGCAGAKTACAKGGRNG[A/C]CTTCAAACTGCGCGTTAGTGTGAACTGTGTCCTTGGCCGTGTCGAGAAACCTAATATTTGCTTGCTGTTTTAACTCAGCAGCTTCATCATGGAGCAGTCT	0	0	0	0	0	FORWARD		0.949		Unknown	0	1909241185	AL751005-23-0_B_R_1909241185	C	1
AL751007-372	AL751007		yes	0	1	0	1	0	1	0	0	0			[A/T]	GCCTGCAAGTCTTTATGCAGCAACGAAAAAGGCTGGAGAAGAGATCGCTCATACCTATAATCATATCTATGGGCTTTCTATAACAGGACTGCGTTTCTTC[A/T]CAGTGTATGGMCCCTGGGGNTAGGCCTGATATGGCTTATTTCTNTTTCACAAAGGATATTCTTNCAGGGCAAGAGSNATTGATATCTACCAAGGTCAGAA	0	0	0	0	0	FORWARD		0.965		Unknown	0	1909241976	AL751007-372-0_T_F_1909241976	B	2
AL751018-200	AL751018		yes	0	1	0	1	0	1	0	0	0			[I/D]	CTATCAGAATGGAGGAAATTAGTATCTCCAGTAAAGGGCAGGAAGAATTCCATGTTCGCAATTGGGTTTGTCTTAGCTGTTCTGGTCTGTTCACTATTTT[-/T]GGGCTTCAATTATCCCAACAAGCTGGTGGCAAATCCAATGGATCACAGACAGTCTTGGTTCCCTTCTGTGTTCAGAGATTCTTCTAGGTCTAATTCATTCTT	0	0	0	0	0	FORWARD		1		Unknown	0	1909246006	AL751018-200-0_M_F_1909246006	C	1
AL751019-1632	AL751019		yes	0	1	0	1	0	1	0	0	0			[I/D]	AAGTCCTTGCAAGGCAGAGACCAACTGTTAGCAAGCACGACCTAGAAGTCCACGAGCGATTCACAAAGGAATTTGGTGAAGAGGGCTGACAAATTTTCTT[-/T]GTCAAGGTCTTCCAATTGTATTATTTCCATTATTCTCCGACCAGATTAGTGGCTTGTAACATCTGTCGGTTGTTCTGGATTCTTATAAAATTAATGGGCTTT	0	0	0	0	0	FORWARD		1		Unknown	0	1909247711	AL751019-1632-0_M_F_1909247711	C	1
AL751020-1304	AL751020	501311731	yes	1	0	0	0.948208	0.00649571	0.151042	0.479167	0.369792	0.390625	0.479167	0.476063	[A/G]	AGCTATTGGTATTGAAATCTGGACTATGCAAGATGGAATCTTGTTTGACAACATACTTATCACACATGATGAGAAGGTTGCGGAGGAGTACAGAAAGAAT[A/G]CRTGGAAGGGAAAATTTAGCAATNRAAAAGAAGAGGAAGATGTGGATAGTCCTCTGCCGGGAGAGCTCTCTGGTTTCCAGAAGAAAATTTTTGACGTCCT	0	0	0	0	0	FORWARD		1		Unknown	0	1909245056	AL751020-1304-0_T_F_1909245056	C	1			LG1
AL751020-1057	AL751020	530865648	yes	0	0	1	0	0	0	0	0	0			[T/C]	CAAAGCCAGATGATTGGGATGATGAAGAAGATGGAGAATGGGAGGCACCAAAGGTTTCTAATCCCAAGTGCGATGAGGCACCAGGATGTGGTGAATGGAC[T/C]AGACCCATGAAGAGCAACCCTGACTACAAGGGCAAGTGGTATGCTCCGATGATTGACAATCCTAACTACAAGGGTATCTGGAAGCCACAAGAAATTCCCA	0	0	0	0	0	FORWARD		0.976		Unknown	0	1909242253	AL751020-1057-0_B_F_1909242253	C	1
AL751028-1520	AL751028		yes	0	1	0	1	0	0	0	1	0			[D/I]	TCWCGCTGTTAAACGGCATYGAAGCTGSAATTGCGTGATCTTTGTGTACCATATTTTTACATWAWTTTYYTTNGTTAAGAAGTTCATGYGGAATGCATGG[-/G]GATGGTCGATTTGCGGAGCTGGGAAAGCTCGGCCTGTGTTTCCACTCATGGCTTCCATGCATGAATGATGATTGTTCTTCTGGTCATCGTTAATTTCTACAC	0	0	0	0	0	FORWARD		0.834		Unknown	0	1909239402	AL751028-1520-0_P_R_1909239402	C	1
AL751028-85	AL751028		yes	0	1	0	1	0	0	0	1	0			[D/I]	GGAGAGCAGAGCAGTTCACTGGGTAGCCTCTGAGATCAAGCAATATCCCCTTATGCAGCCTTGCTTTCATAAGGATAAGGGGGG[-/G]TTTTGTGTTTGTGAGGTTTTAGCAATTGAGCAAGGTGGGTGAAGGAGCTGATCTATAGGGAAATAATTAGTGGGTACATTGTTGGAGAGAGAGAGCCGAAGC	0	0	0	0	0	FORWARD		1		Unknown	0	1909245443	AL751028-85-0_M_F_1909245443	C	1
AL751031-926	AL751031	501311733	yes	1	0	0	0.865062	-0.0169934	0.286458	0.489583	0.223958	0.46875	0.489583	0.498053	[T/C]	ACCGTGAACGGGAGCTGCAGGCAATATGCTGTCTTTCTGCTGCAGGATTTGGTGCAAAGTTGCTAGGTATCTTTGCAAATGGAATGGTGCAGTCTTTCAT[T/C]GATGCATGTACTTTGACTCCAACAGACATGAGCAAGCCAAAGCTTGCAGCAGAAATTGCAAGGGAACTTCGTAAGTTCCATGAAATGGAAATNCCAGGTT	0	0	0	0	0	FORWARD		1		Unknown	0	1909234560	AL751031-926-0_B_F_1909234560	C	1		LG4
AL751031-1496	AL751031		yes	0	0	1	0	0	0	0	0	0			[T/G]	AACTGTTATGCTCTTGCTTCACATTTATACTGGGCCTTTTGGGCTATTGTTCAGGCAAAGTATTCTCCAATAGAGTTTGATTACCTGGAGTACTATTTTT[T/G]GNCGCTACAATGAATANMAAAAACAGAAGGATCGCTTCATATCGCTTGGGCAATCATTTCTTYNAAGGACCAATTGAGATGTTTTTACATCAGACAATGC	0	0	0	0	0	FORWARD		0.935		Unknown	0	1909234562	AL751031-1496-0_B_F_1909234562	C	1
AL751032-79	AL751032	530865650	yes	0	0	1	0	0	0	0	0	0			[T/G]	AAACAGGCATCTACAGATCGGAGTGACCTTGCAGTCCCTATCTTCGAACGCTCGCAATTCACTTTGTGAAGATTCGCT[T/G]ATCAATTTATAACTRYCGACTTATATACCGTCTCRAAACTCTATCCAATTCACAAGWYCMCGTCTCATCTCTTTGCAGCAGGCATCATCCTCACGATTGA	0	0	0	0	0	FORWARD		1		Unknown	0	1909247713	AL751032-79-0_B_F_1909247713	C	1
AL751032-638	AL751032		yes	0	0	1	0	0	0	0	0	0			[T/C]	CTATTATTGGATCAAACATACAACCTCTTCAGAACTTGGTGRTCTTGAATTTGATYGAGGAGAAACTGGGAGYAGAGGAGCGTTTGGCATGGCCTAAACC[A/G]TTCATAGAGAGAGGTTTTACTGCTTTGGAGAAGTTGTTGAAAGATGTTGCAGGGAAATATTCTGTAGGWGATCAGCTTACATTRGCAGATRTCTTTCTTG	0	0	0	0	0	FORWARD		0.988		Unknown	0	1909243207	AL751032-638-0_B_R_1909243207	C	1
AL751032-998	AL751032	501311737	yes	1	0	0	0.714591	-0.0365698	0.109948	0.418848	0.471204	0.319372	0.418848	0.434767	[A/C]	ATAATATTAWGATWTACAACTCCGTTTTTGTGTAAGTTTTACCATATTTCATATTTCATATTTCACYCYAAGCATTAATACTCTRTTAGTTTGAGAGGGA[T/G]ATTGCTATGACCTATTACCTTCTAATAATCTTGCAATTAGTACTTGCAGTAATGTATGTAATTGACAAAGGGGASTATCTGCTAAAATTGTGCCTAAGCA	0	0	0	0	0	FORWARD		0.809		Unknown	0	1909239187	AL751032-998-0_T_R_1909239187	C	1
AL751032-207	AL751032		yes	0	0	1	0	0	0	0	0	0			[A/C]	CCGTCTCRAAACTCTATCCAATTCACAAGWYCMCGTCTCATCTCTTTGCAGCAGGCATCATCCTCACGATTGAGMTCATATATTATCATTCATGGCATCC[T/G]TTGCTCAGGAAAACCCCGCAACCAGTGTTACCTCTTCTAGACTGAAGCTGTACTCTTACTGGCGCAGTTCATGTTCTTGGCGAGTCAGGATTGCTCTCAA	0	0	0	0	0	FORWARD		0.976		Unknown	0	1909242310	AL751032-207-0_T_R_1909242310	C	1
AL751032-707	AL751032	501311735	yes	1	0	0	0.714591	-0.0365698	0.109948	0.418848	0.471204	0.319372	0.418848	0.434767	[T/A]	GAGYAGAGGAGCGTTTGGCATGGCCTAAACCRTTCATAGAGAGAGGTTTTACTGCTTTGGAGAAGTTGTTGAAAGATGTTGCAGGGAAATATTCTGTAGG[A/T]GATCAGCTTACATTRGCAGATRTCTTTCTTGTCCCACAAGTTTTTRRTGCGAGGCGTTTCAAYGTTGACATGTCAAAATTCCCAACTTTGAATAGAATTG	0	0	0	0	0	FORWARD		1		Unknown	0	1909245381	AL751032-707-0_B_F_1909245381	B	2			LG4
AL751032-770	AL751032		yes	0	0	1	0	0	0	0	0	0			[A/G]	AGTTGTTGAAAGATGTTGCAGGGAAATATTCTGTAGGWGATCAGCTTACATTRGCAGATRTCTTTCTTGTCCCACAAGTTTTTRRTGCGAGGCGTTTCAA[T/C]GTTGACATGTCAAAATTCCCAACTTTGAATAGAATTGACAAAGAATTAGCAGAACTTCCAGAATTCCAGGCTGCTCTGCCTGCAAGACAACCTGATGCAA	0	0	0	0	0	FORWARD		0.899		Unknown	0	1909239957	AL751032-770-0_T_R_1909239957	C	1
AL751037-564	AL751037	501311739	yes	1	0	0	0.520989	0.0641821	0.5625	0.390625	0.046875	0.242188	0.390625	0.367078	[A/G]	GGAANACAGTAGGGCTTACACCTGGTGTTCCATCTTTAGACAAGCCAGATCCTGGACTAGGCTACAAGACACGCCTTTGTAATCGTTTTGGCACTGATGA[A/G]AAATGCATGTTTGGAGATAAGTGCCATTTTGCCCATGGAGAGAAGGAACTGAGAAAGGGAAATTTACTTGCAAAAGATCTTGAAAGGGAGCGAATAGCAG	0	0	0	0	0	FORWARD		0.996		Unknown	0	1909243664	AL751037-564-0_T_F_1909243664	C	1		LG1
AL751043-937	AL751043	501311741	yes	1	0	0	0.791528	0.0264328	0.078125	0.421875	0.5	0.289062	0.421875	0.411042	[A/G]	TAATGTTCCTAGCTGGGATGATGTGGTTATTGCATATGAACCTGTCTGGGCCATTGGTACAGGGAAAGTGGCTTCTCCTCAGCAGGCCCAGGAAGTTCAT[A/G]TAGCAGTCCGTGAATGGTTGAGCAAGAATGTTTCTGCTAAAGTTGCATCTCAAACTCGAATTATTTATGGGGNTTCTGTAAATGGAGGAAATTGTGTGGA	0	0	0	0	0	FORWARD		0.915		Unknown	0	1909240523	AL751043-937-0_T_F_1909240523	C	1			LG1F
AL751044-804	AL751044	530866410	yes	1	0	0	0.482571	-0.0702174	0.109375	0.395833	0.494792	0.307292	0.395833	0.425733	[T/C]	CAGTGGGATATGGAATCAAGAAGCTGCAGATAATGATGACCATCGAGGATGATCTTGTATCTGTTGACAATCTCATTGAGGATTATCTMACAGTTGAGCC[A/G]GCCAATGAGTACATTCAGAGTTGTGATATTGTTGCATTCAATAAGATCTAATTTGGGANGTGYKAAATCTACATNMAAATTTGAATTGGTTGCNTKGGAA	0	0	0	0	0	FORWARD		0.935		Unknown	0	1909240970	AL751044-804-0_B_R_1909240970	C	1
AL751044-863	AL751044		yes	0	0	1	0	0	0	0	0	0			[D/I]	TCTGTTGACAATCTCATTGAGGATTATCTMACAGTTGAGCCRGCCAATGAGTACATTCAGAGTTGTGATATTGTTGCATTCAATAAGATCTAATTTGGGA[-/G]GTGYKAAATCTACATNMAAATTTGAATTGGTTGCNTKGGAAGGTTTAGTAGCCTGGAGAGATTGTCTTCTGTGGAGRCTGGGAAACATGTAATGAGCAAGCT	0	0	0	0	0	FORWARD		0.899		Unknown	0	1909240126	AL751044-863-0_M_F_1909240126	C	1
AL751044-310	AL751044	501311743	yes	1	0	0	0.619688	-0.0496292	0.0416667	0.286458	0.671875	0.184896	0.286458	0.301424	[T/G]	GAGTCAGGCGTGGAGCAGCTGGATCAGTTCTTGCTCCCACGCAGTTATATTTCCGGGTATCAGGCATCAACGGATGACATAAGAGTATACTCTGCACTTA[T/G]CCAAGCACCTGGATCCCATTACATCAATGCCTCCCGTTGGTACAACCACATCAGTGCCTTACTAGCCCCAAGTTTTYYTNGGGAAGGTGTTGGTGTTCAA	0	0	0	0	0	FORWARD		1		Unknown	0	1909247529	AL751044-310-0_B_F_1909247529	C	1		LG7
AL751044-122	AL751044		yes	0	0	1	0	0	0	0	0	0			[A/C]	GCTSSSWKNGRRGKBWWRSVAGGNSATACCAARSSCKSSGCTCATAATTCTCTGTCTAATCGGCGGCAGCGGAATTAGAGGCAGAGGCCGAGGGTGCAAG[A/C]GCNAGCTCAAGCTCAAGYGCAGTAGTAAATCCTTTCTCTGCATAGAAGAGGTCAAGAATGGCCGTCTCATTCTCCAATCTCAGCACTGAGTCAGGCGTGG	0	0	0	0	0	FORWARD		0.787		Unknown	0	1909239064	AL751044-122-0_T_F_1909239064	C	1
AL751044-140	AL751044		yes	0	0	1	0	0	0	0	0	0			[A/G]	SVAGGNSATACCAARSSCKSSGCTCATAATTCTCTGTCTAATCGGCGGCAGCGGAATTAGAGGCAGAGGCCGAGGGTGCAAGMGCNAGCTCAAGCTCAAG[T/C]GCAGTAGTAAATCCTTTCTCTGCATAGAAGAGGTCAAGAATGGCCGTCTCATTCTCCAATCTCAGCACTGAGTCAGGCGTGGAGCAGCTGGATCAGTTCT	0	0	0	0	0	FORWARD		1		Unknown	0	1909245043	AL751044-140-0_T_R_1909245043	C	1
AL751049-2176	AL751049	501311745	yes	1	0	0	0.51249	0.0654965	0.497382	0.434555	0.0680628	0.28534	0.434555	0.407808	[T/C]	GGGGTTTTGGATCCCATGTCTCCCATTTCCTGGCTTTGAACGGSCTACTTGATGGGAAGCTTAAGTGGAGGGCAATGGTGTTACCAGATAGATACATTGA[T/C]CATGGAGCTCCCAAAGATCAAATCGAAGAAGCAGGTTTGACTCCAGAGCATATTGCAGCTACCATAATGTCCCTCCTGGGCAAGCCTCATGATGCTCTTC	0	0	0	0	0	FORWARD		1		Unknown	0	1909247714	AL751049-2176-0_B_F_1909247714	C	1		LG4
AL751049-456	AL751049		yes	0	1	0	1	0	1	0	0	0			[I/D]	CACCGTTAATTATCCAGTACACTTAAAGAATCTCTCTATACAGGATCTAGAGCAACTGGCCGCAGAAATTAGAGCAGAACTTGTGTTCGGTGTGGCAAAA[-/A]CTGGAGGCCACCTGGGAGGTAGCCTGGGTGTGGTAGATCTAACAGTGGCTCTTCACCATGTCTTTGATTCTCCAGAGGATAAGATTATATGGGATGTTGGTC	0	0	0	0	0	FORWARD		0.996		Unknown	0	1909244166	AL751049-456-0_M_F_1909244166	C	1
AL751049-2119	AL751049		yes	0	0	1	0	0	0	0	0	0			[C/G]	TCAAACGGTTGGCTAAAGAGCACGAGATCCTATTGACTGTGGAGGAAGGATCCATTGGGGGTTTTGGATCCCATGTCTCCCATTTCCTGGCTTTGAACGG[C/G]CTACTTGATGGGAAGCTTAAGTGGAGGGCAATGGTGTTACCAGATAGATACATTGAYCATGGAGCTCCCAAAGATCAAATCGAAGAAGCAGGTTTGACTC	0	0	0	0	0	FORWARD		1		Unknown	0	1909246994	AL751049-2119-0_T_R_1909246994	B	2
AL751051-69	AL751051	501311749	yes	0	0	1	0	0	0	0	0	0			[I/D]	KGSGAGGAAGCAGAAGAGAAGGGGAGGCCGGTGTTTGAGGGTTCCAGATGTTCCATTACCAACGAAAA[-/A]TCCAGGTAGGTCTTCATTCTATTCCTTCAATCATGGATCCGCCCTACTCTCAGTAAGCTATATAAGATCATTCATTCATTCAATCAAAKSSATTGGAGTGCC	0	0	0	0	0	FORWARD		1		Unknown	0	1909247716	AL751051-69-0_P_R_1909247716	C	1
AL751051-219	AL751051	501311747	yes	1	0	0	0.881989	0.0148448	0.348958	0.489583	0.161458	0.40625	0.489583	0.482403	[C/G]	TCAGTAAGCTATATAAGATCATTCATTCATTCAATCAAAKSSATTGGAGTGCCTGTTCTGGTATACTTCTTTGCATTGGAGGTCTCGGGGTTTGATTTTA[C/G]TCGTTCGCTCCTCGAAGCCCTTGGCCGCTTCCCATTTACAATAACTCGTGTTGTTGCGGATTTGCACATGGTGTATGCTGCCGACCCAGAGGAACACCGG	0	0	0	0	0	FORWARD		1		Unknown	0	1909244450	AL751051-219-0_T_F_1909244450	A	2		LG3	LG3
AL751055-727	AL751055	501311751	yes	0	0	1	0	0	0	0	0	0			[T/C]	ACATGAAGTTAACACAGGATCATCAAGTAACAGAGCTGCCCTGTTTNCCTCATGGAAATCTTCCTCAGCCAAAAGCTCTTCTGGGCTTCCCACCTCTTCC[T/C]CTTCCCCTTCCYCTTCCTCTTCCCNTTCCCCTTCCCTCACCTTTTCTGCACTTTCCCCCTTTCCCACTAAGTGTTCCACCTCTACCTGTAGGGATCCCAT	0	0	0	0	0	FORWARD		0.949		Unknown	0	1909241434	AL751055-727-0_B_F_1909241434	C	1			LG1M
AL751058-1522	AL751058		no													GCTTAATATTGGTTCAATGTCCACTGGAGCTCGGGTGCTTGCTGTCAAAAATGATCTTGCAAAGCTCCAGCTGACTTCTCCAGTCTGTACGAGTAAAGGG[-/G]AAANGATGGCACTTAGTAGGCGAGTAGAAAAGCATTGGCGATTGATAGGATGGNGTCAAATTCAAGCTGGGNCAATACTGGAAATTCCCMRGGNKYCMNTAT	0	0	0	0	0	FORWARD		0.996		Unknown	0	1909243864	AL751058-1522-0_M_F_1909243864	C	1
AL751059-376	AL751059		no													AAATCTCACTTTCTCTTCCGCGGTTTTTCGKCCGATTCACTTGCTCCCAGGCATGAGCTAGGATTCTCGGATATACCTGCCACTATTGCAGCAGTTAAAA[-/A]CCCAACATCGAAAATAGAGTATGATGAATCTAATCATGAGCGTTTTGCCCCTGGGGATCCCAGTAAGAGAGCATTCACCTACTTCGTTTTGACGGGTGGAAG	0	0	0	0	0	FORWARD		1		Unknown	0	1909245919	AL751059-376-0_M_F_1909245919	C	1
AL751066-1636	AL751066		yes	0	0	1	0	0	0	0	0	0			[I/D]	CGCAATTTCATCACAAAGATCACTCGATATGAGAAAGTGGTAAATATACCAAACAGTATGACAGTCCTTGATGAGTTGCTGCCAATCTCGATTGAGATGG[-/A]CAAAAAGAAATTGCACTGGCATATGGAACTTCACTAACCCAGGTGTTGTGAGCCATAATGAAATCTTGCAGATGTACAGAGAATATATTGATCCCACTTTCA	0	0	0	0	0	FORWARD		1		Unknown	0	1909246007	AL751066-1636-0_M_F_1909246007	C	1
AL751066-2062	AL751066		yes	0	0	1	0	0	0	0	0	0			[T/C]	CTCTGCTTAGGCAGGCAAAACATCCATATGCTTAATTGGGGGACAATTCAAAAGGTCGTCCAGTACTTTGTTATTTTTAGCTCACAAATGGAGGAGAGCT[T/C]ATTTGGTAGGATATTCTAGATATGTTCTACTATTTTNCTNCNTGATTTTACATTTTNAGTTCWMCMACGGAGGWGCCGACTAGCTAGGGTATTCTAGATA	0	0	0	0	0	FORWARD		0.9		Unknown	0	1909240272	AL751066-2062-0_B_F_1909240272	C	1
AL751077-1507	AL751077	501311753	yes	1	0	0	0.728674	-0.034689	0.640625	0.3125	0.046875	0.203125	0.3125	0.323701	[T/C]	CTCAGCGCTGGTACCATGTTCCTCGATCGTGGCTGCAGCCTTCGGGAAATGTGTTGGTGCTGTTTGAGGAAATCGGAGGAAATCCTTCTGGAGTTTCACT[T/C]GTTARAAGATCTGYAGATAGTGTGTGTGCTCATGTATCTGAATCACATTCTCAATCTATCAACTTTTGGCGTCTTGAGAGTACTGACCAAGTACAGAAAT	0	0	0	0	0	FORWARD		1		Unknown	0	1909247717	AL751077-1507-0_B_F_1909247717	C	1			LG2M
AL751077-584	AL751077		yes	0	1	0	1	0	1	0	0	0			[I/D]	TTTGATTCAAATAATGTTGGGAGAGTCATCTTTAATGGTCAGCACTATAAAATAGCTCCGTGGTCTGTTAGCATTCTCCCTGATTGCAGAAATGTGGTTT[-/T]CAATACTGCAAAGGTTGACGTACAAACATCAAAANTGAAANTGGAACCTGTTGGAGGGTTTGGTTGGGAATCTCTTGATGAAANTATTGCCTCTTTNGAAGA	0	0	0	0	0	FORWARD		1		Unknown	0	1909246009	AL751077-584-0_M_F_1909246009	C	1
AL751077-851	AL751077		yes	0	0	1	0	0	0	0	0	0			[T/C]	TTGTGGTACATAACAAGTGTGGAAGTTGATGAAGATGAACCCTTTATAAAGAATGGTGCTCTCCCAGTCCTTACTGTACAGTCAGCAGGCGATGCGTTAC[A/G]TGTCTTCATAAATGGTGATCTTGCAGGGAGTGAGTATGGAAGGAGGGAGAACCCGAAAGTGAGGTTTTCATCTGGTGTTAAGTTAAATGTTGGAACAAAC	0	0	0	0	0	FORWARD		1		Unknown	0	1909246011	AL751077-851-0_B_R_1909246011	C	1
AL751081-788	AL751081	501311757	yes	1	0	0	0.418955	-0.0808236	0.145833	0.421875	0.432292	0.356771	0.421875	0.458988	[T/A]	GGAGCTGGGATATTCCTTATTAACTTAACCAGTGGAGTCGAAGCTTGCATTGAAACTAATAAGCATTTTCMRTGAGTTCTGTAACCCGTGACACATCTAA[A/T]GGAAGGGCTAGTGTCATATTTTGGAAAAGGTTGACTACTTCTATAAGTTTATNGTATATAGTATATACTGGTCGAAAATGCCTGCTAAAAGTGATGGCGT	0	0	0	0	0	FORWARD		0.965		Unknown	0	1909234564	AL751081-788-0_B_R_1909234564	A	2
AL751081-200	AL751081	501311755	yes	0	0	1	0	0	0	0	0	0			[T/G]	TATCACCATCCATGATTGTTACTGTTCCCTGTAATTTTAGGRGAGGCATGATAGYAGGATCATCATCATCGACTCCCACTGCAGAATTGGGTCGTCATAT[A/C]AGCCATGGCCATACCGCTTTGAGGTTTTCTATATCTATGGCAAGAATTATTTATCAGAGAAGAAACCCTAGAAAAGCAATAATAAATAGTAGAGTTGGGC	0	0	0	0	0	FORWARD		1		Unknown	0	1909234563	AL751081-200-0_B_R_1909234563	C	1
AL751083-2245	AL751083		yes	0	0	1	0	0	0	0	0	0			[I/D]	TTCATACTGGCCTTGTAGAACAGCTGCAGCGTTTTCTAAAGTGGGTTAAGCCAACTGCCCGAAAAAGTAGGACTATCGAAAATGAAAGAGAGAATAGTGA[-/A]AAAATTGGAGATGACAGTGGCAGTGGTCCTGTAAGTATGGAACCCTGGGAAGTTACCATGAGGGAGAGGTTGCAGGATGTAAAGGGTATGTTGGGCTTTGCA	0	0	0	0	0	FORWARD		0.996		Unknown	0	1909243865	AL751083-2245-0_P_R_1909243865	C	1
AL751095-1270	AL751095	530865651	yes	0	0	1	0	0	0	0	0	0			[I/D]	TACCGATATTAAGGTACCTGTTGTCTAAATGCAATTAGTAATTTTCTTGGTGCCTAAGATATTGTAAATATTTGCTAGTACTGATACCAAGGTACCTGTT[-/T]GTCTTTYCYYNACAGAAGGAATCTGTTGAGCAACGATAGAAGTAAAGCACCTAATTWWTTKNGTAACATTTATATTGTTTCACATCTGTAAATCATCTGTTT	0	0	0	0	0	FORWARD		0.935		Unknown	0	1909240685	AL751095-1270-0_M_F_1909240685	C	1
AL751102-1420	AL751102		yes	0	0	1	0	0	0	0	0	0			[T/A]	AAANWCTGTTGTTTTCNAGTTTCTTAGCATTTAGCTGCCTGCCATTTCTTTAGTCTAGGAACTTTGAAGTTAATAAAATAAATACATGGTCAATCTATCA[A/T]TTTHWAMK	0	0	0	0	0	FORWARD		0.765		Unknown	0	1909238984	AL751102-1420-0_B_F_1909238984	A	2
AL751102-1290	AL751102		yes	0	0	1	0	0	0	0	0	0			[T/C]	TAGGTATTGGCATGGCTGATATGAGAGATTGCTACTATCCAGNATTTTAGTTTGGCTGGAAAGATTTGCTGTAACAACATCACTTCAGTGGACTGTTTTT[T/C]CNMCTATATAAGCACGTGTATGCAAAWTWAAANWCTGTTGTTTTCNAGTTTCTTAGCATTTAGCTGCCTGCCATTTCTTTAGTCTAGGAACTTTGAAGTT	0	0	0	0	0	FORWARD		0.988		Unknown	0	1909242804	AL751102-1290-0_B_F_1909242804	C	1
AL751105-45	AL751105		yes	0	1	0	1	0	1	0	0	0			[T/C]	GGGATCGGATGAAATATTATGCGAGTCCATCCGATCTCGCCRGR[A/G]GATTCGGAGCCTCGCAATCAAGCTTTACGGCCAGGTTGCACTCTGTCCACAAACAAGAACTCGAAAACCCAACGTCTCGAGATCGAATCTTTAGAGCGTC	0	0	0	0	0	FORWARD		0.877		Unknown	0	1909239762	AL751105-45-0_B_R_1909239762	C	1
AL751107-962	AL751107		yes	0	1	0	1	0	1	0	0	0			[I/D]	AATTTCTCCAGTTTTGTCCGGCAGCTGAATACATACGGATTTCGAAAGATTGTGCCAGACAGATGGGAGTTCGCCAACGAGTTTTTTCGCAGAGGAGAAA[-/A]GAAATTGCTTTGCGAGATTCATAGAAGAAAGAATCCACAAGCCAATGGTGCTACGGCTAATAGGCCTGCATCTCCGTCCATTACAGGCGAGGATCAGCAAGG	0	0	0	0	0	FORWARD		0.976		Unknown	0	1909242614	AL751107-962-0_M_F_1909242614	C	1
AL751107-1569	AL751107		yes	0	1	0	1	0	1	0	0	0			[I/D]	CAACCCCAAACTTTTCGGCGTGCCTTTGCTTGGCAAGAAAAGGTCGCGCCCTTGCTCCCCAGATGATGACGAGAAACCCGAAGTGAACGCACATCCTTTT[-/T]GCGTCGGAAACGATGCAGCTTTAAAATGCGTGAAAGCAGAACCAGGACTGGAAATGGATCTGAGACAGAAACAGGCTCCATGGCTGWARTTTTCTCTGTTCG	0	0	0	0	0	FORWARD		1		Unknown	0	1909246013	AL751107-1569-0_P_R_1909246013	C	1
AL751107-347	AL751107		yes	0	0	1	0	0	0	0	0	0			[I/D]	GNCGCCTTGAAGGGCCGCGGGTTTGTAATGCGCGAAGGATAGGGTTCTTTGCATTTTAGTGCAAGAATATGTGTCCTTTTTCATTTCTCCCTTGATTTTT[-/T]CCCGAAATATGGCAATTTCAAGGTTTTCANCAAACTGCTATGTTCTCTCAGCCCTTTCTTCTTTTCCTGCGGCTCGAGCGTGAGGTCGATGTATTCATTACT	0	0	0	0	0	FORWARD		0.899		Unknown	0	1909239928	AL751107-347-0_M_F_1909239928	C	1
AL751107-474	AL751107		no													TCANCAAACTGCTATGTTCTCTCAGCCCTTTCTTCTTTTCCTGCGGCTCGAGCGTGAGGTCGATGTATTCATTACTGTTAAATTTTCTTTTGTTCTTTTT[T/C]CNATTTTCGATGCCTCTGTTGTGTTNYTTTTTCTGAGATTTTTGCAGTCTTCGAAGGTTCGAGTTTTTCTCAGCCTTGGAAGTATCTCTTTTGGTCTTAG	0	0	0	0	0	FORWARD		0.858		Unknown	0	1909239482	AL751107-474-0_B_F_1909239482	C	1
AL751107-501	AL751107		yes	0	1	0	1	0	1	0	0	0			[A/G]	CTTTCTTCTTTTCCTGCGGCTCGAGCGTGAGGTCGATGTATTCATTACTGTTAAATTTTCTTTTGTTCTTTTTYCNATTTTCGATGCCTCTGTTGTGTTN[T/C]TTTTTCTGAGATTTTTGCAGTCTTCGAAGGTTCGAGTTTTTCTCAGCCTTGGAAGTATCTCTTTTGGTCTTAGGTGATGGAATTGTAACCTTCCCGAACA	0	0	0	0	0	FORWARD		0.988		Unknown	0	1909242805	AL751107-501-0_T_R_1909242805	C	1
AL751108-217	AL751108	501311759	yes	0	0	1	0	0	0	0	0	0			[C/G]	CAACTTGTTTCGGTTGCGAGGCACAAGGATTTATGTAGCTTGAAAGCCAATTGTGATGGAGGAGAAATATTTGGCGTCCGGTGGAGTAAAACCCAAAGAA[C/G]TGGAGACACNTCAATGAYGTTACGAAAATCTCCCTTMAGATTGACAAGTAGTAACTGGAGCCGTGGTATAGTCAGTAGGASSAGCAGAATTACAAATGTC	0	0	0	0	0	FORWARD		1		Unknown	0	1909234565	AL751108-217-0_T_F_1909234565	A	2		LG2
AL751108-299	AL751108	501311761	yes	0	0	1	0	0	0	0	0	0			[G/C]	GGAGTAAAACCCAAAGAASTGGAGACACNTCAATGAYGTTACGAAAATCTCCCTTMAGATTGACAAGTAGTAACTGGAGCCGTGGTATAGTCAGTAGGAS[C/G]AGCAGAATTACAAATGTCCGGGCGAGGGCTTTTACGGAGGAGCAAGAAGCCCTAGTTAAGAAATCATGGAATGCCATGAAATCAAATGCTGSCGAACTGG	0	0	0	0	0	FORWARD		0.949		Unknown	0	1909234566	AL751108-299-0_B_R_1909234566	B	2
AL751110-444	AL751110		yes	0	0	1	0	0	0	0	0	0			[T/C]	AACCGCAATGGGTTTAAATTTTTNACAAGTTCTGGCGGGCTTGGCAAAGCGGATATTACAGACATTCTGTCACGTGCGGCACAAATATACAATAATTTTT[T/C]TGAAGATATATTGAATGCATCCAAACAAGCTGCTTCTAATTTGTTGAGAAGGGTGGATTACATGAATGTTTACACATCAGATCTAGTAAAGGCTGTTCGT	0	0	0	0	0	FORWARD		0.935		Unknown	0	1909240811	AL751110-444-0_B_F_1909240811	C	1
AL751121-141	AL751121	501311767	yes	0	0	1	0	0	0	0	0	0			[A/G]	GKAKKSRKKGAGACATTTCTAGGGTTTACAGCGATTGTAGGGTTTGGAGTGTTCTTTGCMAGGGTTCCGGGCCGAGCAAGCAAAACAGTTTGAACTAGGG[T/C]GGCAATGGCGAAGAAGAGGAAGGTTGAGGTGGAAGAAGAAGCACCAGAGGATATAGCCGTGATAAAAGAAGATGAAGAAAATGAAAACTCTGAAGACGAT	0	0	0	0	0	FORWARD		0.915		Unknown	0	1909240512	AL751121-141-0_T_R_1909240512	C	1
AL751121-100	AL751121	501311763	yes	1	0	0	0.532026	-0.0624917	0.703125	0.260417	0.0364583	0.166667	0.260417	0.277822	[A/C]	AAAAATTCATTATAAAAGGCAGTGGATTCTGTGGCTGGGSGKAKKSRKKGAGACATTTCTAGGGTTTACAGCGATTGTAGGGTTTGGAGTGTTCTTTGC[A/C]AGGGTTCCGGGCCGAGCAAGCAAAACAGTTTGAACTAGGGYGGCAATGGCGAAGAAGAGGAAGGTTGAGGTGGAAGAAGAAGCACCAGAGGATATAGCCG	0	0	0	0	0	FORWARD		1		Unknown	0	1909245913	AL751121-100-0_T_F_1909245913	C	1		LG3	LG3M
AL751121-915	AL751121	501311769	yes	1	0	0	0.709202	-0.0372927	0.706806	0.26178	0.0314136	0.162304	0.26178	0.271917	[T/A]	TTTTCATTTACAAGACCGTTGAGGGTGCTAAGAAGGCTTTGGAGGAGCCGAACAAAACTGTAGAAGGTCATGCCATGAACTGCAAGCGGGCAGCAGAAGG[A/T]AGCAAACAAAGGAACACGCATACCCCTGTCACCGGCCCTCTGGACCCCAATGACCTTGCGCTGACMCACGGTGCGGGTTCGATTCTCGGATCGGCCGCGG	0	0	0	0	0	FORWARD		0.976		Unknown	0	1909242365	AL751121-915-0_B_F_1909242365	A	2			LG3M
AL751121-1295	AL751121	501311765	yes	0	0	1	0	0	0	0	0	0			[A/G]	CCCAAGCGGCTGCGTTTTCGCCATCTGTTCAGAGCTCGCTTGGATCGGTAGGGTCTTATGGAGTGCACCCGAGCTTGGGGGCTTATGGGTCTCAGCATGG[T/C]GGTGTTGGCAGTGTTAATCCAGGTGTTCTTGGGGTCTATGGGTCCCAGGCAGCTGCTCTACAAGGTTTGAATGCATATCAGAGTTCCCAGCTCGGGCAGT	0	0	0	0	0	FORWARD		0.877		Unknown	0	1909239724	AL751121-1295-0_T_R_1909239724	C	1
AL751123-215	AL751123		yes	0	1	0	1	0	0	0	1	0			[I/D]	TRCGGAATTTGGCTTAAAATTAGGCCCTGCAAAAGTTTTATAGCTTCCTCTGGGGTAACGGTAGCTTACAGACATGAGTAGCAATGGCAACGGGCAAAAA[-/A]CAAGGAGGGGGTTTTTTCGCCGCCTTCGCCTCGGGCCTCTCTAATTTCGGGAGCGCGATGCACAAATCTGTTAACAGCTTCATGGGATATGAGGGTTTAGAA	0	0	0	0	0	FORWARD		0.996		Unknown	0	1909244055	AL751123-215-0_M_F_1909244055	C	1
AL751123-832	AL751123	501311771	yes	1	0	0	0.968718	0.00392156	0.21875	0.5	0.28125	0.46875	0.5	0.498053	[A/G]	AGAAAATGAACATTTTACATACAGTCTGTCCTCAAAAGTAAAAACCAAGTTTCTTGGCAACTCTGTGGATATTTACCCACTTGGAAGGACACGTGTGGTG[T/C]TAAAGAAATCTGGAGAGGTTCTAGATTTGGTGCCGCCTCCATCTAAAGTTCATAACCTAATTTTTGGACGAACTTGGATTGATTCACCTGGTGAGATGGT	0	0	0	0	0	FORWARD		1		Unknown	0	1909245446	AL751123-832-0_T_R_1909245446	C	1		LG2	LG2
AL751132-167	AL751132	501311773	yes	1	0	0	0.0656979	0.184048	0.03125	0.453125	0.515625	0.257812	0.453125	0.382678	[T/C]	AGAACACKKSACGTTATTCCGGATTTTCCMGTATTGAAAATAGCAGCATGGGCTCGAGGGCAACAGGTGCAGCTGTATTGGGTGCCATGCTTACGAGGGG[A/G]GGCAGGATCAAACAGAAGCTTGAGCCCATCTTGGAACCCACTTCATTGGAGGTCGAGGATGTCTCCTATCAGCACGCAGGCCATGAAGGTCTTAAGGGCA	0	0	0	0	0	FORWARD		0.976		Unknown	0	1909242617	AL751132-167-0_B_R_1909242617	C	1			LG4F
AL751133-1035	AL751133		no													AACTCTTCYTTTTAATGTTTTGGGCNATNCTTTTGTTNCCTGGAAAAAAATTWGAACTGGTATACTGTCTCTGAAATTTCNAGATTTACAGGAGCTTTTG[-/T]ATTCAAGTCGCTTAGATTCCAGTTGGCATGCTCGTATGAATCCTCGCTTTTCTGTTCTCTTTTATGTAAAAA	0	0	0	0	0	FORWARD		0.9		Unknown	0	1909240306	AL751133-1035-0_P_R_1909240306	C	1
AL751136-386	AL751136	501311775	yes	1	0	0	0.482571	-0.0702174	0.109375	0.395833	0.494792	0.307292	0.395833	0.425733	[A/G]	CTTAGGAGGGGCGTTTGTTGGAGTTAACTTAGGGACTGAAGTGACAGATATGCCATCACCGACACAGGTAGTTGCCCTGCTAAAGACACAGCAAGTGAAC[T/C]ATGTTCGGCTCTATGATGCAGATCGAGGAATGCTGACAGCTTTGAGGAAAACAGGAATAGATGTTGTAGTAACAGTGCCCAACAACCAGTTGCTAGGGAT	0	0	0	0	0	FORWARD		1		Unknown	0	1909247104	AL751136-386-0_T_R_1909247104	C	1			LG7
AL751136-1212	AL751136		yes	0	0	1	0	0	0	0	0	0			[I/D]	ATAGCTACTACCACAAGACAGGCATGGCAGCCGGATCTTGTGACTTTAACGGTGTGGCAACTATAACCACTACTGATCCAAGCCATGACTCGTGTATTTT[-/T]CCAGGGAGTATTGGTGCAAATGGGACTTTGGCCAACGCCACCAACACCACAATCGGAGCCCCATCAAATTCAACCGCCAGCAGTAGTGCAGTGCAACTTGGC	0	0	0	0	0	FORWARD		1		Unknown	0	1909246014	AL751136-1212-0_M_F_1909246014	C	1
AL751144-772	AL751144	501311777	yes	1	0	0	0.0913571	0.168828	0.0885417	0.536458	0.375	0.356771	0.536458	0.458988	[A/G]	AAAGGTAATGGAGGAAGCACTCGGTATTTACAGAGAGAGAATATYAGGGCGTGGAATTGAAGGGTTTTTATGAGATTTTAACATGGTTTAGATATGGTAC[A/G]TTTGTAAGTTGTYCTGGACACCGATTTGTCTACCTTAAAGTTGGTGCCTTACATAATAAANGATGCCCTGTGAAGAAACCATTTAAAGTGCCCATTTAAT	0	0	0	0	0	FORWARD		0.899		Unknown	0	1909234567	AL751144-772-0_T_F_1909234567	C	1			LG9F
AL751146-2061	AL751146	501311779	yes	1	0	0	0.1422	0.146765	0.691099	0.303665	0.0052356	0.157068	0.303665	0.264839	[T/C]	TCAAAGAATGGAATGTTGTAAACAATAGAAGTATATCATAGTCCAAGAGGCCAAATGATTTGAATGGGCAATAGAGAAACATTTATTGAAATGAAAAGAA[A/G]CCTATTCCGAACCAACTTTTGTGCTGTCCAGTACAAGGTCATTTTCAACATTCACCTTAAATAGAGGATAAGTGTTGCTGATCTT	0	0	0	0	0	FORWARD		1		Unknown	0	1909245448	AL751146-2061-0_B_R_1909245448	C	1			LG6F
AL751146-1683	AL751146		no													ATCAAGTACCGAGGGAAAATTGGTGGTCTGCACTCTTTAAAGTTGTGGAAGGTTTGGCTGTAATGAGTCGATTGGCACGAAACAGATTTTATCAAGATGA[A/G]TCTATAATTGAAGGGAGAGATATTGTGTGGGACGATCTGACTATATGATGAATCATCTCTATATTTTNGAATTTCTGTTGAAGCTTCTGATTGAGAATTG	0	0	0	0	0	FORWARD		1		Unknown	0	1909245023	AL751146-1683-0_T_F_1909245023	C	1
AL751150-316	AL751150		no													GAGGAAGACACCAGTCTTCCTGTTTTACNATTTTTATGGTAATAGTAGTTTCTAGTTGCTACTCAGCTAATATGGATGGCGTGCGTTAGGTTTACAAGAA[C/G]GCCAGCAGAAATAATGTGAAGAGCAGGAAAATAAAAWTTKTGTGNGATCGTTTTAGTAACATATAGTGGTTTGTGTGATGAATTTCATGTCAGTAGCCMA	0	0	0	0	0	FORWARD		1		Unknown	0	1909244966	AL751150-316-0_T_F_1909244966	B	2
AL751150-54	AL751150		yes	0	1	0	1	0	1	0	0	0			[A/G]	AAGTATTAGATGGGCCCTGCAACTCTCTATTTATTAAGAGAACGAAATATGGA[A/G]GGGSKCTAACTGCTTGCTTTAGCGCATTGGCTCTTCCATGGCAGAAATGGTGGACACGAATGTACAAAACAAGCTGCTGTTATTGCTCCCCCAGCCAGGG	0	0	0	0	0	FORWARD		0.965		Unknown	0	1909241594	AL751150-54-0_T_F_1909241594	C	1
AL751157-66	AL751157		yes	0	0	1	0	0	0	0	0	0			[A/C]	GATCACATATCACRRKACAGTGGCCAYCATTTTGGATGATTACACGGCATCTAGGCCCCTACTGA[T/G]AATTTGGATGCTTCCTTTCCATACGGATTTTATTTATCACTGGGCATCTCTGTTTGAAGCTGTTATTCGAATTGGTGGATTCATTCTCTTCAAGCCCATT	0	0	0	0	0	FORWARD		0.988		Unknown	0	1909242953	AL751157-66-0_T_R_1909242953	C	1
AL751157-170	AL751157	501311783	yes	0	0	1	0	0	0	0	0	0			[T/C]	TTGGATGCTTCCTTTCCATACGGATTTTATTTATCACTGGGCATCTCTGTTTGAAGCTGTTATTCGAATTGGTGGATTCATTCTCTTCAAGCCCATTTTC[A/G]CCGAGTGGGATAAGATGATTCATTGACCTGTAACGCTGAGCACTTTCACGCTGAATGTCAAGGCAAATTGGNCSTTATTCAAAGCCTGATCTCCAATCTA	0	0	0	0	0	FORWARD		0.996		Unknown	0	1909243729	AL751157-170-0_B_R_1909243729	C	1			LG4M
AL751157-1131	AL751157	501311781	yes	1	0	0	0.49156	-0.068783	0.208333	0.458333	0.333333	0.4375	0.458333	0.492188	[T/C]	ATCTCGCTTCTTTGCAGATGCGTGGATGTTANTYCNCAAAGGAGGAGGAATATATTGAATGGTTCACAAAAGCAGGTTTTAAAGATGTCAAGTTAAAANG[A/G]ATTGGGCCAAAGTGGTACAGAGGTGTGCGTAGGCATGGATTGATTATGGGGTGTTCAGTCACAGGTGTAAAGCCAGCATCGGGTGATTCTCCATTAAAGC	0	0	0	0	0	FORWARD		0.976		Unknown	0	1909242260	AL751157-1131-0_B_R_1909242260	C	1			LG4
AL751157-1277	AL751157		no													ATGGGGTGTTCAGTCACAGGTGTAAAGCCAGCATCGGGTGATTCTCCATTAAAGCTTGGACCCAAAGTGGAGGATGTCAAGAANCCAGTGAATNCYTTTK[T/G]TTTTCTTATGAGATTTATTTTGGGAGCAATTGCATCAACATATTTTGTTTTAGTCCCAATTTACATGTGGATTAAAGATCAGRTAGTCCCAAAAGGTCAG	0	0	0	0	0	FORWARD		0.765		Unknown	0	1909238951	AL751157-1277-0_T_R_1909238951	C	1
AL751161-577	AL751161	501311785	yes	1	0	0	0.145106	-0.145704	0.204188	0.413613	0.382199	0.410995	0.413613	0.484158	[T/G]	TTTTACTNTTTACTACTACCNCAAATAAGGTCACAAACAAGTACTTCCTTGGTCCTGCTCCTCTGGAGGTGATGGCAAGTCAAATTGCAAAAGCTGTTGG[A/C]CCCTGCGGAACCAATTGTGAATATCTTTTTCGATTGGAAAATGAAATGGATAATATCGGGCATACGGAAAANGAANTTATCGAGCTTGCAAATGAAGTGA	0	0	0	0	0	FORWARD		0.988		Unknown	0	1909243015	AL751161-577-0_B_R_1909243015	C	1		LG6	LG6F
AL751166-591	AL751166		yes	0	0	1	0	0	0	0	0	0			[T/C]	GNCTTGGTCTCCCAATGTCTGTTATTAAANMTAAGGTTTCTTNATTCTTTNACTKKNCTTCATGTATCTCCAGGTTTTGGGTCAAGGTAACTATTTAATT[A/G]TCCAAATGCTTTAATAACAAAGTTCAAGAGATGACTTATGGAACAAGTTTAATATCTGYTGGTGATWTAAYTGTCTAAATGTTTTCTAGTCTTGCCTTTA	0	0	0	0	0	FORWARD		0.858		Unknown	0	1909239508	AL751166-591-0_B_R_1909239508	C	1
AL751168-121	AL751168		no													TAKAGCTTAYNTATATATCATTCGGSATGAGGTACTCATTTGGCTTTACATTGGCAGTAATGGTAGTAGCCCTGGTGGTGGGCAGTGCTGTAGGCACGCC[A/C]AGGACAAACTTGGTATCATCTRCATGTAACGGGMASAAGATCCMAAGCGGAAGTTCCTTTTATAGTACTCTCGGATCCCTCCTGGTAGATCTAGAGGGAA	0	0	0	0	0	FORWARD		0.787		Unknown	0	1909239110	AL751168-121-0_T_F_1909239110	C	1
AL751168-46	AL751168		yes	0	0	1	0	0	0	0	0	0			[C/G]	CAGCATTTCATTYYCCATTGTAKAGCTTAYNTATATATCATTCGG[C/G]ATGAGGTACTCATTTGGCTTTACATTGGCAGTAATGGTAGTAGCCCTGGTGGTGGGCAGTGCTGTAGGCACGCCMAGGACAAACTTGGTATCATCTRCAT	0	0	0	0	0	FORWARD		1		Unknown	0	1909245382	AL751168-46-0_T_R_1909245382	B	2
AL751176-1004	AL751176	501311787	yes	1	0	0	0.46983	0.0722755	0.863874	0.136126	0	0.0680628	0.136126	0.126925	[A/G]	TTTTGGACCTCTTGTCGTGTAGTTTCCAAGTTAATGTGAACATACAATGGGNAATATGACTAACAGCTGTTTCCTTGTATATTAATGATTCAAATGCTCA[T/C]GGAGCAATTGATTAAGGTTATTCTTTTCCATTTGGGAGTTTCTATTGGAGAATTTAATGAGCTGATAGTTGTCCATATAGCTCTCTTTTGTTTTCTCWTG	0	0	0	0	0	FORWARD		0.965		Unknown	0	1909241898	AL751176-1004-0_T_R_1909241898	C	1			LG8M
AL751179-890	AL751179	501311789	yes	1	0	0	0.351673	-0.0931349	0.286458	0.453125	0.260417	0.486979	0.453125	0.499662	[A/T]	AAGATCCAGAGAGTAGGAAGATCATGGATGAAGTATTTGACATGGATAAACTTGAATGTGCATTTGGTGGGCTAAATCCTATAGAGTTCAACGTAGTTGA[A/T]TATGGCAAACGTATGAAGGAAGATGATAATAAGATGGCCTTGCATTGGAGTTCAGCTGTTTCCACGCTTTCTTCAAACAACTCTCCATCATTTTNGGATA	0	0	0	0	0	FORWARD		0.988		Unknown	0	1909243337	AL751179-890-0_T_R_1909243337	A	2		LG3	LG3F
AL751179-1147	AL751179		yes	0	0	1	0	0	0	0	0	0			[I/D]	CTTGATATTGAGTCTGATTCCGATGGTTTNCCAAAAGCTGGATTGCAGGATTCATCTTGCTTGGACTCTGAACATGACAGGCCTGCAGAGATGAACAAAA[-/A]TACTGGTCCTGTTAAATTGGAGTCTGGTTCCAACAGTTCTGCTTGAAAATTACATAATTTATTTTACTNANCAACAAAACATCCTTACGGTCTAGTTACAAT	0	0	0	0	0	FORWARD		1		Unknown	0	1909247105	AL751179-1147-0_P_R_1909247105	C	1
AL751184-1721	AL751184		yes	0	1	0	1	0	0	0	1	0			[I/D]	ACTTGTGTCTATTGTCTTCTCTTAGCCTGCTGATTATTTTNGATAAATGCCATTTAGGGGTTATTTTTGAATTGTAAGTAGCTTACAGATCTTTTTGTTG[-/T]TGTTATTCTTTATTAAAATTGAGTTGCTCTCCCATCGAGTGGGTTAAGCAGTGTTGAGGCCCGTTTGTTGCCNTTTTGGTAATATTTATTGTAACCATGAGA	0	0	0	0	0	FORWARD		0.965		Unknown	0	1909241748	AL751184-1721-0_P_R_1909241748	C	1
AL751186-505	AL751186	501311791	yes	1	0	0	0.16529	0.13875	0.0260417	0.395833	0.578125	0.223958	0.395833	0.347648	[A/C]	AAAATTCCAGTCATGTTTGCTTGGNTTTGGTACTGGGGACCATATAATTGTGTTTAATCTGTTTCAGTTCTTGAGGCAATATTTAGCCATGTAAATGCAT[T/G]AGAGGTATGATTGATGCCATCCATGCCTATCATGCAAGTAAGACATTTCTCTTTTGATAAGAATTTTCTCATTATTTCTGGTTTCATATTGGATTGAAAN	0	0	0	0	0	FORWARD		1		Unknown	0	1909234569	AL751186-505-0_T_R_1909234569	C	1			LG4
AL751188-1928	AL751188	501311793	yes	1	0	0	0.523653	0.0637725	0.359375	0.505208	0.135417	0.388021	0.505208	0.474912	[T/C]	GCAGAAGCCACAGTCCCATACAAATGATGAAAAAGCGTCGGCGTCATCTATCAATGCTGGCATGGTTACATTGCTAGGTGGCTTTCTGATTTCCTGGGGA[A/G]TACTTTTCAGCTAAACTATCCAGCCCATAGAAATCCCTGACCACTTGCAAAGACAGTCGGGGATTTCTTGTGAAGATAGGTCAGTGATCTTAAAATTTCA	0	0	0	0	0	FORWARD		1		Unknown	0	1909247107	AL751188-1928-0_B_R_1909247107	C	1			LG12M
AL751188-1014	AL751188		no													GGTCCTATACATCACAACWAAATTACACGAACTTGGATATTCATGTTGGTCAGTCTTACTCATTCCTGGTGACGATGGACCAGAATGCAAGCAGTGATTA[T/C]TACATGGTGGCAAGTGCTCGCTTTGTTAATACAACTATTTGGTCTAATGTCACGGGTGTGGCAATATTGCATTATTCCAATTCTAAAGGTAAGGCAAATG	0	0	0	0	0	FORWARD		1		Unknown	0	1909244452	AL751188-1014-0_B_F_1909244452	C	1
AL751195-247	AL751195		no													TTAAANCATACATCCTACATCCATGAGGCTTCACTGAGGCTGTGAGACTGCCTTCGTGATTTGCTTCCAATTCTCTGTGCCTCCATAAGTTTCTAACYCT[C/G]ACAACAGCTGAGGGATTCAATCCAATATCTTCCCATTTGGCAGTGATTGTAGCTCTTGAGTTGCTTYTATTCCATAGAACCACAGCTACACGGTTGTTAG	0	0	0	0	0	FORWARD		1		Unknown	0	1909247108	AL751195-247-0_T_R_1909247108	A	2
AL751195-636	AL751195		yes	0	1	0	1	0	0	0	1	0			[C/G]	GAAMCATATTCCTCAGCAGTCATKTGGCCATTTCCGACTTCCAACATATCTGGATCATTCCATCCACCTGGACCAGCAAAGCTTGCATATTCATTGTTTT[C/G]ATCTGCACGGGATACGATGCTTTCCCACTTGTCCTCAATGTCTTGTGTTGTYCTCCAACTGCTTCCAATTTGNCCGAGCCCAKGTGGCYGGARCATCCAA	0	0	0	0	0	FORWARD		1		Unknown	0	1909246015	AL751195-636-0_T_F_1909246015	A	2
AL751195-314	AL751195		yes	0	1	0	1	0	1	0	0	0			[T/C]	CAATTCTCTGTGCCTCCATAAGTTTCTAACYCTSACAACAGCTGAGGGATTCAATCCAATATCTTCCCATTTGGCAGTGATTGTAGCTCTTGAGTTGCTT[T/C]TATTCCATAGAACCACAGCTACACGGTTGTTAGATARAGGACCTGCCCATACCTCGAGGTCCMCTTGCTTGCTCACTTNTTTCCCTTGTACTCCCAAAGG	0	0	0	0	0	FORWARD		1		Unknown	0	1909245843	AL751195-314-0_B_F_1909245843	C	1
AL751195-244	AL751195		yes	0	0	1	0	0	0	0	0	0			[T/C]	TGGTTAAANCATACATCCTACATCCATGAGGCTTCACTGAGGCTGTGAGACTGCCTTCGTGATTTGCTTCCAATTCTCTGTGCCTCCATAAGTTTCTAAC[T/C]CTSACAACAGCTGAGGGATTCAATCCAATATCTTCCCATTTGGCAGTGATTGTAGCTCTTGAGTTGCTTYTATTCCATAGAACCACAGCTACACGGTTGT	0	0	0	0	0	FORWARD		1		Unknown	0	1909245449	AL751195-244-0_B_F_1909245449	C	1
AL751195-559	AL751195		no													AAGTCTTCTTNTYCATAGATGTTACATCACATCCAATCAATARKGGTGCCTTCATCAGAGCCCARATGCTRAAATGTGAAMCATATTCCTCAGCAGTCAT[T/G]TGGCCATTTCCGACTTCCAACATATCTGGATCATTCCATCCACCTGGACCAGCAAAGCTTGCATATTCATTGTTTTSATCTGCACGGGATACGATGCTTT	0	0	0	0	0	FORWARD		0.781		Unknown	0	1909239032	AL751195-559-0_T_R_1909239032	C	1
AL751200-354	AL751200		yes	0	0	1	0	0	0	0	0	0			[I/D]	GGCCCATTCACTGCTTGAACAACTGCGGCTTCTTCGGGAGCGCGGCCACCATGAACTTGTGCTCCAAGTGCTACAGAGAGCTTAACGCCAAACCACCTTC[-/T]TTTTCTTCTCACTTGAAACCTCAGCAACCGACGCTTGAGCAGCCGAATGCGAAGCACCCATCGATTCCGCTTCCCTCGGCGTCGCTGCCCTCAAGTAGCGAC	0	0	0	0	0	FORWARD		1		Unknown	0	1909245025	AL751200-354-0_M_F_1909245025	C	1
AL751201-1332	AL751201		no													ATTTCATTCTCCATACANTAAGCTTGTACAAAAGAGCTTTGGTCGCCTGTTGTTCAATGATTTCTCAAGACATGCCAGGTCTGTTGGAAAGGATGCACAA[C/G]AGAAGCTAGAACCCTTTGCTGGCTTGTCTGAACAAGATAGCTACAATAGTCGTGACCTNGAAAAGGTTTCTCAGCAGCTTGCRAAGCCATTGTATGATGC	0	0	0	0	0	FORWARD		1		Unknown	0	1909247719	AL751201-1332-0_T_F_1909247719	A	2
AL751201-470	AL751201		yes	0	0	1	0	0	0	0	0	0			[T/G]	TCCCGSATTCATTCTGCAGTGATTGNMAAAAGAGTNGGGTTTTKTGCCTGGTATTATTAGCTGCTTNCCCACTCTCAGGATTTCTGAATTCGGATTCATT[A/C]AGTTTGTCAAAACAATGGCATCTCGTCCAGAGAATGTTGGGATTTTGGCTATGGAGATCTACTTTCCTACTACATGTGTCCAGCAGGAGGACTTNGKAAA	0	0	0	0	0	FORWARD		1		Unknown	0	1909247718	AL751201-470-0_B_R_1909247718	C	1
AL751201-1415	AL751201		yes	0	0	1	0	0	0	0	0	0			[T/C]	TTGGAAAGGATGCACAASAGAAGCTAGAACCCTTTGCTGGCTTGTCTGAACAAGATAGCTACAATAGTCGTGACCTNGAAAAGGTTTCTCAGCAGCTTGC[A/G]AAGCCATTGTATGATGCAAAAAATTCAACCATCAACTTTACTGCCAAAGCAAGTAGGCAACATGTATACAGCATCTCTCTATGCAGCATTAGCCTCCATT	0	0	0	0	0	FORWARD		0.965		Unknown	0	1909241749	AL751201-1415-0_B_R_1909241749	C	1
AL751201-1391	AL751201		yes	0	1	0	1	0	1	0	0	0			[I/D]	ATTTCTCAAGACATGCCAGGTCTGTTGGAAAGGATGCACAASAGAAGCTAGAACCCTTTGCTGGCTTGTCTGAACAAGATAGCTACAATAGTCGTGACCT[-/A]GAAAAGGTTTCTCAGCAGCTTGCRAAGCCATTGTATGATGCAAAAAATTCAACCATCAACTTTACTGCCAAAGCAAGTAGGCAACATGTATACAGCATCTCT	0	0	0	0	0	FORWARD		1		Unknown	0	1909245208	AL751201-1391-0_M_F_1909245208	C	1
AL751203-497	AL751203		yes	0	0	1	0	0	0	0	0	0			[T/C]	AGTTGGAGGAGGCCTCTGCTAAGCGAAACGCTGAAGCTRTTGTATCTCTTCAGAGTGCCATCAAATTCAATGGTGGAGGTCATATCAATCACTCCGTCTT[T/C]TGGAAGAATCTTGCTCCTGTGAAAGAAGGAGGTGGTGAGCCACCTAAAGGTGCCCTGGCAAAGGCAATCGATACCCAGTTTGGGTCTTTGAATGCAGTTA	0	0	0	0	0	FORWARD		1		Unknown	0	1909248764	AL751203-497-0_B_F_1909248764	C	1
AL751203-33	AL751203		yes	0	1	0	1	0	0	0	1	0			[C/G]	AGTAGATAAAACCCACACTCCAGCAAATGCCC[C/G]AAGTGTCACTCCAGCAAATGCCTGCCCCAAGCGTTCTCGAAGAGAGGTTGAAGTCTTGTAAGTACAATACAGCATATGCATTTTAGGTTGATCTGTCCGC	0	0	0	0	0	FORWARD		0.915		Unknown	0	1909240455	AL751203-33-0_T_R_1909240455	B	2
AL751208-820	AL751208		yes	0	0	1	0	0	0	0	0	0			[A/G]	AAGCCCAAATTGGGGTTGAATTTCACAGTTCACTAAATGCAGTCCTTTCAGGATGAATCATGGATTCATGATTTAATTTCTGGTTGKTTTGTTTGATAGT[T/C]GGATTTCACTGTCATATGATGAACCACAGTAATGCTTAGAAGTTAGAAGCTTTGGGTTGCTTTGTGTGAGCACCATTGGCACGCTCTATGTGGATACACT	0	0	0	0	0	FORWARD		0.988		Unknown	0	1909243312	AL751208-820-0_T_R_1909243312	C	1
AL751208-806	AL751208		yes	0	0	1	0	0	0	0	0	0			[T/G]	CCTTGAGAAGGCAGAAGCCCAAATTGGGGTTGAATTTCACAGTTCACTAAATGCAGTCCTTTCAGGATGAATCATGGATTCATGATTTAATTTCTGGTTG[T/G]TTTGTTTGATAGTYGGATTTCACTGTCATATGATGAACCACAGTAATGCTTAGAAGTTAGAAGCTTTGGGTTGCTTTGTGTGAGCACCATTGGCACGCTC	0	0	0	0	0	FORWARD		0.965		Unknown	0	1909241963	AL751208-806-0_B_F_1909241963	C	1
AL751208-941	AL751208		no													GAACCACAGTAATGCTTAGAAGTTAGAAGCTTTGGGTTGCTTTGTGTGAGCACCATTGGCACGCTCTATGTGGATACACTCGGAAATCCAGATTTGGAAA[T/G]CTTCTCAAANTGGTATGCTTKKTTTTYNARGAGCTTGAGTAAANTAAATATTACACTGCGAATAACCGAGGTTTCNTTTTGTTAGNAAGTTTGGAAGCAA	0	0	0	0	0	FORWARD		1		Unknown	0	1909245920	AL751208-941-0_B_F_1909245920	C	1
AL751211-1828	AL751211		no													TATTTACTGGYGTAATCAGTAGAAGATGACTAAATTTAKTAGTCAGATGTGTTGAATTGRTTTTYCAGTTAAACATACACRAAGTCTAGTCTTTTYCSGN[T/C]GTCATCTTTGTAATCTTCTGCTTTTGTTTACATGTCCCATGCATTGGGCAAATTCTGCWATTGGAGCTATGCAATCTTATTTKGTTAGCCGWTNAAAAGA	0	0	0	0	0	FORWARD		1		Unknown	0	1909247721	AL751211-1828-0_T_R_1909247721	C	1
AL751211-329	AL751211	501311798	yes	0	1	0	1	0	0	0	1	0			[D/I]	CTGATTGAGAAGGNAGAAGAGAAGGCAATGCAGGGNAATCGAACTCATAGCCTCCGAGAACTTCACATCCCTGGCAGTCATTGAAGCTCTTGGAACCCCC[-/C]TCACAANMMANTACTCCGAGGNCATGCCTGGCAACAGATACTACGGTGGTAACGAATACATAGATCTCATTNRAAATCTGTGCAGATCAAGGGCCCNYCAGG	0	0	0	0	0	FORWARD		0.877		Unknown	0	1909242618	AL751211-329-0_M_F_1909242618	C	1
AL751211-1609	AL751211		yes	0	0	1	0	0	0	0	0	0			[T/C]	GCTCAAGTGGAGAAATTCTCTGCACAGTTTGATATGCCTGGCTTTGATGTAGCTACAATGAAGTTCCAATAAGTGATCATAGGAATAGCATAATTCCTTT[T/C]CYNTTNKGGNTGCATTGCTGTTAGCATTRAAAGTTGGTAGCTAGAGGGATATATTCTRTAGCTTGATGAATAAATATGTATTGYTCGTGAGTTTCASAGT	0	0	0	0	0	FORWARD		0.899		Unknown	0	1909240119	AL751211-1609-0_B_F_1909240119	C	1
AL751211-1159	AL751211	501311797	yes	1	0	0	0.32274	0.0988842	0.515789	0.431579	0.0526316	0.268421	0.431579	0.392723	[T/C]	GCATTGGCTGTGGCTCTTAAGCAGGTTATGACTCCTGGTTTTAAGGCCTATGCCAARCAGGTCAAGGCAAATGCGGTTGCTGTTGGTAACTACTTGATGA[A/G]CAAGGGATACAAGCTTGTTACAAGTGGGACAGAAAATCATCTAGTTCTGTGGGATCTCCGGCCAATTGGACTGACTGGAAATAAGGTGGAGAAAGTGTGT	0	0	0	0	0	FORWARD		1		Unknown	0	1909247504	AL751211-1159-0_B_R_1909247504	C	1			LG3F
AL751211-1115	AL751211	501311795	yes	0	0	1	0	0	0	0	0	0			[A/G]	TGTTTCCGTCCCTTCAAGGAGGGCCACACAACCACCAGATTGCAGCATTGGCTGTGGCTCTTAAGCAGGTTATGACTCCTGGTTTTAAGGCCTATGCCAA[A/G]CAGGTCAAGGCAAATGCGGTTGCTGTTGGTAACTACTTGATGARCAAGGGATACAAGCTTGTTACAAGTGGGACAGAAAATCATCTAGTTCTGTGGGATC	0	0	0	0	0	FORWARD		0.996		Unknown	0	1909244111	AL751211-1115-0_T_F_1909244111	C	1			LG3F
AL751211-105	AL751211		no													CCACACAGCCAAGCTAAAGCAAGGTCTGTGGATTTCCGGAATCTCTAGATCTGGGCTAACATCCGGATCATTTCTCCTTCCCATNTTTTCATCTGGGCAT[T/C]ACTAGTGTGCCCTTTCCTACTTTGGGTTTGCTATTGCATTTCCTTGTTTCGTTCTGAACAATGGATCCCGTGAACGTATGGGGCAACACGCCACTGAAGG	0	0	0	0	0	FORWARD		0.8		Unknown	0	1909239161	AL751211-105-0_T_R_1909239161	C	1
AL751211-1887	AL751211		no													RTTTTYCAGTTAAACATACACRAAGTCTAGTCTTTTYCSGNYGTCATCTTTGTAATCTTCTGCTTTTGTTTACATGTCCCATGCATTGGGCAAATTCTGC[A/T]ATTGGAGCTATGCAATCTTATTTKGTTAGCCGWTNAAAAGAANTAMTYRKWTKWAAAAYRR	0	0	0	0	0	FORWARD		1		Unknown	0	1909247109	AL751211-1887-0_B_F_1909247109	A	2
AL751211-89	AL751211		yes	0	0	1	0	0	0	0	0	0			[I/D]	GGKGCCACACAGCCAAGCTAAAGCAAGGTCTGTGGATTTCCGGAATCTCTAGATCTGGGCTAACATCCGGATCATTTCTCCTTCCCAT[-/T]TTTTCATCTGGGCATYACTAGTGTGCCCTTTCCTACTTTGGGTTTGCTATTGCATTTCCTTGTTTCGTTCTGAACAATGGATCCCGTGAACGTATGGGGCAA	0	0	0	0	0	FORWARD		1		Unknown	0	1909245450	AL751211-89-0_M_F_1909245450	C	1
AL751215-1806	AL751215		no													GATTCCTCGAGGATTGGAATCACAGAAAAACTGAAGCAATTAAGCATGTTGAAGATATGGAAGAAACAGCATGGCGTGATTTGAAAACCATGGAATAGCT[T/C]ATTACTGTCTCAAAATAATCATCATCCNAAAGCACCAACCGTTTGAAATTTGCCTTTCATTGAATTATATATCTATCTATCNATCTATATCCAATATTCC	0	0	0	0	0	FORWARD		1		Unknown	0	1909247722	AL751215-1806-0_B_F_1909247722	C	1
AL751215-1334	AL751215		yes	0	1	0	1	0	1	0	0	0			[I/D]	ATCAAAATATACGTTGAAGGCTCTGCCTGGTCAGTGAGCTTGAAGAATATTTTAGCCTGTGACTCTNCAACCCTTATGGTGAAACCGTTATACTATGACT[-/T]CTTTTCAAGGGCACTTATGCCCCTTGAACATTACTGGCCTATTAGGCTTGACAGAAAATGCGAGTCCATCAAGTTTGCCGTTGACTGGGGAAACAATCACAC	0	0	0	0	0	FORWARD		1		Unknown	0	1909246017	AL751215-1334-0_P_R_1909246017	C	1
AL751215-1834	AL751215		yes	0	1	0	1	0	0	0	1	0			[D/I]	AACTGAAGCAATTAAGCATGTTGAAGATATGGAAGAAACAGCATGGCGTGATTTGAAAACCATGGAATAGCTYATTACTGTCTCAAAATAATCATCATCC[-/C]AAAGCACCAACCGTTTGAAATTTGCCTTTCATTGAATTATATATCTATCTATCNATCTATATCCAATATTCCAGCAGTTTGAAATTNGTGTCTTTCATTGAA	0	0	0	0	0	FORWARD		0.899		Unknown	0	1909239929	AL751215-1834-0_P_R_1909239929	C	1
AL751218-1745	AL751218		yes	0	0	1	0	0	0	0	0	0			[T/C]	CAAGCTGCTGCTCAAAAAWATATTGGAGGTGAGAGAACTTCCAACAAAACAAAACATTTTCAAGTTTKATCACTTTTTAGTGTGACTSAAGCACTTTAAC[A/G]TCATCGTTATTACATCAGCTTAAGAGTGGTTGCACAAGATTCTTCTGCTCACTTATGCAAGGAGAGTTAGCATGCTCTCTCTGGCTGTGAGTTTTTGGGA	0	0	0	0	0	FORWARD		1		Unknown	0	1909247110	AL751218-1745-0_B_R_1909247110	C	1
AL751223-409	AL751223	501311802	yes	0	0	1	0	0	0	0	0	0			[T/G]	GCAAACTCTATCGGAGCATCCTTCGGCTCCTGTTGTCACTAAGGATGTCCTGGAAGAAAATTNCTGTATCTGAGCAGCCTGCGATGGGTGCTGAGGAAAN[A/C]CATGCCACCGATGATGAATCTAAGGCTTTGGTGATTGTTGAAACGGAGAAAAAGGANGCAGAGAAAANGGAAGCAGATGTTGGGCCCGTGCCATCGAAAA	0	0	0	0	0	FORWARD		1		Unknown	0	1909247723	AL751223-409-0_B_R_1909247723	C	1			LG11F
AL751223-1161	AL751223	501311800	yes	1	0	0	0.512368	0.0655154	0.0052356	0.204188	0.790576	0.10733	0.204188	0.191573	[A/G]	TGTATATTCCACTTAGGAGTCTCAGTCTGTTGATTTAAGGACAATGCTTGCCAATATTTATTGTGTTGATCTGGATTCTGAAGTCAGATCTGGTTCTCAA[A/G]AATAAATCATCATTTATTCATAAATATATATATTGATTTGTAT	0	0	0	0	0	FORWARD		0.965		Unknown	0	1909241750	AL751223-1161-0_T_F_1909241750	C	1		LG11	LG11F
AL751223-279	AL751223		yes	0	0	1	0	0	0	0	0	0			[A/G]	AGGATTCAGAATAAAACAGGGTCTGCAGGACATCAGCCAGGTCAAATCTGGTTAGATCTTCTGTGTTCAGAGTTGTGTTGCTATATAAGAAATAAGATAT[T/C]ACAAGGAGTATCTTAGACATGGCTGAAGAGCAAACTCTATCGGAGCATCCTTCGGCTCCTGTTGTCACTAAGGATGTCCTGGAAGAAAATTNCTGTATCT	0	0	0	0	0	FORWARD		1		Unknown	0	1909245134	AL751223-279-0_T_R_1909245134	C	1
AL751225-27	AL751225		yes	0	1	0	1	0	0	0	1	0			[C/G]	AATGGGCGGGCAGGTGACTATGAGSG[C/G]AGGGGAAGAAGGATAGGTTGTGCGGCAGTATCAAGCCTTACTTCTTCTACCTTGCAGTTACTGTAGTCGGTCGGTCGATCGATTCTGTGAGCATTTTGCT	0	0	0	0	0	FORWARD		0.996		Unknown	0	1909244168	AL751225-27-0_T_R_1909244168	B	2
AL751225-1488	AL751225		yes	0	1	0	1	0	0	0	1	0			[D/I]	ATGCCGTGTATATCTATACCATMSGRAAAAAWWAATTTTGGCATCCAATAGAAGCAACTAGGAGCTTCCTTTAGATATATGACTGTATATGATGTTGCCC[-/C]TAGCTTGAAGGAAGGGNGGSCCCCAGTTTCCATGTTAAACATTGGGTCAAACTGTGCAGAGAATATTTGTAGCCATTAGATGCGGCAAGGTCTGGTGTAGAT	0	0	0	0	0	FORWARD		1		Unknown	0	1909246018	AL751225-1488-0_M_F_1909246018	C	1
AL751225-1026	AL751225		yes	0	1	0	1	0	1	0	0	0			[I/D]	ATGGACAGACGGTATAATGCCNTGGTTGAGGTTCAAGTTTGCGGATCTCTTGTGACAGAGGAACAGCCTCATGCAATGCTGATACCAATCGAATATTTTT[-/T]GATGGGGTATGGTTTTNACAGGCCGCCTCAGCTGTCACCAGGGCTTGGATCTAGCCCAATTAGCCCTTCAGATACGTACATCTCTGCTGACTTGCTCTCTCC	0	0	0	0	0	FORWARD		1		Unknown	0	1909245945	AL751225-1026-0_M_F_1909245945	C	1
AL751225-1420	AL751225		no													TNGTAAAATAAATKGGNAWWANCCAAATTNNTTGGTGCTTCAGTGGATATGGAATTTAGATNGAAANGATGCCGTGTATATCTATACCATMSGRAAAAAW[A/T]AATTTTGGCATCCAATAGAAGCAACTAGGAGCTTCCTTTAGATATATGACTGTATATGATGTTGCCCNTAGCTTGAAGGAAGGGNGGSCCCCAGTTTCCA	0	0	0	0	0	FORWARD		0.748		Unknown	0	1909238905	AL751225-1420-0_B_R_1909238905	A	2
AL751226-479	AL751226		yes	0	1	0	1	0	1	0	0	0			[I/D]	CGGCTCACGGCAATGCGAAAACCATAGCGCGTCAAATTCTGGAGAAAATTCCAGGTACCGGGGACAGCCACGTCTCTTATTCGCAGGATCGCTATATTTT[-/T]CATGTCAAGAGGACTGATGGATTGACAGTTCTATGTATGGCTGACGATACAGCCGGAAGGAGGATTCCTTTNGCNATTTCTAGAGGATATTCATGGAAANTT	0	0	0	0	0	FORWARD		0.949		Unknown	0	1909241439	AL751226-479-0_M_F_1909241439	C	1
AL751232-1562	AL751232		yes	0	1	0	1	0	1	0	0	0			[I/D]	GAGAACTAGCTTCTGGAATATGCTGAGTTATTGTCCCAAAGAAGTCACCCTCATTTTCTTTGTGAAGAGAATGATTCTCATTGTTGTAAATAGATTTCTT[-/T]GGATGCTTGGAAGTTTTACATGCACTTTAAAACTATCAATGCAATTGATTACCAAATAAWGAGAACCATAGATTGTRAATAAAAAAACG	0	0	0	0	0	FORWARD		0.899		Unknown	0	1909240128	AL751232-1562-0_P_R_1909240128	C	1
AL751242-162	AL751242		no													CCTTAGCGGACCGACACTGAGACAACCGACTTGCCTCGAAAATTCTTTTATCTTGAGAACCAGAGGAGCCAARRGAARRSAACGCAAACTTTTGAGTGCA[A/G]GTTTGATCTTTCAAGTTTTAAGGCTGTGTTGCAGTAATCATGGCGATGGCGATGGCGATGGCTAGGGGGAGCTTGACTCTGAAATTGTCTGCGCAGCGTG	0	0	0	0	0	FORWARD		1		Unknown	0	1909247518	AL751242-162-0_B_R_1909247518	C	1
AL751247-618	AL751247	501311804	yes	1	0	0	0.906812	-0.0117061	0.1875	0.484375	0.328125	0.429688	0.484375	0.490116	[T/C]	TCATGTTCTGTCAAAACATTTTATGCAGATACTATTTGGAAGTCTGATTAGGCTGTCAATCTATGAGTGCATCTAAAGGTTACAGCAAGATCTCTCATCG[T/C]GTTTGTTGTTTATGCTTGATTTTTCATGATCAGCACCAAATRTTACAAGGGAATTTGGAGACATAAGTAATAAGCTGAATACAATTCTTGATTTGGTGAG	0	0	0	0	0	FORWARD		1		Unknown	0	1909247724	AL751247-618-0_B_F_1909247724	C	1
AL751247-660	AL751247		no													TCTGATTAGGCTGTCAATCTATGAGTGCATCTAAAGGTTACAGCAAGATCTCTCATCGYGTTTGTTGTTTATGCTTGATTTTTCATGATCAGCACCAAAT[A/G]TTACAAGGGAATTTGGAGACATAAGTAATAAGCTGAATACAATTCTTGATTTGGTGAGGTTCATCTGTTTTAATTACTCTGCCAAGTCTTTCTTCCGTCC	0	0	0	0	0	FORWARD		0.858		Unknown	0	1909239483	AL751247-660-0_B_R_1909239483	C	1
AL751248-94	AL751248		yes	0	0	1	0	0	0	0	0	0			[A/G]	TCTTGTACAGAGGTGTAATCACCGTGGATTGCAGGACATATTTTGGCAATGNCGATGGAANTGGGAACCCTGGDGACTCTCCGATGCACAAAT[T/C]CCCACCGAATTCAAACGCTTTCCCCATTCAAACCCATCTCGTATTCTCACAAATCAACTCTGCAATTGCCTCCTCGGTTTTNCCTCTGCGTTCCTAGGAC	0	0	0	0	0	FORWARD		0.996		Unknown	0	1909243866	AL751248-94-0_T_R_1909243866	C	1
AL751253-1501	AL751253		yes	0	0	1	0	0	0	0	0	0			[I/D]	TTGGTACAGAGGGAAGGTGCCATTGTTCGTCCAGAGGACAAGGCCGGTTGCACCGGTTTGCACAATTTCATATAGAAATCCTTGTGCAGATCTATCTTTT[-/T]GAATGATGGATCTTGTAGTTTTATGACAGTTCGGAGATATTGTAGGTTGTGTTTCCCTGTWWTTTTWWTTTAATATTTGTTTWWTAAACTNRRRKTWWTCTT	0	0	0	0	0	FORWARD		0.965		Unknown	0	1909241977	AL751253-1501-0_M_F_1909241977	C	1
AL751259-1085	AL751259		yes	0	0	1	0	0	0	0	0	0			[I/D]	GCCTTCATGGTTCAAAGTCATATTGTTTCCTTCAGGAAACCCCATCACCAAGTCCAGCTCAACGGCCATGACTGGAGAAGTAGCATTGCATGATGAAAAA[-/T]TTTCATCCTCCNATACCTTCAATCCAAGAAGAATAATCAAGAAGTTCTGCTATTTAAACCTTTCATCCGAAGGATGATCTTWWNCTGAGAAGCAGCTGCATA	0	0	0	0	0	FORWARD		0.8		Unknown	0	1909234570	AL751259-1085-0_M_F_1909234570	C	1
AL751259-1097	AL751259		no													CAAAGTCATATTGTTTCCTTCAGGAAACCCCATCACCAAGTCCAGCTCAACGGCCATGACTGGAGAAGTAGCATTGCATGATGAAAAANTTTCATCCTCC[-/C]ATACCTTCAATCCAAGAAGAATAATCAAGAAGTTCTGCTATTTAAACCTTTCATCCGAAGGATGATCTTWWNCTGAGAAGCAGCTGCATATAACTGTAAAAW	0	0	0	0	0	FORWARD		0.935		Unknown	0	1909234571	AL751259-1097-0_P_R_1909234571	C	1
AL751260-1278	AL751260		yes	0	0	1	0	0	0	0	0	0			[D/I]	GATGGGAGAAGCAAAGCTCCACTTCAATACTCTGGTATGGTTGATGCTTTCAGACAAACTGTAAGGAATGAAGGTTTTNGGTGCATTGTATAGGGNTTTG[-/G]TTCCGAATTCAGTGAAGGTGGTGCCGTCAATATCAATTGCTTTTGTGACATATGAAGTTCTGAAGGATCTTCTGGATGTGCAATTGAAAATTAAGATTAAAG	0	0	0	0	0	FORWARD		1		Unknown	0	1909245844	AL751260-1278-0_P_R_1909245844	C	1
AL751260-1081	AL751260		yes	0	1	0	1	0	1	0	0	0			[T/C]	ACGAGTCTCTGAAGGACTGGTTAGTCAAATCCAGACCCTTCGGTCTTGTTGAGGGGNAAGATTTGGGCGTGGTCACTAAATTGGCTTGTGGAGCTGCAGS[A/G]GGAACTGTTGGACAAACTGTAGCTTATCCTCTTGATGTAATACGGAGAAGAATGCAAATGGTTGGGTGGAAAGATGCTTCTTCTGTTGTAACTGGAGATG	0	0	0	0	0	FORWARD		1		Unknown	0	1909244978	AL751260-1081-0_B_R_1909244978	C	1
AL751267-1177	AL751267	501311806	yes	1	0	0	0.142285	0.146734	0.494792	0.458333	0.046875	0.276042	0.458333	0.399648	[T/C]	MAGAATGGGAACCTTCTTTGCACTGGAAGAATATACCAACAGAATTTGGTGAATCATCACCTTACGATGTTGTTGCATCTGACAATAAGAGCACCATCAA[T/C]GTTTCGGAATTTACTTTTCACAGAGAGAAGCAATGGGATTAAATTATGGCCTCTTATTTATCTCATAGAAAGTTTTNKCTAGGAATTCATTTTTATNATG	0	0	0	0	0	FORWARD		1		Unknown	0	1909247725	AL751267-1177-0_B_F_1909247725	C	1		LG11
AL751268-665	AL751268	501311810	yes	1	0	0	0.5984	0.0526702	0.0104167	0.234375	0.755208	0.127604	0.234375	0.222636	[A/T]	TGGCGTACACCNTCTTGAGAAAACTGAAAACTACTGGAAATGCTGGTATGAAGGTTTATCAGAAATGTTTCTCTCTTGTCCAATTGCAAAGCTTTTACTC[A/T]TAGCTGGAACGGACAGACTAGACAGATCCTTGACAATTGGGCAAATGCAAGGAAAATWTCAGATGATAGTGATTCGTCATACAGGCCATGCTATCCAGGA	0	0	0	0	0	FORWARD		1		Unknown	0	1909234574	AL751268-665-0_T_R_1909234574	B	2			LG6M
AL751268-576	AL751268	501311808	yes	1	0	0	0.726393	-0.0349928	0.682292	0.28125	0.0364583	0.177083	0.28125	0.291471	[D/I]	TTAAAGGGGGATCACTAAGAAATATTGAATCTGCTCGTGTATCAGTTCCTTCGACATTGAGATTTAATGATGAGAGGGAATGCTAWGTTTGGCGTACACC[-/C]TCTTGAGAAAACTGAAAACTACTGGAAATGCTGGTATGAAGGTTTATCAGAAATGTTTCTCTCTTGTCCAATTGCAAAGCTTTTACTCWTAGCTGGAACGGA	0	0	0	0	0	FORWARD		0.988		Unknown	0	1909234572	AL751268-576-0_P_R_1909234572	C	1			LG6
AL751268-906	AL751268	501311814	yes	1	0	0	0.5984	0.0526702	0.755208	0.234375	0.0104167	0.127604	0.234375	0.222636	[A/G]	ATTTCTCGCAATCGAATAGGTCCTCRTGGAATAGAGATTCCTGGGATRCACCGTTGAAGATGAGWAATTCAGCTCTTGGCATCGCGTTTCTTTATCTTTG[T/C]AGCTACTTTTTCTGTTTTGGTAAATTAGAGGTCCATGTTTTTACAAAGGAAACATTCAATTTCAAGAATGAGGTTTGTTTTGTATGTTGATTAGTAATGT	0	0	0	0	0	FORWARD		0.899		Unknown	0	1909234578	AL751268-906-0_T_R_1909234578	C	1			LG6M
AL751268-723	AL751268	501311812	yes	0	0	1	0	0	0	0	0	0			[A/T]	TCAGAAATGTTTCTCTCTTGTCCAATTGCAAAGCTTTTACTCWTAGCTGGAACGGACAGACTAGACAGATCCTTGACAATTGGGCAAATGCAAGGAAAAT[A/T]TCAGATGATAGTGATTCGTCATACAGGCCATGCTATCCAGGAGGATGTCCCTGATGAATTTGCCTCAGTAGTTCTAAATTTTATTTCTCGCAATCGAATA	0	0	0	0	0	FORWARD		1		Unknown	0	1909234575	AL751268-723-0_T_F_1909234575	A	2			LG6M
AL751268-831	AL751268		no													ATAGTGATTCGTCATACAGGCCATGCTATCCAGGAGGATGTCCCTGATGAATTTGCCTCAGTAGTTCTAAATTTTATTTCTCGCAATCGAATAGGTCCTC[A/G]TGGAATAGAGATTCCTGGGATRCACCGTTGAAGATGAGWAATTCAGCTCTTGGCATCGCGTTTCTTTATCTTTGYAGCTACTTTTTCTGTTTTGGTAAAT	0	0	0	0	0	FORWARD		0.965		Unknown	0	1909234577	AL751268-831-0_T_F_1909234577	C	1
AL751273-370	AL751273		yes	0	1	0	1	0	1	0	0	0			[I/D]	ATTAATTTNCAAGAGGGCCGAGAAATATATCAAGGAGTACAGGGACCAGGAGCGGGATCTCATCAGATTGAAGCGAGAGGCCAAATTGAGTGGAGGTTTC[-/T]ATGTTGATCCAGAAGCCAAGCTGCTCTTCATTATCCGTATTCGTGGGATCAATGATATGCATCCAAAGACCCGGAAGATTTNGCAGCTATTGCGTTTGAGGC	0	0	0	0	0	FORWARD		1		Unknown	0	1909247111	AL751273-370-0_P_R_1909247111	C	1
AL751273-63	AL751273	530865843	yes	0	0	1	0	0	0	0	0	0			[T/C]	GCCAAACTTGTTCATCCCTACATTGCTGCTGGGTKKKGCCKKBACTTCGSKKAAGCTGCATC[A/G]GCCAGGTTCTCGTTCGAGGTCGAAGTTCATCCGCCGTCTACTCCAGCGACTCGCGCAGAAAANGATATGGGTGAAGAAGAGCCAAAGGCAATTGCCGTGG	0	0	0	0	0	FORWARD		0.787		Unknown	0	1909239045	AL751273-63-0_B_R_1909239045	C	1
AL751275-206	AL751275		yes	0	0	1	0	0	0	0	0	0			[A/G]	GGTCAACCCTGAAACTCCGGTCTGTGAAACATTGTGAYGACCATGGATCGCGGAATTCTGGTGTCCTGCCTCTGCTTTATCGTTGTACTCAGYTATCTTC[T/C]GCCTGGCTCGGCTCTAGCGGTCTCATCTACCAGGGTTGCAGATGGTTACACAATTGCCGGTAGAGTGAAANTAGAAGGACTTGGAGTGAGAACTCATGGA	0	0	0	0	0	FORWARD		0.834		Unknown	0	1909239400	AL751275-206-0_T_R_1909239400	C	1
AL751279-55	AL751279	501311816	yes	1	0	0	0.707044	0.0375829	0.28125	0.515625	0.203125	0.460938	0.515625	0.496942	[T/C]	GTAGTTCACACATGTTAACGAGCTTTCCTGGACCGCATTTAGATKGATGCGAAA[A/G]CAATATAACTTGTTCTCCAGCCAAGTTCAGGTTCTTCCCCACCTTATTCGTGATTAGTACCATCTAAAAGGCCTGCCGAATTATCAGCAATGGACAAAAT	0	0	0	0	0	FORWARD		1		Unknown	0	1909244454	AL751279-55-0_B_R_1909244454	C	1		LG11
AL751280-944	AL751280	501311818	yes	1	0	0	0.877295	0.0154399	0.0208333	0.260417	0.71875	0.151042	0.260417	0.256398	[T/C]	CCTATGCTGAGCCTTCATTTGTTGTCACCCCTCTAGTTACTTCATTACCTCCACAGCAGCAAGAAGGCCGGATGGTTACATCCCTGGCAGTGGATATGGA[T/C]AGCTCATGTTCTTGTAAACCAAATGAAGCTGATGCCATGAGAGCAAAANTTATTNGCTCATGTACACTATCCTCGCTTAGTGGCAGCTTACATAGACTGT	0	0	0	0	0	FORWARD		0.877		Unknown	0	1909239799	AL751280-944-0_B_F_1909239799	C	1			LG5F
AL751287-1114	AL751287	530865653	yes	0	1	0	1	0	1	0	0	0			[A/G]	ACCGGTTCCTGTCAACATCGAAAGCGTTACCTTGACGGAGTTGCCTTCAATTACTACTGGTGATGATGACTCTGAAGGTGCAAGAGTTGTTAGCAGAGAT[A/G]CRGCAGGGGAATTCTCATTCCGGAATGTGTCATCCATGTCATCCAGGAACTGGGTCTGAATCTGATCACTCTTCCACATACCTTCGGTTAATTCAGAGCT	0	0	0	0	0	FORWARD		1		Unknown	0	1909234581	AL751287-1114-0_T_F_1909234581	C	1
AL751300-9	AL751300		yes	0	1	0	1	0	1	0	0	0			[A/C]	GGGGRKGG[T/G]GTGTGAGGAGAGACGGCTCAGAGCGTTAGTCACTCGAGACTAGTATACTCGAGGTCATACGTTCGAATCGCACCCAGCGAAAGAAGTTCANAGAWAANGA	0	0	0	0	0	FORWARD		0.949		Unknown	0	1909241417	AL751300-9-0_T_R_1909241417	C	1
AL751301-752	AL751301	501311820	yes	1	0	0	0.761868	-0.0303028	0.104167	0.416667	0.479167	0.3125	0.416667	0.429688	[A/C]	GCTGATGGGCCTGCTGCTGTAATTGCTGAACAAATTTTCCAAAATACCAAGGNAAAATTCAAAATGTACTGATTTATTGCAACCAGTGATTGTCCTTAAT[T/G]AAATATCATTCATGATGTTACAGTTCTATTGAGTTTGATCCAGAGACGATTAACAGCAATTGATTTCCCTAATATGTCATTCTCTGGCTTCCATTATTGT	0	0	0	0	0	FORWARD		0.899		Unknown	0	1909234583	AL751301-752-0_T_R_1909234583	C	1			LG8
AL751301-555	AL751301		yes	0	0	1	0	0	0	0	0	0			[A/G]	AGCTGTCAGACTGTGAAATATTTGCATCTTGTGAACCATGCCCAATGTGCTTTGGAGCTATTCACCTTTCAAGAATCAAGCGATTGTTATATGGAGCCAA[A/G]GCAGAGGCAGCAATTGAAATTGGTTTNGATGATTTCATTGCTGATGCATTAAGGGGTACTGCCTATTACCAGAAAGCTAATTTGGAGATAAAACGAGCTG	0	0	0	0	0	FORWARD		0.988		Unknown	0	1909234582	AL751301-555-0_T_F_1909234582	C	1
AL751310-1209	AL751310		yes	0	1	0	1	0	1	0	0	0			[I/D]	ATACGGTATCCTAAAGATGGATCCCGTCTCGGAGAGCGAGCAACAGGAAGAATATGTGCCGCGGAAGGAGGAGTATTCCCATCGGTTCTACAACTTCAGA[-/A]AAAAGCCCGACCGCTCTTCAGAAATGGCAGCGAAGACATGGTCCGAAGTTAACAATCTGCTCGTAAACTACAAAACCCAGAAATCAAATCACACCAAAACGG	0	0	0	0	0	FORWARD		0.996		Unknown	0	1909244169	AL751310-1209-0_M_F_1909244169	C	1
AL751310-2734	AL751310		yes	0	1	0	1	0	1	0	0	0			[I/D]	GGAAAAGTGACCCAAGGACCTTAGAATCCAAGGAACAAGCACCGTTTTCAGGTTGGCGGATTTATTAACCTTGCCATTATTTATATTGAATTTCTAAAAA[-/A]GAAGATTTGAATTTATAAGCTATGCACCAGAAGGGTTCAAGTGCTTTTGAATACCACTCCGCAAAAGCCTAAAAATTANCGCTGTTTCTTTTTNCCGTCGCA	0	0	0	0	0	FORWARD		0.813		Unknown	0	1909239292	AL751310-2734-0_M_F_1909239292	C	1
AL751310-2828	AL751310		yes	0	1	0	1	0	1	0	0	0			[I/D]	TAAAAANGAAGATTTGAATTTATAAGCTATGCACCAGAAGGGTTCAAGTGCTTTTGAATACCACTCCGCAAAAGCCTAAAAATTANCGCTGTTTCTTTTT[-/T]CCGTCGCAGGATAGCATTTGTTACAGACAGTGTGTTTAGATGGGTGGATAGGTTTTCTGACAGACTTAAAGAGGAGCCTTTTTTGTAGCTCCTCTGGTTATT	0	0	0	0	0	FORWARD		1		Unknown	0	1909247729	AL751310-2828-0_P_R_1909247729	C	1
AL751310-394	AL751310		yes	0	1	0	1	0	1	0	0	0			[D/I]	CAGCTTGCACGCATTAGCCATTTACGAAACTATCCTCGGTGAAGACGGGAATCGAAGCGGTTCCCAGCCGTCCTTTAACGGATATTTCTTTGCTTCTGTC[-/C]AAACGATTATTAATGCTTCTGGCCGTTGTGAGTATTGGTCTCCTTCCTTCGGCCGCCGCGTTTGATCTGATAGAGAATCGAAGCTCTGAAACCTAGGAGYAT	0	0	0	0	0	FORWARD		1		Unknown	0	1909247728	AL751310-394-0_P_R_1909247728	C	1
AL751310-2377	AL751310		no													TATCTGGAATGCTTCNCAGTGCAGGCTCATTCCAAACCCTGCGATGGTTGCGGTGACGTGAGGTTCATTCCTTGCCAAAACTGCGACGGCAGCCGCAAGA[A/T]TTTTACAGAAGAGGAAGGTCAGGGCCTTTTCATCAGGTGCCATCAGTGTAATGAAAACGGACTCATAAGGTGCCCTGTGTGCTGCTGAGTTTTTTGTGAA	0	0	0	0	0	FORWARD		1		Unknown	0	1909246022	AL751310-2377-0_T_R_1909246022	A	2
AL751310-3007	AL751310		no													TTTTTTGTAGCTCCTCTGGTTATTTTATGTCTTTATTTTTKGGGNCCTATCGTTGAGGTCATCGCCTAGATGTATTCTGATTATTGCAAGTATTGTAGGG[-/G]TGTATTTTGTAAATACAGGTCTGCTCTCATGCATATATATGAATGTGTTCTAAAGAAAGCACAGTCTGCGTATGTAACTTCGGTCTCAGTGTATACTGAG	0	0	0	0	0	FORWARD		1		Unknown	0	1909246019	AL751310-3007-0_M_F_1909246019	C	1
AL751310-494	AL751310		yes	0	1	0	1	0	0	0	1	0			[T/C]	NAAACGATTATTAATGCTTCTGGCCGTTGTGAGTATTGGTCTCCTTCCTTCGGCCGCCGCGTTTGATCTGATAGAGAATCGAAGCTCTGAAACCTAGGAG[T/C]ATAATTGACAAAGAAAATAATAGTTTTTATCTTCATAAAGACATCTCTTTGGACAACATCATCTTCAAAGAATCAGTTGTTCTACCTCATTTGTTTGAGA	0	0	0	0	0	FORWARD		0.915		Unknown	0	1909240456	AL751310-494-0_B_F_1909240456	C	1
AL751316-1151	AL751316		yes	0	1	0	1	0	1	0	0	0			[I/D]	TATGTTGAAATGGGTCTCCAGAATTTTGAAGAGTATCAAGTTTGTGCAGTAACAGTGGGTGTGGTAGGTGATATTTGTCGTGCTTTGNAAGCCAAGGTTT[-/T]TCCTTATTGTGATGGTATTATGACCCATCTTTTAAAAGACCTGTCAAGTAGTCAGCTGCACCGTTCGGTGAAGCCCCCNATATTTTCATGCTTTGGGNATAT	0	0	0	0	0	FORWARD		0.899		Unknown	0	1909240005	AL751316-1151-0_P_R_1909240005	C	1
AL751319-573	AL751319		yes	0	1	0	1	0	0	0	1	0			[I/D]	TATTACTATCGAGATAACTACAGGCAAGGGNSKTTTACAGAATATTGGACTTACTTCTCCCNTGCCAACAGTAGCTTTGGGACTTGTAACGGCAGTGGGC[-/T]ATTTTTTTCGCTTTTAATATTTTCCGGTCTGCCTCTGAAGACTGATTATGGAAATAMNATTTCAATTCTGTTTTATATGACNAGAAAAGGAGGTNMAAMMAW	0	0	0	0	0	FORWARD		0.935		Unknown	0	1909240971	AL751319-573-0_P_R_1909240971	C	1
AL751319-418	AL751319		yes	0	0	1	0	0	0	0	0	0			[D/I]	CAAAGCTCTCGAATTTTCATTTTGCAAGCTACCTGCCCAAGGATACAACAACGCAGAGGAGTTTCAGTTGGTGTTCGTTGTGAGCAGAACACTGAGGGGG[-/G]TAACAGCTTGGATATATGGTTGGNTCGAATTGCGATGCTTAGTTTKSNAGCTGCTATTACTATCGAGATAACTACAGGCAAGGGNSKTTTACAGAATATTGG	0	0	0	0	0	FORWARD		0.915		Unknown	0	1909240566	AL751319-418-0_M_F_1909240566	C	1
AL751322-893	AL751322		yes	0	1	0	1	0	1	0	0	0			[A/G]	AAATTCGATAACGTTTATTACCAGAATTTACAGTCTGGGAAGGGGCTTTTCTCATCTGACGAGGTTCTATACACAGACCTGCGCACACGAAATGCTGTAA[A/G]CAAATTTGCTCAGAGTTCAGATACGTTTAACACGGCCTTCGTGAGTGCCATGAGGAACTTGGGGCGTGTGGACGTGAAGACGGGATTTCAGGGCGAGATC	0	0	0	0	0	FORWARD		0.996		Unknown	0	1909234584	AL751322-893-0_T_F_1909234584	C	1
AL751340-402	AL751340		yes	0	1	0	1	0	1	0	0	0			[D/I]	CAAAAGGKCTTGCTATGCTTGGACTTATAAGACCTGCATTTATGGAGGAACAATCCTCTGTACATAAATTCTTATATGATGAAAAGTTTCCAAGCACAGA[-/G]TATAATAGATCTCAATGGAAGGACCAAGGATGAGCAAGTTGAGGAAATTGCCATTAATGATGACAGTGACTCAGAATCTCAGCACCAGACATCTATTACAGA	0	0	0	0	0	FORWARD		0.988		Unknown	0	1909234587	AL751340-402-0_P_R_1909234587	C	1
AL751340-544	AL751340		yes	0	1	0	1	0	0	0	1	0			[D/I]	AGGAAATTGCCATTAATGATGACAGTGACTCAGAATCTCAGCACCAGACATCTATTACAGATGCACATGCTTCAGTATATGTGTCAGACAACGATGAGGG[-/G]TCTGAAATAGGCACTTCACTTTACAAGCTGGAAATCATCCACATTCAACTTGTTTCTTTCTATGGAAATCAGTCTGTTGTGAGTTTGCAAGATTTTCAGCAA	0	0	0	0	0	FORWARD		1		Unknown	0	1909234588	AL751340-544-0_M_F_1909234588	C	1
AL751341-59	AL751341	501311822	yes	0	0	1	0	0	0	0	0	0			[T/C]	SGGGGGTCCCCAATCTCTGCATYTGAATGCCTTTCATAGCCATGGAAGGAGAAACAAS[A/G]AGAAGAAATAGAGTCACAGCAATGGCTTCCCTGGTGCTTGTGGCGATCATTATTTGTGCCGCTRTGTTGATCCTCCCTTTCAAGAATCAAGCTGAAGGTG	0	0	0	0	0	FORWARD		0.996		Unknown	0	1909244112	AL751341-59-0_B_R_1909244112	C	1			LG10M
AL751347-530	AL751347		yes	0	1	0	1	0	1	0	0	0			[I/D]	GAAGAAGTTTGTGGTCCTTATCATCCAGATACTCTTGCAGTATATAGCAATCTGGCCGGAACATATGATGCAATGGGCAGGTTGGAGGATGCCATTGGGG[-/T]TTTGGAATATGTTGTTGGAATGAGAGAAGAGAAACTTGGCACAGCAAACCCAGATGTAGATGATGAAAAGAAAAGGCTGGAAGAACTCTTGAAGGAAGCTGG	0	0	0	0	0	FORWARD		1		Unknown	0	1909246024	AL751347-530-0_P_R_1909246024	C	1
AL751351-551	AL751351		yes	0	1	0	1	0	0	0	1	0			[I/D]	ATATAARGCTCCTTAGTGGTTATGTTAATCAAAAAAAGTTCAGTGGAGACACTCCGTACAGTGTAATGTTTGGTCCCGATATCTGTGGCACAGACAAAAA[-/A]GAAGCTCCATGTCATAGTATCATATCAAGGTCAGAATTATCCGATAAAGAAAGATCTTGTCTGTGAAACAGACAAGCTTACTCATGTTTACACTTTAATTAT	0	0	0	0	0	FORWARD		1		Unknown	0	1909234590	AL751351-551-0_M_F_1909234590	C	1
AL751357-125	AL751357		yes	0	1	0	1	0	1	0	0	0			[A/C]	GGATCSKSACCTCTTACCAAACTTGAGATTGCCCCGCAAATAACAAACCGCCACGGTAGATGCTTAAATATTAAGCAATCAAAGCACGACTTAGCAAARK[T/G]AGAATTGTGAGCGAGTGAAATCGGGTAAATTAGCAGGTGCATGCATGAAAKRKRKGTCAGTTGTRGGGTATATKSKGSKSKGAGTCTAAGTTGTTCCTCT	0	0	0	0	0	FORWARD		1		Unknown	0	1909247730	AL751357-125-0_T_R_1909247730	C	1
AL751360-332	AL751360	501311824	yes	0	0	1	0	0	0	0	0	0			[A/G]	CAGTCAGTGAAGTTGCCTGTACCTATGCAGCATTGATTCTYTGGGATGATGGCATCCCAGTTACTGGTGAGAAGATTAGCACGTTAGTGAAGGCTGCAAA[A/G]GTGCCGATAGAAGCCTATTGGCCTGGTCTCTTTGCCAAGCTTCTGGAGAAAAGAANCATTGAAGACCTCCTTTTGAGTGTTGGCTCTGGAGGTGGTGGTG	0	0	0	0	0	FORWARD		0.996		Unknown	0	1909244136	AL751360-332-0_T_F_1909244136	C	1			LG10
AL751360-859	AL751360		yes	0	0	1	0	0	0	0	0	0			[T/G]	TTCTGCACGTCCAGTGNTTGTCTTTAATATAACCTGTGTCAGAGTTTCGGTCATTGTAAGAGTCTTTGAACTAACCTTATATTTCCTGATTAAGATTTTG[T/G]TTTNAAAGATATTGAGTGTAAGCTATATCTTTATATTTTAMCAT	0	0	0	0	0	FORWARD		0.813		Unknown	0	1909239275	AL751360-859-0_B_F_1909239275	C	1
AL751360-272	AL751360		no													RAAAAATTCCAGCAGAGGACTTTTGTTCAGGGGGSNTTCGAATWCATTTTCTGAAGATGTCAGTCAGTGAAGTTGCCTGTACCTATGCAGCATTGATTCT[T/C]TGGGATGATGGCATCCCAGTTACTGGTGAGAAGATTAGCACGTTAGTGAAGGCTGCAAARGTGCCGATAGAAGCCTATTGGCCTGGTCTCTTTGCCAAGC	0	0	0	0	0	FORWARD		1		Unknown	0	1909245210	AL751360-272-0_B_F_1909245210	C	1
AL751360-29	AL751360		yes	0	0	1	0	0	0	0	0	0			[A/C]	AAAGKAGGGGTATAGGGTTTTGGAAGRR[T/G]ATGGCTAGGGTTTCGGATGAGTGAAGGCTGATTCTAGACAAATACGGTTAGAACCACGATACSKKATTKKKSKGSGAGACKGAGCGCAGGCAGAGCGACG	0	0	0	0	0	FORWARD		1		Unknown	0	1909245209	AL751360-29-0_T_R_1909245209	C	1
BX000564-1220	BX000564	501311826	yes	1	0	0	0.80787	0.0243175	0.0989583	0.447917	0.453125	0.322917	0.447917	0.437271	[T/G]	TTTGTGTTCCAAAGTTTTGACTTTGGAAATGTTAAGAANCCGCTTAGGTCATAGAAAANGNGTTTTTCTNGTTCCAGTGTCACACTAGTCCCTTGAATTC[A/C]TTAGGAGTGTCACACTAGTCCCTTGAATTCATTAGGAGGTCGAGATGAATTGAATTCCAGGAATGGAGCCTAGGAAAGAANTTCCTCTATATTCCACASC	0	0	0	0	0	FORWARD		1		Unknown	0	1909246025	BX000564-1220-0_B_R_1909246025	C	1			LG5M
BX000564-381	BX000564	501311829	yes	1	0	0	0.80787	0.0243175	0.453125	0.447917	0.0989583	0.322917	0.447917	0.437271	[T/G]	AGAAGMAAGAGGAACAGGAACAGGAACAGGAAGAAGAGAAGCAAGAGGAACAGGAACAGGAACAGGAAGAAGAGAAGCAAGAGGAACAGGAAACGAAGCA[T/G]GATGACAAGCTTGAGGGCACTCAAGCTGAAGATGTACAAATGCAAGAGGCATGCGAGAGCGCTGAAGACAAGCCTGTGAAGGAAACTGAAGTTGTTGTTG	0	0	0	0	0	FORWARD		0.996		Unknown	0	1909243867	BX000564-381-0_B_F_1909243867	C	1			LG5M
BX000564-927	BX000564	501311833	yes	1	0	0	0.441533	0.0769607	0.046875	0.401042	0.552083	0.247396	0.401042	0.372386	[T/C]	GAGCTAACTCACGTGGAACCCCAAGAGCTTCTGGATGTGAATAAGGAGAATGGACAGGATGGGATTACTCTTGAAGGAAATTCTGAGCAGCACAAAGCTG[T/C]AGATCCAGTGGAGGTGGTAAATCACGAGTCAAAGGAAANCCATGTTACTCAAGCTATTGGAAAGACAGAAGAACTTCAATCTTCTTATAATGGTGAAGCA	0	0	0	0	0	FORWARD		1		Unknown	0	1909245451	BX000564-927-0_B_F_1909245451	C	1
BX000564-579	BX000564	501311831	yes	0	0	1	0	0	0	0	0	0			[T/C]	TTGAAGAAGACAGGTTAGGGGATAAACCTGGAGTTTGCCTAGAGGAAGATACGTTGGTGAAGGAATCAGAAGTTATTGTTGAGGAAGATAAGAAAACGGT[A/G]AAGGAACCAGACGTTCATGTGCAAGAAGGCAAGGAAGTGAAAGAACCTGAAGTTCTTGTGGAGGAATGCATGTTGGTGAACAAAGATGNAAGTTCATGCA	0	0	0	0	0	FORWARD		1		Unknown	0	1909244456	BX000564-579-0_B_R_1909244456	C	1			LG5M
BX000570-1225	BX000570		yes	0	0	1	0	0	0	0	0	0			[A/G]	AGCCATGCTTTGTTTCTGTGGGCTAGTGGTACTGAACTTACGCCACTCATAGAAGCAGACACTATGCCTAACAAGTTCATTCCTTATGACGTCAGGAAAA[A/G]GCTGGCTAAACAAGTTCCCGGCTTGAGACCTTGGGAAGTTATAAGTCTTGAACAAACTATGGACCTGGTAACATACAATAGGAAATGGTATCGTGAATCG	0	0	0	0	0	FORWARD		1		Unknown	0	1909234593	BX000570-1225-0_T_F_1909234593	C	1
BX000570-965	BX000570		yes	0	1	0	1	0	1	0	0	0			[I/D]	CTAATTACCTGGATGAATGGGCACCAATTGGCATGGTYYWTGGCTTGGAAANGGCAGTGAACACTATAGATGYCAAACTAGCAACAGCCGGGACAGCTTT[-/T]ATTCAGAAATTGGCAAAGGGACTACCTCCATGGATTCCACTTAAAGGACATCAAAAGAAGACATATCAGCAGCTTCAGAAGGAAGGCATTGAAAGTAAGGAA	0	0	0	0	0	FORWARD		1		Unknown	0	1909234592	BX000570-965-0_P_R_1909234592	C	1
BX000571-567	BX000571		yes	0	0	1	0	0	0	0	0	0			[T/C]	GTTCTATTTAAAGCGCATGGAGGGTCAGTGTTCGGGTAATCCGTGCATGAGAGAAANCTTATGTAAATTTTCATTCTTTGATTAATAAATTGCCTGTAGT[A/G]CCCACGTTGGGACAGGCCGTGGACTGTTTCCCTCTTTGAGGGTTTTAACCACGTCAAAANTACTGGTGTATTGATTTGTGATCTRGTTGTGAGCGGTGTC	0	0	0	0	0	FORWARD		0.877		Unknown	0	1909234595	BX000571-567-0_B_R_1909234595	C	1
BX000573-1100	BX000573		yes	0	0	1	0	0	0	0	0	0			[D/I]	CTGCGGAGATCTGTAAAAATGATATTTTGAGTGTAGTTATTTGCTTGAGCAGCAACTATAATCCAGGCTATTCAACAGCCTAAAGGGCACCTGTGGCGTC[-/C]ATCATGAGATGTGCGGAGATCTGTAAAAAATGATATTTTGAGTGTAGTTATTTGCTTKRRNCAGCAACTATAATCCAGGCTATTCAACAGCCTAAAGGGCAC	0	0	0	0	0	FORWARD		0.976		Unknown	0	1909234596	BX000573-1100-0_M_F_1909234596	C	1
BX000576-200	BX000576	501311839	yes	1	0	0	0.884083	0.0145795	0.340314	0.492147	0.167539	0.413613	0.492147	0.48507	[G/C]	CTCCTACTGAACATAAAGGGAGGTGGAGGAGGAGGTGGTGGCAACASKACGATTGATCCGTTGAGAGGATTTATATGATAATTCTTCGTTATTCAACATA[C/G]CGTTAACAGGAAGCATAAGTGCGTAACAGTTTCGTCTTCTACGCACGCTCTGATCTGTCCGCNACGGGGATCTTKCTATCACGACCGAAAATGGCTGCAG	0	0	0	0	0	FORWARD		0.996		Unknown	0	1909244145	BX000576-200-0_B_R_1909244145	A	2		LG7	LG7M
BX000576-323	BX000576	501311841	yes	1	0	0	0.416701	0.0812158	0.0833333	0.46875	0.447917	0.317708	0.46875	0.433533	[A/T]	GTAACAGTTTCGTCTTCTACGCACGCTCTGATCTGTCCGCNACGGGGATCTTKCTATCACGACCGAAAATGGCTGCAGCACCAGCAGTTGCTTCACCCGC[A/T]GTCGAAACCGATCGGATCTTTAAACTTCAAGCCGAGGTCACGAAGCTGAACCAGATCAGTGATAATGAGAAGGAAGGGTTTGTGCGACTGGTTTCTCGCT	0	0	0	0	0	FORWARD		0.996		Unknown	0	1909244132	BX000576-323-0_T_R_1909244132	B	2			LG7
BX000576-1679	BX000576	501311835	yes	0	0	1	0	0	0	0	0	0			[T/C]	ATAGTCTAAAGGTGTCAGGTGATGTGTGGTTTGGCAGTGGAGTCATCCTGAAGGGAAAAGTTATAATTGAAGCAAAGCAGGGGGCTACACTTGAGATACC[T/C]GATGAATCTGTGATAGAAAACAAGGTAGTGAGCAGTTCTGATGATATTGTGARCTAGCTGATAAGTTTKGNCAGTTGGCATTCTTGWNTTTTTGGGTTGT	0	0	0	0	0	FORWARD		1		Unknown	0	1909245212	BX000576-1679-0_B_F_1909245212	C	1
BX000576-1732	BX000576	501311837	yes	1	0	0	0.956852	-0.00541037	0.385417	0.46875	0.145833	0.380208	0.46875	0.471296	[A/G]	GGAAAAGTTATAATTGAAGCAAAGCAGGGGGCTACACTTGAGATACCYGATGAATCTGTGATAGAAAACAAGGTAGTGAGCAGTTCTGATGATATTGTGA[A/G]CTAGCTGATAAGTTTKGNCAGTTGGCATTCTTGWNTTTTTGGGTTGTTTGTNAGAGCTAGAATATTTNGAACTCAGTCAGGGACTGTGTTTAGTGCCNTT	0	0	0	0	0	FORWARD		0.965		Unknown	0	1909241679	BX000576-1732-0_T_F_1909241679	C	1		LG7
BX000580-918	BX000580	530866411	yes	1	0	0	0.479844	0.0706554	0.00526316	0.210526	0.784211	0.110526	0.210526	0.196579	[A/T]	AGGGCAGGCACAGCTTGCAAATGMTATTGCAGATGCTTGGCGTAGCCTTCTTCCTAAATTGGAAAGTTGCTCTCAGAATGCCATAACAGATGTAGATTCT[A/T]CCATATAACAGTTGCACAATTAGATGACGTGTTTGGACAAAACGATTTTGTATTGTGTAGCACAAAGTCATCTTTGTAAATAATGCATTTGATTGATTCA	0	0	0	0	0	FORWARD		0.965		Unknown	0	1909234598	BX000580-918-0_T_F_1909234598	B	2
BX000588-1918	BX000588	530866342	yes	1	0	0	0.49183	0.0687401	0	0.130208	0.869792	0.0651042	0.130208	0.121724	[A/C]	AANCAAGAGAATGGCCTGAGATGACCGTTGTCGTTACAAGNWTTTGATGGTTGTNWTTTNGGCTGGGNTGGAATTCTGACTTGTCTAACATCCATCTGCN[T/G]GGGTATAATAACTCAACGATACACTAGATTTACAACTTACAGTAGTCTTACACATTTGCTATGAAAAACACTTTGAATTTATCGTTGRACATGTGATTAC	0	0	0	0	0	FORWARD		0.899		Unknown	0	1909240129	BX000588-1918-0_T_R_1909240129	C	1
BX000588-230	BX000588	530866343	yes	1	0	0	0.49183	0.0687401	0	0.130208	0.869792	0.0651042	0.130208	0.121724	[C/G]	AGGAAGCGTTTACACTTCTGGATACCCAGAGAGCCGTTCTAGAGAAATGCACTCTCCAGTGGAAGGAACTCACAGACCACTACGCCTCACTGGAGCAATC[C/G]CTCCAGAAGAAATTCGAAGAACTCGCAGAGAAGGAAAAAAWTNCTGGAGCTMMAAANCCAAAGAAATGGAAGAATTGCTGGACAAAAGAGAGCAATCGAT	0	0	0	0	0	FORWARD		0.877		Unknown	0	1909239824	BX000588-230-0_T_F_1909239824	B	2
BX000588-1211	BX000588		yes	0	1	0	1	0	0	0	1	0			[I/D]	GTGGAAATAATTCTGCTGCTGTGAATGAAGCAAACACAAAAGAACTCACTGCGCTGAAAACTGTTATTAAGTGCATTGAAGAACACAATCTTGAATCACT[-/T]CTTTTCCNTACTWANTTAACCTTWCCAAAACCGTGTGGCTGATCTAGAGAAAAAANGAGCAGAAAGGAAANAATCTGGTGGTCCTTCAAAGTCCCAGAATAA	0	0	0	0	0	FORWARD		0.965		Unknown	0	1909241751	BX000588-1211-0_M_F_1909241751	C	1
BX000588-2006	BX000588	530866345	yes	1	0	0	0.49183	0.0687401	0	0.130208	0.869792	0.0651042	0.130208	0.121724	[A/G]	CATCCATCTGCNKGGGTATAATAACTCAACGATACACTAGATTTACAACTTACAGTAGTCTTACACATTTGCTATGAAAAACACTTTGAATTTATCGTTG[A/G]ACATGTGATTACTTTTCTGGCATCATATTCTAAAAATTGACGTTTTAG	0	0	0	0	0	FORWARD		0.858		Unknown	0	1909239546	BX000588-2006-0_T_F_1909239546	C	1
BX000588-1282	BX000588		yes	0	0	1	0	0	0	0	0	0			[I/D]	TGCATTGAAGAACACAATCTTGAATCACTNCTTTTCCNTACTWANTTAACCTTWCCAAAACCGTGTGGCTGATCTAGAGAAAAAANGAGCAGAAAGGAAA[-/A]AATCTGGTGGTCCTTCAAAGTCCCAGAATAAGCGTTCTCGATCAAATGCTGGGGGCTCTGGAGTACATATGCCTCCAGCTAAAGCGGGAAAGGCTCCTAATG	0	0	0	0	0	FORWARD		1		Unknown	0	1909245383	BX000588-1282-0_P_R_1909245383	C	1
BX000594-418	BX000594	501311843	yes	1	0	0	0.119525	-0.155677	0.276042	0.421875	0.302083	0.486979	0.421875	0.499662	[A/C]	CATGGTATTCAAAGGTACCAGAGTCTGCACCTGAGCCAGTGGTGGAAGTGGAAAAANCCATCCAAGGAATCAGCTTCCCATCANACGACAATTCTGTTTC[T/G]GTTCCTAAAGATACTGCCATTGACAATGGAAGTTATGTAGAGACACAAGATAAGGATGTTATATTGGAAGGCCTGGGATCAGTTGCTGTTTATGACCAGT	0	0	0	0	0	FORWARD		0.988		Unknown	0	1909243338	BX000594-418-0_T_R_1909243338	C	1		LG1	LG1F
BX000602-1410	BX000602	501311845	yes	1	0	0	0.723096	-0.0354324	0.421875	0.442708	0.135417	0.356771	0.442708	0.458988	[A/G]	CCAACGAGCCACAATCTTCCCTCCAGTCAATAGTCATACTGGAGCCTTCCMAAGAMTTAAAAGATTATGGTGRARAAAATGTTTWAGATCCTCTKGAATC[T/C]CTTGATGCCACGGATCAGAATTGGTCTGGACTTGAAGGTGTTACAAGAGTTAATTCACTGGTTCAACTTCCCAGATTCCCTGAAGAAAGAAGCTTGTAGA	0	0	0	0	0	FORWARD		1		Unknown	0	1909234600	BX000602-1410-0_T_R_1909234600	C	1			LG4M
BX000606-1353	BX000606		yes	0	1	0	1	0	1	0	0	0			[A/G]	TAGTCCAAAGCTTGTTGAGGCATTTGRACTGAGCCAGGAAGAGGTTGAAGATGTTCAGTTTAAGCAGGCCTGGCTTATATATTTTTGGCGAAGAGCCAAG[A/G]ACCATGGAGTGGAAGAGGATATTGCAGATGAGCGCCTACAGTACTGGATTAGCCGAAATAATCAGTTGCCCACATCTCATGATGCAGTTGATGTTGAACG	0	0	0	0	0	FORWARD		1		Unknown	0	1909234603	BX000606-1353-0_T_F_1909234603	C	1
BX000606-333	BX000606		yes	0	1	0	1	0	1	0	0	0			[T/C]	CTCAGCGTCTCGCCCAGGTCATGGCTTCTCAGTCCAATGACGATGACGATGAGGACGATATGCCCTTCCGCTACGGCTCTACCCCCTCTTCCAATTCCTA[T/C]GCCAGCGCTAACAGTATTCACAACATCGGCTCCTCCGCCAAGGCTACCCGATCACCCTCTCCTGCGTTAGGAAGAAATTTCATTGAGCACACTTCAACCA	0	0	0	0	0	FORWARD		0.877		Unknown	0	1909234601	BX000606-333-0_B_F_1909234601	C	1
BX000609-222	BX000609		yes	0	0	1	0	0	0	0	0	0			[A/T]	CTCATCWTTSAGCCGCTCACTTCCCTCTGTYTTCAAGAGAGCTGAAATATCAGAGTTTGCGGGGCTGAAACGCATCTGGTTGTATCACATATGGAAGACA[A/T]GYACGGGAGAACAACCTCAGCCTCTTTGATGCGGTTGCCTCRCAGSTTGTAGCTAAGGCTGGAAACTCGGGAGCCGTGAGAGGAGAAACCGTYGCAAAGA	0	0	0	0	0	FORWARD		1		Unknown	0	1909246026	BX000609-222-0_T_F_1909246026	B	2
BX000609-435	BX000609		yes	0	0	1	0	0	0	0	0	0			[G/C]	TCAAYGGATTCGGACGSATTGGMCGCAATTTTATGCGTTSCTGGCATGGCCACAAGCGCTCGTCTCTTGAAGTMGTTGCCATCAATGACACTACTGGTGT[C/G]GAAAATGCCGCTCATCTCCTGAAGTATGACTCAATTCTGGGTAGATTTGATGCTGATGTGGACGGCGTATTTAAAGGTGGTGTGAATGGTTACARAAGCA	0	0	0	0	0	FORWARD		1		Unknown	0	1909246027	BX000609-435-0_B_R_1909246027	A	2
BX000609-1557	BX000609		no													ACGTTTGAATTTAATTAGYGTTTCCTACACCCCTTCCCTCATCCCTACTTTAATGGCGCTTCCGTACTCGTTTAATCAATGGAGTTTCTTCTTTTATGTG[A/C]TKTTCTGTTGTTTTGGTTTGATGTTAAAGAGGTTTCATGTAATGCTCCTTNCAATTCTTGTTGTTAAGGCTGGGCTTCCGTCAGTACCCTGCAGGATAAT	0	0	0	0	0	FORWARD		0.988		Unknown	0	1909242954	BX000609-1557-0_T_F_1909242954	C	1
BX000609-1608	BX000609		no													AATGGCGCTTCCGTACTCGTTTAATCAATGGAGTTTCTTCTTTTATGTGMTKTTCTGTTGTTTTGGTTTGATGTTAAAGAGGTTTCATGTAATGCTCCTT[-/C]CAATTCTTGTTGTTAAGGCTGGGCTTCCGTCAGTACCCTGCAGGATAATGGATCAAGGGGTTATTAAAAGGGTAACGCAATGGAGCTNKTTTTWWTATTATA	0	0	0	0	0	FORWARD		0.996		Unknown	0	1909243765	BX000609-1608-0_P_R_1909243765	C	1
BX000609-1341	BX000609		yes	0	0	1	0	0	0	0	0	0			[A/G]	CGGCCACTGTAGATAACACACTCACCATGGTCATGGGAGACGACATGATTAAAGTGGTCGCTTGGTTCGACAATGAATGGGCTTACAGCCAAAGAGTTGT[A/G]GAGTTCGCGCACACGGTGCACGCAAAATATGCAGCGGCCCACGGCGAAGTTCTCATTCGTGAGGAAGAGCAAATGTGCAGGGTCGATACAGAGCACATTG	0	0	0	0	0	FORWARD		1		Unknown	0	1909245214	BX000609-1341-0_T_F_1909245214	C	1
BX000609-1475	BX000609		no													GCGGCCCACGGCGAAGTTCTCATTCGTGAGGAAGAGCAAATGTGCAGGGTCGATACAGAGCACATTGAATGCAAAATACACGACGTTTGAATTTAATTAG[T/C]GTTTCCTACACCCCTTCCCTCATCCCTACTTTAATGGCGCTTCCGTACTCGTTTAATCAATGGAGTTTCTTCTTTTATGTGMTKTTCTGTTGTTTTGGTT	0	0	0	0	0	FORWARD		0.949		Unknown	0	1909241131	BX000609-1475-0_T_R_1909241131	C	1
BX000610-1030	BX000610		yes	0	1	0	1	0	1	0	0	0			[I/D]	ACAGGGGTGACAGTGCATTCTGTAGCATTGAATGTCGGCACCAGCAAATTGTTTNAGATGAACGCAAAGAGAAACGCTCTGTGATCGCCATGAAAAAAGA[-/A]TCTGTGCCCTCAAATCAGCATCAGAACACCAGTAATCAGGGTTCCCATTCTGAGACCGCTGCAGCAGCCTAGCGCAGATGGTGTTTATGAGGACGCCAAGTA	0	0	0	0	0	FORWARD		1		Unknown	0	1909245452	BX000610-1030-0_P_R_1909245452	C	1
BX000610-104	BX000610		yes	0	1	0	1	0	1	0	0	0			[A/C]	AGAGAAAGTAGATCTGGTCATGACGTCATGGCCACAGAATTTTATTTTTTTCCTTCGGTGTAAACGCTTATATGGACTATGTGGTAGTATCCTGATTCKS[T/G]GCTCTATTCAATTCAATAGCAATAAGAGGAAGTTGGGTATTGTTTTATCAGAGTCCCATTTACTGTTTTAGGGGCTTTRGGTAAAGTAGTTTGCAAGCTA	0	0	0	0	0	FORWARD		0.899		Unknown	0	1909239983	BX000610-104-0_T_R_1909239983	C	1
BX000610-102	BX000610		yes	0	1	0	1	0	1	0	0	0			[T/G]	GGAGAGAAAGTAGATCTGGTCATGACGTCATGGCCACAGAATTTTATTTTTTTCCTTCGGTGTAAACGCTTATATGGACTATGTGGTAGTATCCTGATTC[T/G]SKGCTCTATTCAATTCAATAGCAATAAGAGGAAGTTGGGTATTGTTTTATCAGAGTCCCATTTACTGTTTTAGGGGCTTTRGGTAAAGTAGTTTGCAAGC	0	0	0	0	0	FORWARD		1		Unknown	0	1909244457	BX000610-102-0_B_F_1909244457	C	1
BX000611-509	BX000611		yes	0	1	0	1	0	1	0	0	0			[I/D]	TCCTCCTCCGGTTCCGGAGAGAAGATGGAACCCTCGGGTGGTTCCGGAGAGAAAATGAAACCCTCGGGTGGAGAAGCTGCAGCGAGCGCCAAAGTTCTTT[-/T]GGACGCCGCTCTTGCGAAGTTGCACAAANCTGAAGCAGANGGSSGGGGAGAGGGAGAGCAGATCGATAATGCGAAGCTTGCGGCGGCCGCAGCAGACGTCTT	0	0	0	0	0	FORWARD		0.949		Unknown	0	1909241545	BX000611-509-0_M_F_1909241545	C	1
BX000623-354	BX000623		no													TACAAGARNCTCGGCGGGTTTGGCCGTCTATGAACAATTTTWNMSSCMRGGAAAATAGTGGAACAGAGTTTGCTGGTGGGNSYNGCAGGGAGATTGACAG[-/A]AAAACCGCAGAAAGGAGTGTTTCCAACCTTTGAGTCCGTTGAAATGCGTAACTTGGCAGAAAGTATCAGTCGGGATATTCTTCGAGGGAGTCCTGATGTGCA	0	0	0	0	0	FORWARD		1		Unknown	0	1909234605	BX000623-354-0_P_R_1909234605	C	1
BX000625-234	BX000625	501311847	yes	1	0	0	0.596825	-0.0528971	0.40625	0.442708	0.151042	0.372396	0.442708	0.467436	[A/C]	ANCAAATCAGCAGATGGGATTCYTCAATCACCGAAAANCTTGATATGTGTTTCCTCGACGGACCCTATCCTGCTCAGGGGAAATCCGAGATCGAGGCCAT[A/C]TTTCCTCNTCCYTATTTTGAGTGGTTTCAATTYGAAAAGGACTTTACAGAGTACACTAACCTAGACAAAGCANTTKCCTTCATTGTTGATTACATGGAAA	0	0	0	0	0	FORWARD		0.834		Unknown	0	1909239418	BX000625-234-0_T_F_1909239418	C	1			LG3F
[truncated: 9,495 more rows]
