# Supplementary material for: Genome-wide distribution of genetic diversity and linkage disequilibrium in a mass-selected population of maritime pine
Source: BMC Genomics. 2014 Mar 1;15:171. doi: 10.1186/1471-2164-15-171 (PMC4029062; doi:10.1186/1471-2164-15-171)
Supplement: Additional file 10 — List of 65 pairs of markers with MAF>20% and associated linkage disequilibrium values (r 2 ). [file 1471-2164-15-171-S10.XLS]

## Sheet: Additional File  10
Additional File 10: List of 65 pairs of markers with MAF>20% and associated linkage disequilibrium values (r2).
Parent	marker pairs	map distance on the component map	map distance on the composite map	r2	Marker 1	Annotation	MAF-1	Marker 2	Annotation	MAF-2
LG9	BX682966-419/BX251485-181	1.014	8.96	0.31	BX682966-419		0.292153	BX251485-181	CASP-like protein At1g172	0.278646
LG9	BX682966-501/BX251485-181	1.014	8.96	0.32	BX682966-501		0.291667	BX251485-181	CASP-like protein At1g172	0.278646
LG9	BX682966-554/BX251485-181	1.014	8.96	0.32	BX682966-554		0.291667	BX251485-181	CASP-like protein At1g172	0.278646
LG9	9002FW2SC-1087/BX251485-181	1.014	8.96	0.32	9002FW2SC-1087		0.322917	BX251485-181	CASP-like protein At1g172	0.278646
LG12	9001ALVB6-1171/FM945910-216	1.049	1.05	0.18	9001ALVB6-1171	Leucine-rich repeat receptor-like tyrosine-protein kinase At2g4182 (EC 2.7.1.1)	0.466146	FM94591-216	Heat shock cognate 7 kDa protein 4 (Hsc7.4)	0.327225
LG12	9001ALVB6-1171/FM945910-395	1.049	1.05	0.19	9001ALVB6-1171	Leucine-rich repeat receptor-like tyrosine-protein kinase At2g4182 (EC 2.7.1.1)	0.466146	FM94591-395		0.256545
LG7	BX251000-521/CR393766-567	1.096	1.1	0.24	BX251000-521		0.268229	CR393766-567		0.351562
LG7	BX251000-521/CR393766-1271	1.096	1.1	0.33	BX251000-521		0.268229	CR393766-1271		0.294271
LG7	BX251000-521/CR393766-345	1.096	1.1	0.37	BX251000-521		0.268229	CR393766-345		0.260417
LG1	BX254018-713/BX252931-716	1.189	1.4	0.11	BX254018-713		0.276417	BX252931-716		0.4375
LG5M	BX250757-585/FM945517-341	1.212	1.21	0.29	BX250757-585		0.244792	FM945517-341	DEAD-box ATP-dependent RNA helicase 36 (EC 3.6.4.13)	0.362434
LG9F	9002H9U6A-799/COS_AL75055-849	1.248	1.26	0.14	9002H9U6A-799		0.38283	COS_AL75557-849	ATPase 6, plasma membrane-type (EC 3.6.3.6) (Proton pump 6)	0.268229
LG9F	9002H9U6A-671/COS_AL75055-849	1.248	1.26	0.15	9002H9U6A-671		0.367188	COS_AL75557-849	ATPase 6, plasma membrane-type (EC 3.6.3.6) (Proton pump 6)	0.268229
LG11M	CT575662-1431/BX251779-169	1.263	0.02	0.46	CT575662-1431		0.447368	BX251779-169		0.447917
LG11M	CT575662-1163/BX251779-169	1.263	0.02	0.48	CT575662-1163		0.453125	BX251779-169		0.447917
LG11F	9001A5NYL-176/BX249083-592	1.3	2.20	0.15	9001A5NYL-176		0.442783	BX24983-592		0.46875
LG11F	9001A5NYL-176/BX249083-664	1.3	2.20	0.16	9001A5NYL-176		0.442783	BX24983-664		0.471354
LG5	BX680240-252/9001B5SDZ-325	1.325	1.33	0.11	BX680240-252		0.428192	91B5SDZ-325		0.330729
LG3	BX784131-153/CT577982-752	1.43	1.44	0.16	BX784131-153	Pre-mRNA-processing factor 19 homolog 1 (EC 6.3.2.-) (MOS4-associated complex protein 3A) (MAC protein 3A) (Plant U-box protein 59) (U-box domain-containing protein 59)	0.231778	CT577982-752		0.236979
LG6	9001EHBD3-338/BX681221-548	1.525	1.53	0.15	9001EHBD3-338		0.296875	BX681221-548	Coatomer subunit beta'-1 (Beta'-coat protein 1) (Beta'-COP 1)	0.306283
LG5	9001DS707-334/9001BEOOJ-126	1.534	1.54	0.2	9001DS707-334		0.429688	91BEOOJ-126		0.361979
LG5	BX250757-585/9001AT3I3-356	1.606	2.82	0.23	BX250757-585		0.244792	91AT3I3-356		0.274869
LG9	AL750270-682/9001APF65-1939	1.615	1.64	0.26	AL750270-682	Chlorophyll a-b binding protein CP26, chloroplastic (LHCB5) (LHCIIc) (Light-harvesting complex II protein 5)	0.234375	91APF65-1939		0.385417
LG5	9001A5SUZ-369/AL749723-148	1.633	1.63	0.15	9001A5SUZ-369		0.337292	AL749723-148		0.46875
LG4	BX682782-972/9001AFOEI-1171	1.687	1.69	0.13	BX682782-972	E3 ubiquitin-protein ligase SINAT3 (EC 6.3.2.-) (Seven in absentia homolog 3)	0.424479	91AFOEI-1171		0.421466
LG4	AL749951-263/9001AFOEI-1171	1.687	1.69	0.15	AL749951-263		0.29153	91AFOEI-1171		0.421466
LG4	AL749951-143/9001AFOEI-1171	1.687	1.69	0.15	AL749951-143		0.294278	91AFOEI-1171		0.421466
LG4	BX682782-972/CR393275-43	1.687	1.69	0.2	BX682782-972	E3 ubiquitin-protein ligase SINAT3 (EC 6.3.2.-) (Seven in absentia homolog 3)	0.424479	CR393275-43		0.492147
LG4	BX682782-972/CR393275-286	1.687	1.69	0.23	BX682782-972	E3 ubiquitin-protein ligase SINAT3 (EC 6.3.2.-) (Seven in absentia homolog 3)	0.424479	CR393275-286		0.489583
LG7	CR393766-567/CR392444-245	1.928	1.93	0.14	CR393766-567		0.351562	CR392444-245		0.238095
LG7	CR393766-567/CR392444-457	1.928	1.93	0.14	CR393766-567		0.351562	CR392444-457		0.242188
LG7	CR393766-1271/CR392444-24	1.928	1.93	0.15	CR393766-1271		0.294278	CR392444-245		0.238095
LG7	CR393766-1271/CR392444-45	1.928	1.93	0.15	CR393766-1271		0.294278	CR392444-457		0.242188
LG7	CR393766-345.CR392444-245	1.928	1.93	0.2	CR393766-345		0.264167	CR392444-245		0.238095
LG7	CR393766-345/CR392444-457	1.928	1.93	0.2	CR393766-345		0.264167	CR392444-457		0.242188
LG5	9001BEOOJ-1206/BX680240-252	2.277	2.27	0.12	9001BEOOJ-1206		0.361979	BX6824-252		0.428192
LG5	9001A5SUZ-369/9001BEOOJ-126	2.35	2.35	0.11	9001A5SUZ-369		0.337292	91BEOOJ-126		0.361979
LG5	9001AT3I3-356/9001A5SUZ-369	2.393	2.39	0.11	9001AT3I3-356		0.274869	91A5SUZ-369		0.330729
LG5	9001BEOOJ-1206/BX253126-162	3.043	3.04	0.11	9001BEOOJ-1206		0.361979	BX253126-162		0.283854
LG5	9001BEOOJ-1206/BX253126-162	3.043	3.04	0.22	9001BEOOJ-1206		0.361979	BX253126-162		0.283854
LG11	9001A5NYL-176/BX249083-592	3.145	2.2	0.15	9001A5NYL-176		0.442783	BX24983-592		0.46875
LG11	9001A5NYL-176/BX249083-664	3.145	2.2	0.16	9001A5NYL-176		0.442783	BX24983-664		0.471354
LG5	9001AT3I3-356/9001DS707-334	3.209	3.2	0.16	9001AT3I3-356		0.274869	91DS77-334		0.429688
LG5	9001BEOOJ-1206/9001B5SDZ-325	3.602	3.6	0.16	9001BEOOJ-1206		0.361979	91B5SDZ-325		0.330729
LG5	AL749723-148/BX253126-162	3.76	3.76	0.13	AL749723-148		0.46875	BX253126-162		0.283854
LG5	BX250757-585/9001A5SUZ-369	3.999	5.21	0.17	BX250757-585		0.244792	91A5SUZ-369		0.330729
LG5	9001AT3I3-356/AL749723-148	4.026	4.02	0.18	9001AT3I3-356		0.274869	AL749723-148		0.46875
LG5	AL749723-148/9001B5SDZ-325	4.319	4.32	0.14	AL749723-148		0.46875	91B5SDZ-325		0.330729
LG5	9001DS707-334/BX253126-162	4.577	4.58	0.12	9001DS707-334		0.429688	BX253126-162		0.283854
LG5	9001AT3I3-356/9001BEOOJ-126	4.743	4.74	0.21	9001AT3I3-356		0.274869	91BEOOJ-126		0.361979
LG5	BX250757-585/9001DS707-334	4.815	6.02	0.12	BX250757-585		0.244792	91DS77-334		0.429688
LG5	9001DS707-334/9001B5SDZ-325	5.136	5.14	0.16	9001DS707-334		0.429688	91B5SDZ-325		0.330729
LG5	9001A5SUZ-369/BX253126-162	5.393	5.39	0.19	9001A5SUZ-369		0.337292	BX253126-162		0.283854
LG5	BX250757-585/AL749723-148	5.632	6.84	0.13	BX250757-585		0.244792	AL749723-148		0.46875
LG5	9001A5SUZ-369/9001B5SDZ-325	5.952	5.95	0.14	9001A5SUZ-369		0.337292	91B5SDZ-325		0.330729
LG5	BX250757-585/9001BEOOJ-126	6.349	7.56	0.2	BX250757-585		0.244792	91BEOOJ-126		0.361979
LG5	9001AT3I3-356/BX680240-252	7.02	7.01	0.17	9001AT3I3-356		0.274869	BX6824-252		0.428192
LG8F	AL750825-687/BX248973-1053	7.27	2.71	0.15	AL750825-687	4S ribosomal protein S8-2	0.265625	BX248973-1053		0.309896
LG8F	AL750825-898/BX248973-1053	7.27	2.71	0.15	AL750825-898	4S ribosomal protein S8-1	0.265625	BX248973-1053		0.309896
LG5	9001AT3I3-356/BX253126-1425	7.786	7.78	0.12	9001AT3I3-356		0.274869	BX253126-1425		0.494792
LG5	9001AT3I3-356/BX253126-162	7.786	7.78	0.22	9001AT3I3-356		0.274869	BX253126-162		0.283854
LG1	9001CO6T8-441/F7JJN6E01A0	7.863	7.87	0.13	9001CO6T8-441		0.458115	F7JJN6E1A99N-616	Uncharacterized protein At4g2844	0.244792
LG5	9001AT3I3-356/9001B5SDZ-3	8.345	8.34	0.26	9001AT3I3-356		0.274869	91B5SDZ-325		0.330729
LG5	BX250757-585/BX253126-162	9.392	10.6	0.25	BX250757-585		0.244792	BX253126-162		0.283854
LG5	BX250757-585/9001B5SDZ-325	9.951	11.16	0.19	BX250757-585		0.244792	91B5SDZ-325		0.330729
