# Supplementary material for: Genome-wide distribution of genetic diversity and linkage disequilibrium in a mass-selected population of maritime pine
Source: BMC Genomics. 2014 Mar 1;15:171. doi: 10.1186/1471-2164-15-171 (PMC4029062; doi:10.1186/1471-2164-15-171)
Supplement: Additional file 14 — Genotyping dataset (186 trees of the FGB population × 2,600 SNPs). [file 1471-2164-15-171-S14.XLSX]

## Sheet: additional file 14
SampleID_GenomeStudio	Code_genotype	384_PP2C-246	AJ300737-208	BX666025-170	F51TW9001ARTXE-215	F51TW9001B0OJP-1031	F51TW9001BF8Q1-922	F51TW9002F0Y1N-372	F51TW9002IL17Y-407	F51TW9002J5J48-374	FN695702-1314	F51TW9001BRYVK-201	384_HDZ31-1324	384_HDZ31-2138	384_Korrigan-1036	384_Korrigan-2019	384_Korrigan-255	384_Korrigan-758	384_Korrigan-864	AL750651-377	AL750706-784	BX253443-1200	BX784271-918	CR354662-1289	F51TW9001AGJXJ-682	384_Korrigan-1687	384_PAL1-P31-256	384_PAL1-P31-704	AL750505-2540	BX250696-354	BX678229-455	CT578714-2353	F51TW9001AJZEQ-1161	384_C4H2-280	384_Myb14-800	BX255474-763	CT576288-893	F51TW9001CNV83-137	F5X2MQL01BWL0O-138	BX677167-749	COS_BX679726-3390	F51TW9001A1C30-13	F51TW9001AEPDJ-1226	BX250285-878	AL750161-387	BX248784-69	BX253366-599	F51TW9001AKVJI-1186	F51TW9001BQ0U8-711
G0.0001	0001	GG	GG	GG	DD	DD	GG	II	II	II	CC	II	CC	TT	CC	GG	CC	CC	TT	AA	CC	DD	II	II	CC	TT	AA	TT	DD	II	AA	TT	AA	GG	GG	GG	TT	TT	AA	CC	TT	TT	TT	AA	CC	TT	GG	GG	GG
G0.0003	0003	AG	GG	GG	DD	DD	GG	II	II	II	CC	II	CC	TT	CC	GG	CC	CC	TT	AA	CC	DD	II	II	CC	TT	AA	TT	DD	II	AA	TT	AA	GG	GG	GG	TT	TT	AA	CC	TT	TT	TT	AA	CC	TT	GG	GG	GG
4	0004	GG	GG	GG	DD	DD	GG	II	II	II	CC	II	CC	TT	CC	GG	CC	CC	TT	AA	CC	DD	II	II	CC	TT	AA	TT	DD	II	AA	TT	AA	GG	GG	GG	TT	TT	AA	CC	TT	TT	TT	AA	CC	TT	GG	GG	GG
5	0005	GG	GG	GG	DD	DD	GG	II	II	II	CC	II	CC	TT	CC	GG	CC	CC	TT	AA	CC	DD	II	II	CC	TT	AA	TT	DD	II	AA	TT	AA	GG	GG	GG	TT	TT	AA	CC	TT	TT	TT	AA	CC	TT	GG	GG	GG
G0.0006	0006	GG	GG	GG	DD	DD	GG	II	II	II	CC	II	CC	TT	CC	GG	CC	CC	TT	AA	CC	DD	II	II	CC	TT	AA	TT	ID	II	AA	TT	AA	GG	GG	GG	TT	TT	AA	CC	TT	TT	TT	AG	CC	TT	GG	AG	GG
G0.0008	0008	GG	GG	GG	DD	DD	GG	II	II	II	CC	II	CC	TT	CC	GG	CC	CC	TT	AG	CC	DD	II	II	CC	TT	AA	TT	DD	II	AA	TT	AA	GG	GG	GG	TT	TT	AA	CC	TT	TT	TT	AG	CC	TT	AG	GG	GG
G0.0010	0010	GG	GG	GG	DD	DD	GG	II	II	II	CC	II	CC	TT	CC	GG	CC	CC	TT	AA	CC	DD	II	II	CC	TT	AA	TT	DD	II	AA	TT	AA	GG	GG	GG	TT	TT	AA	CC	TC	TT	TT	AA	CC	TT	GG	GG	GG
11	0011	GG	GG	GG	DD	DD	GG	II	II	II	CC	II	CC	TT	CC	GG	CC	CC	TT	AA	CC	DD	II	II	CC	TT	AA	TT	DD	II	AA	TT	AA	GG	GG	GG	TT	TT	AA	CC	TT	TT	TT	AA	CC	TT	GG	GG	GG
13	0013	GG	GG	GG	DD	DD	GG	II	II	II	CC	II	CC	TT	CC	GG	CC	CC	TT	AA	CC	DD	II	II	CC	TT	AA	TT	DD	II	AA	TT	AA	GG	GG	GG	TT	TT	AA	CC	TT	TT	TT	AA	CC	TT	GG	GG	GG
14	0014	GG	GG	GG	DD	DD	GG	II	II	II	CC	II	CC	TT	CC	GG	CC	CC	TT	AA	CC	DD	II	II	CC	TT	AA	TT	DD	II	AA	TT	AA	GG	GG	GG	TT	TT	AA	CC	TC	TT	TT	AA	GC	TT	GG	GG	GG
15	0015	GG	GG	GG	DD	ID	GG	II	II	II	CC	II	CC	TT	CC	GG	CC	CC	TT	AA	CC	DD	II	II	CC	TT	AA	TT	DD	II	AA	TT	AA	GG	GG	GG	TT	TT	AA	CC	TT	TC	TT	AA	CC	TT	GG	GG	GG
G0.0016	0016	GG	GG	GG	DD	DD	GG	II	II	II	CC	II	CC	TT	CC	GG	CC	CC	TT	AA	CC	DD	II	II	CC	TT	AA	TT	DD	II	AA	TT	AA	GG	AG	GG	TT	TT	AA	CC	TT	TT	TT	AA	CC	TT	GG	GG	GG
G0.0018	0018	GG	GG	GG	DD	DD	GG	II	II	II	CC	II	CC	TT	CC	GG	CC	CC	TT	AA	CC	DD	II	II	CC	TT	AA	TT	DD	II	AA	TT	AA	GG	GG	GG	TT	TT	AA	CC	TT	TT	TT	AA	CC	TT	GG	GG	GG
G0.0019	0019	GG	GG	GG	DD	DD	GG	II	II	II	TC	II	CC	TT	CC	GG	CC	CC	TT	AA	CC	DD	II	II	CC	TT	AA	TC	DD	II	AA	TT	AA	GG	GG	GG	TT	TT	AA	CC	TT	TT	TT	AA	CC	TT	GG	GG	GG
20	0020	GG	GG	GG	DD	DD	GG	II	II	II	CC	II	CC	TT	CC	GG	CC	CC	TT	AA	CC	DD	II	II	CC	TT	AA	TT	DD	II	AA	TT	AA	GG	GG	GG	TT	TT	AA	CC	TT	TT	TT	AA	CC	TG	GG	GG	GG
G0.0023	0023	GG	GG	GG	DD	DD	GG	II	II	II	CC	II	CC	TT	CC	GG	CC	CC	TT	AA	CC	DD	II	II	CC	TT	AA	TT	DD	II	AA	TT	AA	GG	GG	GG	TT	TT	AA	CC	TT	TT	TT	AA	CC	TT	GG	GG	GG
G0.0024	0024	GG	GG	GG	DD	DD	GG	II	II	II	CC	II	CC	TT	CC	GG	CC	CC	TT	AA	CC	DD	II	II	CC	TT	AA	TT	DD	II	AA	TT	AA	GG	GG	GG	TC	TT	AA	CC	TT	TT	TC	AA	CC	TT	GG	GG	GG
G0.0033	0033	GG	GG	GG	DD	DD	GG	II	II	II	CC	II	CC	TT	CC	GG	CC	CC	TT	AA	CC	DD	II	II	CC	TT	AA	TT	DD	II	AA	TT	AA	GG	GG	GG	TT	TT	TA	CC	TT	TT	TC	AG	CC	TT	GG	GG	GG
G0.0034	0034	GG	GG	GG	DD	DD	GG	II	II	II	CC	II	CC	TT	CC	GG	CC	CC	TT	AA	CC	DD	II	II	CC	TT	AA	TT	DD	II	AA	TT	AA	AG	GG	GG	TT	TT	AA	CC	TC	TT	TT	AA	CC	TT	GG	GG	GG
40	0040	GG	GG	GG	DD	DD	GG	II	II	II	CC	II	CC	TT	CC	GG	CC	CC	TT	AA	CC	DD	II	II	CG	TT	AA	TT	DD	II	AA	TT	AA	GG	GG	GG	TT	TT	AA	CC	TT	TT	TT	AA	CC	TT	GG	AG	GG
52	0052	GG	GG	GG	DD	DD	GG	II	II	II	CC	II	CC	TT	CC	GG	CC	CC	TT	AA	CC	DD	II	II	CC	TT	AA	TT	DD	II	AA	TT	AA	GG	GG	GG	TT	TT	AA	CC	TT	TT	TT	AA	CC	TT	GG	GG	GG
G0.0056	0056	GG	GG	GG	DD	DD	GG	II	II	II	CC	II	CC	TT	CC	GG	CC	CC	TT	AA	CC	DD	II	II	CC	TT	AA	TT	DD	II	AA	TT	AA	GG	GG	GG	TT	TT	AA	CC	TT	TT	TT	AA	CC	TT	GG	GG	GG
58	0058	GG	GG	GG	DD	DD	GG	II	II	ID	CC	II	CC	TT	CC	GG	CC	CC	TT	AA	CC	DD	II	II	CC	TT	AA	TT	DD	II	AA	TT	AA	GG	GG	GG	TT	TT	AA	CC	TT	TT	TT	AA	CC	TT	GG	GG	GG
59	0059	GG	GG	GG	DD	DD	GG	II	II	II	CC	II	CC	TT	CC	GG	CC	CC	TT	AA	CC	DD	II	II	CC	TT	AA	TT	DD	II	AA	TT	AA	GG	GG	GG	TT	TT	AA	CC	TT	TT	TT	AA	CC	TT	GG	GG	GG
G0.0060	0060	GG	GG	GG	DD	DD	GG	II	II	II	CC	II	CC	TT	CC	GG	CC	CC	TT	AA	CC	DD	II	II	CC	TT	AA	TT	DD	II	AA	TT	AA	GG	GG	GG	TT	TT	AA	CC	TT	TT	TT	AA	CC	TT	GG	GG	GG
G0.0061	0061	GG	GG	GG	DD	DD	GG	II	II	II	CC	II	CC	TT	CC	GG	CC	CC	TT	AA	CC	DD	II	II	CC	TT	AA	TT	DD	II	AA	TT	AA	GG	GG	GG	TT	TT	AA	CC	TT	TT	TT	AA	CC	TT	GG	GG	GG
62	0062	GG	TG	GG	DD	DD	GG	II	II	II	CC	II	CC	TT	CC	GG	CC	CC	TT	AA	CC	DD	II	II	CC	TT	AA	TT	DD	II	AA	TT	AA	GG	GG	GG	TT	TT	AA	CC	TT	TT	TT	AA	CC	TT	GG	GG	GG
G0.0063	0063	GG	GG	GG	DD	DD	GG	II	II	II	CC	II	CC	TT	CC	GG	CC	CC	TT	AA	CC	DD	II	II	CC	TT	AA	TT	DD	II	AA	TT	AA	GG	GG	GG	TT	TT	AA	CC	TT	TT	TT	AA	CC	TT	GG	GG	GG
G0.0065	0065	GG	GG	GG	DD	DD	GG	II	II	II	CC	II	CC	TT	CC	GG	CC	CC	TT	AA	CC	DD	II	II	CC	TT	AA	TT	DD	II	AA	TT	AA	GG	GG	GG	TT	TT	AA	CC	TT	TT	TT	AA	CC	TT	GG	GG	GG
G0.0067	0067	GG	GG	GG	DD	DD	GG	II	II	II	CC	II	CC	TT	CC	GG	CC	CC	TT	AA	CC	DD	II	II	CC	TT	AA	TT	DD	II	AA	TT	AA	GG	GG	GG	TT	TT	AA	CC	TT	TT	TT	AA	CC	TT	GG	GG	GG
G0.0068	0068	GG	GG	GG	DD	DD	GG	II	II	II	CC	II	CC	TT	CC	GG	CC	CC	TT	AA	CC	DD	II	II	CC	TT	AA	TT	DD	II	AA	TT	AA	GG	GG	GG	TT	TT	AA	CC	TT	TT	TT	AA	GC	TT	GG	GG	GG
70	0070	GG	GG	GG	DD	DD	GG	II	II	II	CC	II	CC	TT	CC	GG	CC	CC	TT	AA	CC	DD	II	II	CC	TT	AA	TT	DD	II	AA	TT	AA	GG	GG	GG	TT	TT	AA	CC	TT	TC	TT	AA	CC	TT	GG	GG	GG
G0.0072	0072	GG	GG	GG	DD	DD	GG	II	II	II	CC	II	CC	TT	CC	GG	CC	CC	TT	AA	CC	DD	II	II	CC	TT	AA	TT	DD	II	AA	TT	AA	AG	GG	GG	TT	TT	AA	CC	TT	TT	TT	AA	CC	TT	GG	GG	GG
G0.0077	0077	GG	GG	GG	DD	DD	GG	II	II	II	CC	II	CC	TT	CC	GG	CC	CC	TT	AA	CC	DD	II	II	CC	TT	AA	TT	ID	II	AA	TT	AA	GG	GG	GG	TT	TT	AA	CC	TT	TT	TT	AA	CC	TT	GG	GG	GG
G0.0086	0086	GG	GG	GG	DD	DD	GG	II	II	II	CC	II	CC	TT	CC	GG	CC	CC	TT	AA	CC	ID	II	II	CC	TT	AA	TT	DD	II	AA	TT	AA	GG	AG	GG	TT	TT	AA	CC	TT	TT	TT	AA	CC	TT	GG	GG	GG
G0.0101	0101	GG	GG	GG	DD	DD	GG	II	II	II	CC	II	CC	TT	CC	GG	CC	CC	TT	AA	CC	DD	II	II	CC	TT	AA	TT	DD	II	AA	TT	AA	GG	GG	GG	TT	TT	AA	CC	TT	TT	TT	AA	CC	TT	GG	GG	GG
G0.0103	0103	GG	GG	GG	DD	DD	GG	II	II	II	CC	II	CC	TT	CC	GG	CC	CC	TT	AA	CC	DD	II	II	CC	TT	AA	TT	DD	II	AA	TT	AA	GG	GG	GG	TT	TT	AA	CC	TT	TT	TT	AA	CC	TT	GG	GG	GG
G0.0105	0105	GG	GG	GG	DD	DD	GG	II	II	II	CC	II	CC	TT	CC	GG	CC	CC	TT	AA	CC	DD	II	II	CC	TT	AA	TT	DD	II	AA	TT	AA	GG	GG	GG	TT	TT	AA	CC	TT	TT	TT	AA	CC	TT	GG	GG	GG
106	0106	GG	GG	AG	DD	DD	GG	II	II	II	CC	II	CC	TT	CC	GG	CC	CC	TT	AA	CC	DD	II	II	CC	TT	AA	TT	DD	II	AA	TT	AA	GG	GG	GG	TT	TT	AA	CC	TT	TT	TT	AA	CC	TT	GG	GG	GG
108	0108	GG	GG	GG	DD	DD	GG	II	II	II	CC	II	CC	TT	CC	GG	CC	CC	TT	AA	CC	DD	II	II	CC	TT	AA	TT	DD	II	AA	TT	AA	GG	GG	GG	TT	TT	AA	CC	TT	TT	TT	AA	CC	TT	GG	GG	GG
G0.0110	0110	GG	GG	GG	DD	DD	GG	II	II	II	CC	II	CC	TT	CC	GG	CC	CC	TT	AA	CC	DD	II	II	CC	TT	AA	TT	DD	II	AA	TT	AA	GG	GG	GG	TT	TT	AA	CC	TT	TT	TT	AA	CC	TT	GG	GG	GG
G0.0111	0111	GG	GG	GG	DD	DD	GG	II	II	II	CC	II	CC	TT	CC	GG	CC	CC	TT	AA	CC	DD	II	II	CC	TT	AC	TT	DD	II	AA	TT	AA	GG	GG	GG	TT	TT	AA	CC	TT	TT	TT	AA	CC	TT	GG	GG	GG
115	0115	GG	GG	GG	DD	DD	GG	II	II	II	CC	II	CC	TT	CC	GG	CC	CC	TT	AA	CC	DD	II	II	CC	TT	AA	TT	DD	II	AA	TT	AA	GG	GG	GG	TT	TT	AA	CC	TT	TT	TT	AA	CC	TT	GG	GG	GG
G0.0116	0116	GG	GG	GG	DD	DD	GG	II	II	II	CC	II	CC	TT	CC	GG	CC	CC	TT	AA	CC	DD	II	II	CC	TT	AA	TT	DD	II	AA	TT	AA	GG	GG	GG	TT	TT	AA	CC	TT	TT	TT	AA	CC	TT	GG	GG	GG
G0.0117	0117	GG	GG	GG	DD	DD	GG	II	II	II	CC	II	CC	TT	CC	GG	CC	CC	TT	AA	CC	DD	II	II	CC	TT	AA	TT	DD	DI	AA	TT	AA	GG	GG	GG	TT	TT	AA	CC	TT	TT	TT	AA	CC	TT	GG	GG	GG
121	0121	GG	GG	GG	DD	DD	GG	II	II	II	CC	II	CC	TT	CC	GG	CC	CC	TT	AA	CC	DD	II	II	CC	TT	AA	TT	DD	II	AA	TT	AA	GG	GG	GG	TT	TT	AA	CC	TT	TT	TT	AA	CC	TT	GG	GG	GG
G0.0122	0122	GG	GG	GG	DD	DD	GG	II	II	II	CC	II	CC	TT	CC	GG	CC	CC	TT	AA	CC	DD	II	II	CC	TT	AA	TT	DD	II	AA	TT	AA	GG	GG	GG	TC	TT	AA	CC	TT	TT	TT	AA	CC	TT	GG	GG	GG
G0.0123	0123	GG	GG	GG	DD	DD	GG	II	II	II	CC	II	CC	TT	CC	GG	CC	CC	TT	AA	CC	DD	II	II	CC	TT	AA	TT	DD	II	AA	TT	AA	GG	GG	GG	TT	TT	AA	CC	TT	TT	TT	AA	CC	TT	GG	GG	GG
124	0124	GG	GG	GG	DD	DD	GG	II	II	II	CC	II	CC	TT	CC	GG	CC	CC	TT	AA	CC	DD	II	II	CC	TT	AA	TT	DD	II	AA	TT	AA	GG	GG	GG	TT	TT	AA	CC	TT	TT	TT	AA	CC	TG	GG	GG	GG
125	0125	GG	GG	GG	DD	DD	GG	II	II	II	CC	II	CC	TT	CC	GG	CC	CC	TT	AA	CC	DD	II	II	CC	TT	AA	TT	DD	II	AA	TT	AA	GG	GG	GG	TT	TT	AA	CC	TT	TT	TT	AA	CC	TT	GG	GG	GG
G0.0128	0128	GG	GG	GG	DD	DD	GG	II	II	II	CC	II	CC	TT	CC	GG	CC	CC	TT	AA	CC	DD	II	II	CC	TT	AA	TT	DD	II	AA	TT	AA	GG	GG	GG	TT	TT	AA	CC	TT	TT	TT	AA	CC	TT	GG	GG	GG
G0.0131	0131	GG	GG	GG	DD	DD	GG	II	II	II	CC	II	CC	TT	CC	GG	CC	CC	TT	AA	CC	DD	II	II	CC	TT	AA	TT	DD	II	AA	TT	AA	GG	GG	GG	TT	TT	AA	CC	TT	TT	TT	AA	CC	TT	GG	GG	GG
133	0133	GG	GG	GG	DD	DD	GG	II	II	II	CC	II	CC	TT	CC	GG	CC	CC	TT	AA	CC	DD	II	II	CC	TT	AA	TT	DD	II	AA	TT	AA	GG	GG	GG	TT	TT	AA	CC	TT	TT	TT	AA	CC	TT	GG	GG	GG
G0.0134	0134	GG	GG	GG	DD	DD	GG	II	II	II	CC	II	CC	TT	CC	GG	CC	CC	TT	AA	CC	DD	II	II	CC	TT	AA	TT	DD	II	AA	TT	AA	GG	GG	GG	TT	TT	AA	CC	TT	TT	TT	AA	CC	TT	GG	GG	GG
G0.0137	0137	GG	GG	GG	DD	DD	GG	II	II	II	CC	II	CC	TT	CC	GG	CC	CC	TT	AA	CC	DD	II	II	CC	TT	AA	TT	DD	II	AA	TT	AA	GG	GG	GG	TT	TT	AA	CC	TT	TT	TT	AA	CC	TT	AG	GG	GG
138	0138	GG	GG	GG	DD	DD	GG	II	II	II	CC	II	CC	TT	CC	GG	CC	CC	TT	AA	CC	DD	II	II	CC	TT	AC	TT	DD	II	AA	TT	AA	GG	GG	GG	TT	TT	AA	CC	TT	TT	TT	AA	CC	TT	AG	GG	GG
142	0142	GG	GG	GG	DD	DD	GG	II	II	II	CC	II	CC	TT	CC	GG	CC	CC	TT	AA	CC	DD	II	II	CC	TT	AA	TT	DD	II	AA	TT	AA	GG	GG	GG	TT	TT	AA	CC	TT	TT	TT	AA	CC	TT	AG	GG	GG
G0.0146	0146	GG	GG	GG	DD	DD	GG	II	II	II	CC	II	CC	TT	CC	GG	CC	CC	TT	AA	CC	DD	II	II	CC	TT	AA	TT	DD	II	AA	TT	AA	GG	GG	GG	TT	TT	AA	CC	TT	TT	TT	AA	CC	TT	GG	GG	GG
147	0147	GG	GG	GG	DD	DD	GG	II	II	II	CC	II	CC	TT	CC	GG	CC	CC	TT	AG	CC	DD	II	II	CC	TT	AA	TT	DD	II	AA	TT	AA	GG	GG	GG	TT	TT	AA	CC	TT	TT	TT	AA	CC	TT	GG	GG	GG
G0.0150	0150	GG	GG	GG	DD	DD	GG	II	II	II	CC	II	CC	TT	CC	GG	CC	CC	TT	AA	CC	DD	II	II	CC	TT	AA	TT	DD	II	AA	TT	AA	GG	GG	TG	TT	TT	AA	CC	TT	TT	TT	AA	CC	TT	GG	GG	GG
152	0152	GG	GG	GG	DD	DD	GG	II	II	II	CC	II	CC	TT	CC	GG	CC	CC	TT	AA	CC	DD	II	II	CC	TT	AA	TT	DD	II	AA	TT	AA	GG	GG	GG	TT	TT	AA	CC	TT	TT	TT	AA	CC	TT	GG	GG	GG
158	0158	GG	GG	GG	DD	DD	GG	II	II	II	CC	II	CC	TT	CC	GG	CC	CC	TT	AA	CC	DD	II	II	CC	TG	AA	TT	DD	II	AA	TT	AA	GG	GG	GG	TT	TT	AA	CC	TT	TT	TT	AA	GC	TT	GG	AG	GG
G0.0159	0159	GG	GG	GG	DD	DD	GG	II	II	II	CC	II	CC	TT	CC	GG	CC	CC	TT	AA	CC	DD	II	II	CC	TT	AA	TT	DD	II	AA	TT	AA	GG	GG	GG	TT	TT	AA	CC	TT	TT	TT	AA	CC	TG	GG	GG	GG
161	0161	GG	GG	GG	DD	DD	GG	II	II	II	CC	II	CC	TT	CC	GG	CC	CC	TT	AA	CC	DD	II	II	CC	TT	AA	TT	DD	II	AA	TT	AA	GG	GG	GG	TT	TT	AA	CC	TT	TT	TT	AA	CC	TT	GG	GG	GG
G0.0205	0205	GG	GG	GG	DD	DD	GG	II	II	II	CC	II	CC	TT	CC	GG	CC	CC	TT	AA	CC	DD	II	II	CC	TT	AA	TT	DD	II	AA	TT	AA	GG	GG	GG	TT	TT	AA	CC	TT	TT	TT	AA	CC	TT	GG	GG	GG
212	0212	GG	GG	GG	DD	DD	GG	II	II	II	CC	II	CC	TT	CC	GG	CC	CC	TT	AA	CC	DD	II	II	CC	TT	AA	TT	DD	II	AA	TT	AA	AG	GG	GG	TT	TT	AA	CC	TT	TT	TT	AA	CC	TT	GG	GG	GG
217	0217	GG	GG	GG	DD	DD	GG	II	II	II	CC	II	CC	TT	CC	GG	CC	CC	TT	AA	CC	DD	II	II	CC	TT	AA	TT	DD	II	AA	TT	AA	GG	GG	GG	TT	TT	AA	CC	TT	TT	TT	AA	CC	TT	GG	GG	TG
G0.0221	0221	GG	GG	GG	DD	DD	GG	II	II	II	CC	II	CC	TT	CC	GG	CC	CC	TT	AA	CC	DD	II	II	CC	TT	AA	TT	DD	II	AA	TT	AA	GG	GG	GG	TT	TT	AA	CC	TT	TT	TT	AA	CC	TT	GG	GG	GG
222	0222	GG	GG	GG	DD	DD	GG	II	II	II	CC	II	CC	TT	CC	GG	CC	CC	TT	AA	CC	DD	II	II	CC	TT	AA	TT	DD	II	AA	TT	AA	GG	GG	GG	TT	TT	AA	CC	TT	TT	TT	AA	CC	TT	GG	GG	GG
235	0235	GG	GG	GG	DD	DD	GG	II	II	II	CC	II	CC	TT	CC	GG	CC	CC	TT	AA	CC	DD	II	II	CC	TT	AA	TT	DD	II	AA	TT	AA	GG	AA	GG	TT	TT	AA	CC	TT	TT	TT	AA	CC	TT	GG	GG	GG
G0.0239	0239	GG	GG	GG	DD	DD	GG	II	II	II	CC	II	CC	TT	CC	GG	CC	CC	TT	AA	CC	DD	II	II	CC	TT	AA	TT	DD	II	AA	TT	AA	GG	GG	TG	TT	TT	AA	CC	TT	TT	TT	AA	CC	TT	GG	GG	GG
243	0243	GG	GG	GG	DD	DD	GG	II	II	II	CC	II	CC	TT	CC	GG	CC	CC	TT	AA	CC	DD	II	II	CC	TT	AA	TT	DD	II	AA	TT	AA	GG	GG	GG	TT	TT	AA	CC	TT	TT	TT	AA	CC	TT	GG	GG	GG
247	0247	GG	GG	GG	DD	DD	GG	II	II	II	CC	II	CC	TT	CC	GG	CC	CC	TT	AA	CC	DD	II	II	CC	TT	AA	TT	DD	II	AA	TC	AA	GG	GG	GG	TT	TT	AA	CC	TT	TT	TT	AA	CC	TT	GG	GG	GG
G0.0253	0253	GG	GG	GG	DD	DD	GG	II	II	II	CC	--	CC	TT	CC	GG	CC	CC	TT	AA	CC	DD	II	II	CC	TT	AA	TT	DD	II	AA	TC	AA	GG	GG	GG	TT	TT	AA	CC	TT	TT	TT	AA	CC	TT	GG	GG	GG
G0.0281	0281	GG	GG	GG	DD	DD	GG	II	II	II	CC	II	CC	TT	CC	GG	CC	CC	TT	AA	CC	DD	II	II	CC	TT	AA	TT	DD	II	AA	TT	AA	GG	GG	GG	TT	TT	AA	TC	TT	TT	TT	AA	CC	TT	GG	GG	GG
282	0282	GG	GG	GG	DD	DD	GG	II	II	II	CC	II	CC	TT	CC	GG	CC	CC	TT	AA	CC	DD	II	II	CC	TT	AA	TT	DD	II	AA	TT	AA	GG	GG	GG	TT	TG	AA	CC	TT	TT	TT	AA	CC	TT	GG	GG	GG
283	0283	GG	GG	GG	DD	DD	GG	II	II	II	CC	II	CC	TT	CC	GG	CC	CC	TT	AA	CC	DD	II	II	CC	TT	AA	TT	DD	II	AA	TT	AA	GG	GG	GG	TT	TT	AA	CC	TT	TT	TT	AA	CC	TT	GG	GG	GG
G0.0284	0284	GG	GG	GG	DD	DD	GG	II	II	II	CC	II	CC	TT	CC	GG	CC	CC	TT	AA	GC	DD	II	II	CC	TT	AA	TT	ID	II	AA	TT	AA	GG	GG	GG	TT	TT	AA	TC	TT	TT	TC	AA	CC	TT	GG	AG	GG
G0.0286	0286	GG	GG	GG	DD	DD	GG	II	II	II	CC	II	CC	TT	CC	GG	CC	CC	TT	AA	CC	DD	II	II	CC	TT	AA	TT	DD	II	AA	TT	AA	GG	GG	GG	TT	TT	TA	CC	TT	TT	TT	AA	CC	TT	GG	GG	GG
601	0601	GG	GG	GG	DD	DD	GG	II	II	II	CC	II	CC	TT	CC	GG	CC	CC	TT	AA	CC	DD	II	II	CC	TT	AA	TT	DD	II	AA	TT	AA	GG	GG	GG	TT	TT	AA	TC	TT	TT	TT	AG	CC	GG	GG	GG	GG
G0.0602	0602	GG	GG	GG	DD	DD	GG	II	II	II	CC	II	CC	TT	CC	GG	CC	CC	TT	AA	CC	DD	II	II	CC	TT	AA	TT	DD	II	AA	TT	AA	GG	GG	GG	TT	TT	AA	CC	TT	TT	TT	AA	CC	TT	GG	GG	GG
G0.1301	1301	GG	GG	GG	DD	DD	GG	II	II	II	CC	ID	CC	TT	CC	GG	CC	CC	TT	AA	CC	DD	II	II	CC	TT	AA	TT	DD	II	AA	TT	AA	GG	GG	GG	TT	TT	AA	CC	TT	TT	TT	AA	CC	TT	GG	GG	GG
G0.1303	1303	GG	GG	GG	DD	DD	GG	II	II	II	CC	II	CC	TT	CC	GG	CC	CC	TT	AA	CC	DD	II	II	CC	TT	AA	TT	DD	II	AA	TT	AA	GG	GG	GG	TT	TT	AA	CC	TT	TT	TT	AA	CC	TT	GG	GG	GG
1305	1305	GG	GG	GG	DD	DD	GG	II	II	II	CC	II	CC	TT	CC	GG	CC	CC	TT	AA	CC	DD	II	II	CC	TT	AA	TT	DD	II	AA	TT	AA	GG	GG	GG	TT	TT	AA	CC	TT	TT	TT	AA	CC	TT	GG	GG	GG
G0.1306	1306	GG	GG	GG	DD	DD	GG	II	II	II	CC	II	CC	TT	CC	GG	CC	CC	TT	AA	CC	DD	II	II	CC	TT	AA	TT	DD	II	AA	TT	AA	GG	GG	GG	TT	TT	AA	CC	TT	TT	TT	AA	CC	TT	AA	GG	GG
G0.1309	1309	GG	GG	GG	DD	DD	GG	II	II	II	CC	II	CC	TT	CC	GG	CC	CC	TT	AA	CC	DD	II	II	CC	TT	AA	TT	DD	II	AA	TT	AA	GG	GG	GG	TT	TG	AA	CC	TT	TT	TT	AA	CC	TT	GG	GG	GG
G0.1311	1311	GG	GG	GG	DD	DD	GG	II	II	II	CC	II	CC	TT	CC	GG	CC	CC	TT	AA	CC	DD	II	II	CC	TT	AA	TT	DD	II	AA	TT	AA	GG	GG	GG	TT	TT	AA	CC	TC	TT	TC	AA	CC	TT	GG	GG	TG
1312	1312	GG	GG	GG	DD	DD	GG	II	II	II	CC	II	CC	TT	CC	GG	CC	CC	TT	AA	CC	DD	DI	II	CC	TT	AA	TT	DD	II	AA	TT	AC	GG	GG	GG	TT	TT	AA	CC	TT	TT	TT	AA	CC	TT	GG	GG	GG
1313	1313	GG	GG	GG	DD	DD	GG	II	II	II	CC	II	TC	TC	CC	GG	CC	CC	TT	AA	CC	DD	II	II	CC	TG	AC	TT	DD	II	AA	TT	AA	GG	GG	GG	TT	TT	AA	CC	TT	TT	TT	AA	CC	TT	GG	GG	GG
G0.1317	1317	GG	GG	GG	DD	DD	GG	II	II	II	CC	II	CC	TT	CC	GG	CC	CC	TT	AA	CC	DD	II	II	CC	TT	AA	TT	DD	II	AA	TT	AA	GG	GG	GG	TT	TT	AA	TC	TT	TT	TT	AA	CC	TT	GG	GG	GG
G0.1319	1319	GG	GG	GG	DD	DD	GG	II	II	II	CC	II	CC	TT	CC	GG	CC	CC	TT	AA	CC	DD	II	II	CC	TT	AA	TT	DD	II	AA	TT	AA	GG	GG	GG	TT	TT	AA	CC	TT	TT	TT	AA	CC	TT	GG	GG	GG
G0.1320	1320	GG	GG	GG	DD	DD	GG	II	II	II	CC	II	CC	TT	CC	GG	CC	CC	TT	AA	CC	DD	II	II	CC	TT	AA	TT	DD	II	AA	TT	AA	GG	GG	GG	TT	TT	AA	CC	TT	TT	TC	AA	CC	TT	GG	GG	GG
G0.1322	1322	GG	GG	GG	DD	DD	GG	II	II	II	CC	II	CC	TT	CC	GG	CC	CC	TT	AA	CC	DD	II	II	CC	TT	AA	TT	DD	II	AA	TT	AA	GG	GG	GG	TT	TT	AA	CC	TT	TT	TT	AA	CC	TT	GG	GG	TG
1324	1324	GG	GG	GG	DD	DD	GG	II	II	II	CC	II	CC	TT	CC	GG	CC	CC	TT	AA	CC	DD	II	II	CC	TT	AA	TT	DD	II	AA	TT	AA	GG	GG	GG	TT	TT	AA	CC	TT	TT	TT	AA	CC	TT	GG	GG	GG
1325	1325	GG	GG	GG	ID	DD	GG	II	II	II	CC	II	CC	TT	CC	GG	CC	CC	TT	AA	CC	DD	II	II	CC	TT	AA	TT	DD	II	AA	TT	AA	GG	GG	GG	TC	TT	AA	CC	TT	TT	TT	AA	CC	TT	AG	GG	GG
G0.1326	1326	GG	GG	GG	DD	DD	GG	II	II	II	CC	II	CC	TT	CC	GG	CC	CC	TT	AA	CC	DD	II	II	CC	TT	AA	TT	DD	II	AA	TT	AA	GG	GG	GG	TT	TT	AA	CC	TC	TT	TT	AA	GC	TT	GG	GG	GG
1327	1327	GG	GG	GG	DD	DD	GG	II	II	II	CC	II	CC	TT	TC	AG	TC	CG	TC	AA	CC	DD	II	II	CC	TT	AA	TT	DD	II	AG	TC	AA	AG	GG	GG	TT	TT	AA	CC	TT	TT	TT	AA	CC	TT	GG	GG	GG
G0.1328	1328	GG	GG	GG	DD	DD	GG	II	II	II	CC	II	CC	TT	CC	GG	CC	CC	TT	AA	CC	DD	II	II	CC	TT	AA	TT	DD	II	AA	TT	AA	GG	GG	GG	TT	TT	AA	CC	TT	TT	TT	AA	CC	TT	GG	GG	GG
1329	1329	GG	GG	GG	DD	DD	GG	II	II	II	CC	II	CC	TT	CC	GG	CC	CC	TT	AA	CC	DD	II	II	CC	TT	AA	TT	DD	II	AA	TT	AA	GG	GG	GG	TT	TT	AA	CC	TT	TT	TT	AA	CC	TT	GG	GG	GG
1330	1330	GG	GG	GG	DD	DD	GG	II	II	II	CC	II	CC	TT	CC	GG	CC	CC	TT	AA	CC	DD	II	II	CC	TT	AA	TT	DD	II	AA	TT	AA	GG	GG	GG	TT	TT	AA	CC	TT	TT	TT	AA	CC	TT	GG	GG	GG
G0.1331	1331	GG	GG	GG	DD	DD	GG	II	II	II	CC	II	CC	TT	CC	GG	CC	CC	TT	AA	CC	DD	II	II	CC	TT	AA	TT	DD	II	AA	TT	AA	GG	GG	GG	TT	TT	AA	CC	TT	TT	TT	AA	CC	TT	GG	GG	GG
1332	1332	GG	GG	GG	DD	DD	GG	II	II	II	CC	II	CC	TT	CC	GG	CC	CC	TT	AA	CC	DD	II	II	CC	TT	AA	TT	DD	II	AA	TT	AA	GG	GG	GG	TT	TT	AA	CC	TT	TT	TT	AA	CC	TT	GG	GG	GG
1333	1333	GG	GG	GG	DD	DD	GG	II	II	II	CC	II	CC	TT	CC	GG	CC	CC	TT	AA	CC	DD	II	II	CC	TT	AA	TT	DD	II	AA	TT	AA	GG	GG	GG	TT	TT	AA	CC	TT	TT	TT	AA	CC	TT	GG	GG	GG
1334	1334	GG	GG	GG	DD	DD	GG	II	II	II	CC	II	CC	TT	CC	GG	CC	CC	TT	AA	CC	DD	II	II	CC	TT	AA	TT	DD	II	AA	TT	AA	GG	GG	GG	TT	TT	AA	CC	TT	TT	TT	AG	CC	TT	GG	GG	GG
G0.1335	1335	GG	GG	GG	DD	DD	GG	II	II	II	CC	II	CC	TT	CC	GG	CC	CC	TT	AA	CC	DD	II	II	CC	TT	AA	TT	DD	II	AA	TT	AA	GG	GG	GG	TT	TT	AA	CC	TT	TT	TT	AA	CC	TT	GG	GG	GG
1337	1337	GG	GG	GG	DD	DD	GG	II	II	II	CC	II	CC	TT	CC	GG	CC	CC	TT	AA	CC	DD	II	II	CC	TT	AA	TT	DD	II	AA	TT	AA	GG	GG	GG	TT	TT	AA	CC	TT	TT	TT	AA	CC	TT	GG	GG	GG
G0.1338	1338	GG	GG	GG	DD	DD	GG	II	II	II	CC	II	CC	TT	CC	GG	CC	CC	TT	AA	GC	DD	II	II	CC	TT	AA	TT	DD	II	AA	TT	AA	GG	GG	GG	TT	TT	AA	CC	TT	TT	TT	AA	CC	TT	GG	GG	GG
1341	1341	GG	GG	GG	DD	DD	GG	II	II	II	CC	II	CC	TT	CC	GG	CC	CC	TT	AA	CC	DD	II	II	CC	TT	AA	TT	DD	II	AA	TT	AA	GG	GG	GG	TT	TT	AA	CC	TT	TT	TT	AA	CC	TT	GG	GG	GG
G0.1342	1342	GG	GG	GG	DD	DD	GG	II	II	II	CC	II	CC	TT	CC	GG	CC	CC	TT	AA	CC	DD	II	II	CC	TT	AA	TC	DD	II	AA	TT	AA	GG	GG	GG	TT	TT	AA	CC	TT	TT	TT	AA	CC	TT	GG	GG	GG
1343	1343	GG	GG	GG	DD	DD	GG	II	II	II	CC	II	TC	TC	CC	GG	CC	CC	TT	AA	CC	DD	II	II	CC	TT	AA	TT	DD	II	AA	TT	AA	GG	GG	GG	TT	TT	AA	CC	TT	TT	TT	AA	CC	TG	GG	GG	GG
1344	1344	GG	GG	GG	DD	DD	GG	II	II	II	CC	II	CC	TT	CC	GG	CC	CC	TT	AA	CC	DD	II	II	CC	TT	AA	TT	DD	II	AA	TT	AA	GG	GG	GG	TT	TT	AA	CC	TT	TT	TT	AA	CC	TT	GG	GG	GG
G0.1347	1347	GG	GG	GG	DD	DD	GG	II	II	II	CC	II	CC	TT	CC	GG	CC	CC	TT	AA	CC	DD	II	II	CC	TT	AA	TT	DD	II	AA	TT	AA	GG	GG	GG	TT	TT	AA	CC	TT	TT	TT	AA	CC	TT	GG	GG	GG
G0.1350	1350	GG	GG	GG	DD	DD	GG	II	II	II	CC	II	CC	TT	CC	GG	CC	CC	TT	AA	CC	ID	II	II	CC	TT	AA	TT	DD	II	AA	TT	AA	GG	GG	GG	TT	TT	AA	CC	TT	TT	TT	AA	CC	TT	GG	GG	GG
1352	1352	GG	GG	GG	DD	DD	GG	II	II	II	CC	II	CC	TT	CC	GG	CC	CC	TT	AA	CC	DD	II	II	CC	TT	AA	TT	DD	II	AA	TT	AA	GG	GG	GG	TT	TT	AA	CC	TT	TT	TT	AA	CC	TT	GG	GG	GG
G0.1354	1354	GG	GG	GG	DD	DD	GG	II	II	II	CC	II	CC	TT	CC	GG	CC	CC	TT	AA	CC	DD	II	II	CC	TT	AA	TT	DD	II	AA	TT	AA	GG	GG	GG	TT	TT	AA	CC	TT	TT	TT	AA	CC	TT	GG	GG	GG
G0.1356	1356	GG	GG	GG	DD	DD	GG	II	II	II	CC	II	CC	TT	CC	GG	CC	CC	TT	AA	CC	DD	II	II	CC	TT	AA	TT	DD	II	AA	TT	AA	GG	GG	GG	TT	TT	AA	CC	TT	TT	TT	AA	CC	TT	GG	GG	GG
1902	1902	GG	GG	GG	DD	DD	GG	II	II	II	CC	II	CC	TT	CC	GG	CC	CC	TT	AA	CC	DD	II	II	CC	TT	AA	TT	DD	II	AA	TT	AC	GG	GG	GG	TT	TT	AA	CC	TT	TT	TT	AA	CC	TT	GG	GG	GG
G0.1903	1903	GG	GG	GG	DD	DD	GG	II	II	II	CC	II	CC	TT	CC	GG	CC	CC	TT	AA	CC	DD	II	II	CC	TT	AA	TT	DD	II	AA	TT	AA	GG	GG	GG	TT	TT	AA	CC	TT	TT	TT	AA	CC	TT	GG	AG	GG
G0.1904	1904	GG	GG	GG	DD	DD	GG	II	II	II	CC	II	CC	TT	CC	GG	CC	CC	TT	AA	CC	DD	II	ID	CC	TT	AA	TT	DD	II	AA	TT	AA	GG	GG	GG	TT	TT	AA	CC	TT	TT	TT	AA	CC	TT	GG	GG	GG
2804	2804	GG	GG	GG	DD	DD	GG	II	II	II	CC	II	CC	TT	CC	GG	CC	CC	TT	AA	CC	DD	II	II	CC	TT	AA	TT	DD	II	AA	TT	AA	GG	GG	GG	TT	TT	AA	CC	TT	TT	TT	AA	CC	TT	GG	GG	GG
G0.3102	3102	GG	GG	GG	DD	DD	GG	II	II	II	CC	II	CC	TT	CC	GG	CC	CC	TT	AA	CC	DD	II	II	CC	TT	AA	TT	DD	II	AA	TT	AA	GG	AG	GG	TT	TT	AA	CC	TT	TT	TT	AA	CC	TT	GG	GG	GG
3105	3105	GG	GG	GG	DD	DD	GG	II	II	II	CC	II	CC	TT	CC	GG	CC	CC	TT	AA	CC	DD	II	II	CC	TT	AA	TT	DD	II	AA	TT	AA	GG	GG	GG	TT	TG	AA	CC	TT	TT	TT	AA	CC	TT	GG	GG	GG
G0.3107	3107	GG	GG	GG	DD	DD	GG	II	II	II	CC	II	CC	TT	CC	GG	CC	CC	TT	AA	CC	DD	II	II	CC	TT	AA	TT	DD	DI	AA	TT	AA	GG	GG	GG	TT	TT	AA	CC	TT	TT	TT	AA	CC	TT	GG	AG	GG
G0.3108	3108	GG	GG	GG	DD	DD	GG	II	II	II	CC	II	CC	TT	CC	GG	CC	CC	TT	AA	CC	DD	II	II	CC	TT	AA	TT	DD	II	AA	TT	AA	GG	GG	GG	TC	TT	AA	CC	TT	TT	TT	AA	CC	TT	GG	GG	GG
3110	3110	GG	GG	GG	DD	DD	GG	II	II	II	CC	II	CC	TT	CC	GG	CC	CC	TT	AA	CC	DD	II	II	CC	TT	AA	TT	DD	II	AA	TT	AA	GG	GG	GG	TT	TT	AA	CC	TT	TT	TT	AA	CC	TT	GG	GG	GG
G0.3111	3111	GG	GG	GG	DD	DD	GG	II	II	II	CC	II	CC	TT	CC	GG	CC	CC	TT	AA	CC	DD	II	II	CC	TT	AA	TT	DD	II	AA	TT	AA	GG	GG	GG	TT	TT	AA	CC	TT	TT	TT	AA	CC	TT	GG	GG	GG
3112	3112	GG	GG	GG	DD	DD	GG	II	II	II	CC	II	CC	TT	CC	GG	CC	CC	TT	AA	CC	DD	II	II	CG	TT	AA	TT	DD	II	AA	TT	AA	GG	GG	GG	TT	TT	TA	CC	TT	TT	TT	AA	CC	TT	GG	GG	GG
G0.3113	3113	--	--	--	--	--	--	--	--	--	--	--	--	--	--	--	--	--	--	--	--	--	--	--	--	--	--	--	--	--	--	--	--	--	--	--	--	--	--	--	--	--	--	--	--	--	--	--	--
G0.3114	3114	GG	GG	GG	DD	DD	GG	II	II	II	CC	II	CC	TT	CC	GG	CC	CC	TT	AA	CC	DD	II	II	CC	TT	AA	TT	DD	II	AG	TT	AA	GG	GG	GG	TT	TT	AA	CC	TT	TT	TT	AA	CC	TT	GG	GG	GG
G0.3115	3115	GG	GG	GG	DD	DD	GG	II	II	II	CC	II	CC	TT	CC	GG	CC	CC	TT	AA	CC	DD	II	II	CC	TT	AA	TT	DD	II	AA	TT	AA	GG	GG	GG	TT	TT	AA	CC	TT	TT	TT	AA	CC	TT	GG	GG	TG
3601	3601	GG	GG	GG	DD	DD	GG	II	II	II	CC	II	CC	TT	CC	GG	CC	CC	TT	AA	CC	DD	II	II	CC	TT	AA	TT	DD	II	AA	TT	AA	GG	AG	GG	TT	TT	AA	CC	TT	TT	TT	AA	CC	TT	GG	GG	GG
G0.3602	3602	GG	GG	GG	DD	DD	GG	II	II	II	CC	II	CC	TT	CC	GG	CC	CC	TT	AA	CC	DD	II	II	CC	TT	AA	TT	DD	II	AA	TT	AA	GG	GG	GG	TT	TT	AA	CC	TT	TT	TT	AA	CC	TT	GG	GG	GG
G0.3603	3603	GG	GG	GG	DD	DD	GG	II	II	II	CC	II	CC	TT	CC	GG	CC	CC	TT	AA	CC	DD	II	II	CC	TT	AA	TT	DD	II	AA	TT	AA	GG	GG	GG	TT	TT	TA	CC	TT	TT	TT	AA	CC	TT	AG	GG	GG
3604	3604	GG	GG	GG	DD	DD	GG	II	II	II	CC	II	CC	TT	CC	GG	CC	CC	TT	AA	CC	DD	II	II	CC	TT	AA	TT	DD	II	AA	TT	AA	GG	GG	GG	TT	TT	AA	CC	TT	TT	TT	AA	GC	TT	GG	GG	GG
3801	3801	GG	GG	GG	DD	DD	GG	II	II	II	CC	II	CC	TT	CC	GG	CC	CC	TT	AA	CC	DD	II	II	CC	TT	AA	TT	DD	II	AA	TT	AA	GG	GG	GG	TT	TT	AA	CC	TT	TT	TT	AA	CC	TT	GG	GG	GG
G0.3803	3803	GG	GG	GG	DD	DD	GG	II	II	II	CC	II	CC	TT	CC	GG	CC	CC	TT	AA	CC	DD	II	II	CC	TT	AA	TT	DD	II	AA	TT	AA	GG	GG	GG	TT	TT	AA	CC	TT	TT	TT	AA	CC	TT	GG	GG	GG
3805	3805	GG	GG	GG	DD	DD	GG	II	II	II	CC	II	CC	TT	CC	GG	CC	CC	TT	AA	CC	DD	II	II	CC	TT	AA	TT	DD	II	AA	TT	AA	GG	GG	GG	TT	TT	AA	CC	TT	TT	TT	AA	CC	TT	GG	GG	GG
3806	3806	GG	GG	GG	DD	DD	TG	DI	II	II	CC	II	CC	TT	CC	GG	CC	CC	TT	AA	CC	DD	II	II	CC	TT	AA	TT	DD	II	AA	TT	AA	GG	GG	GG	TT	TT	AA	CC	TT	TT	TT	AA	CC	TT	GG	GG	GG
3808	3808	GG	GG	GG	DD	DD	GG	II	II	II	CC	II	CC	TT	CC	GG	CC	CC	TT	AA	CC	DD	II	II	CC	TT	AA	TT	DD	II	AA	TT	AA	GG	GG	GG	TT	TT	AA	CC	TT	TT	TT	AA	CC	TT	GG	GG	GG
G0.3810	3810	GG	GG	GG	DD	DD	GG	II	II	II	CC	II	CC	TT	CC	GG	CC	CC	TT	AA	CC	DD	II	II	CC	TT	AA	TT	DD	II	AA	TT	AA	GG	GG	GG	TT	TT	AA	CC	TT	TT	TT	AA	GC	TT	GG	GG	GG
G0.3811	3811	GG	GG	GG	DD	DD	GG	II	II	II	CC	II	CC	TT	CC	GG	CC	CC	TT	AA	CC	DD	II	II	CC	TT	AA	TT	DD	II	AA	TT	AA	GG	GG	GG	TT	TT	AA	CC	TT	TT	TT	AA	CC	TT	GG	GG	GG
3812	3812	GG	GG	GG	DD	DD	GG	II	II	II	CC	II	CC	TT	CC	GG	CC	CC	TT	AA	CC	DD	II	II	CC	TT	AA	TT	DD	II	AA	TT	AA	GG	GG	GG	TT	TT	AA	CC	TT	TT	TT	AA	CC	TT	GG	GG	GG
G0.3813	3813	GG	GG	GG	DD	DD	GG	II	II	II	CC	II	CC	TT	CC	GG	CC	CC	TT	AA	CC	DD	II	II	CC	TT	AA	TT	DD	II	AA	TT	AA	GG	GG	GG	TT	TT	AA	CC	TT	TT	TT	AA	CC	TT	GG	GG	GG
3815	3815	GG	GG	GG	DD	DD	GG	II	II	II	CC	II	CC	TT	CC	GG	CC	CC	TT	AA	CC	DD	II	II	CC	TT	AA	TT	DD	II	AA	TT	AA	GG	GG	GG	TT	TT	AA	CC	TT	TT	TT	AA	CC	TT	GG	GG	GG
3816	3816	GG	GG	GG	DD	DD	GG	II	II	II	CC	II	CC	TT	CC	GG	CC	CC	TT	AA	CC	DD	II	II	CC	TT	AA	TT	DD	II	AA	TT	AA	GG	GG	GG	TT	TT	AA	CC	TT	TT	TT	AA	CC	TT	GG	GG	TG
G0.3821	3821	GG	GG	GG	DD	DD	GG	II	II	II	CC	II	CC	TT	CC	GG	CC	CC	TT	AA	CC	DD	II	II	CC	TT	AA	TT	DD	II	AA	TT	AA	GG	GG	GG	TT	TT	AA	TC	TT	TT	TT	AA	CC	TT	GG	GG	GG
3825	3825	GG	GG	GG	DD	DD	GG	II	II	II	CC	II	CC	TT	CC	GG	CC	CC	TT	AA	CC	DD	II	II	CC	TT	AA	TT	DD	II	AA	TT	AA	GG	GG	GG	TT	TT	AA	CC	TT	TT	TT	AA	CC	TT	GG	GG	GG
G0.3829	3829	GG	GG	GG	DD	DD	GG	II	II	II	CC	II	CC	TT	CC	GG	CC	CC	TT	AA	CC	DD	II	II	CC	TT	AA	TT	DD	II	AA	TT	AA	GG	GG	GG	TT	TT	AA	CC	TT	TT	TT	AA	CC	TT	GG	GG	GG
3832	3832	GG	GG	GG	DD	DD	GG	II	II	II	CC	II	CC	TT	CC	GG	CC	CC	TT	AA	CC	DD	II	II	CC	TT	AA	TT	DD	II	AA	TT	AA	GG	GG	GG	TT	TT	AA	CC	TT	TT	TT	AA	CC	TT	GG	GG	GG
G0.3834	3834	GG	GG	GG	DD	DD	GG	II	II	II	CC	II	CC	TT	CC	GG	CC	CC	TT	AA	CC	DD	II	II	CC	TT	AA	TT	DD	II	AA	TT	AA	GG	GG	GG	TT	TT	AA	CC	TT	TT	TT	AA	CC	TT	GG	GG	GG
G0.3835	3835	GG	GG	GG	DD	DD	GG	II	II	II	CC	II	CC	TT	CC	GG	CC	CC	TT	AA	CC	DD	II	II	CC	TT	AA	TT	DD	II	AA	TT	AA	GG	GG	GG	TT	TT	AA	CC	TT	TT	TT	AA	CC	TT	GG	GG	GG
G0.3837	3837	GG	GG	GG	DD	DD	GG	II	II	II	CC	II	CC	TT	CC	GG	CC	CC	TT	AA	CC	DD	II	II	CC	TT	AA	TT	DD	DI	AA	TT	AA	GG	GG	GG	TT	TT	AA	CC	TT	TT	TT	AA	CC	TT	GG	GG	GG
3838	3838	GG	GG	GG	DD	DD	GG	II	II	II	CC	II	CC	TT	CC	GG	CC	CC	TT	AA	CC	DD	II	II	CC	TT	AA	TT	DD	II	AA	TT	AA	GG	GG	GG	TT	TT	AA	CC	TT	TT	TT	AA	CC	TT	GG	GG	GG
3839	3839	GG	GG	GG	DD	DD	GG	II	II	II	CC	II	CC	TT	CC	GG	CC	CC	TT	AA	CC	DD	II	II	CC	TT	AA	TT	DD	II	AA	TT	AA	GG	GG	GG	TT	TT	AA	CC	TT	TT	TT	AA	CC	TG	GG	GG	GG
G0.3841	3841	GG	GG	GG	DD	DD	GG	II	II	II	CC	II	CC	TT	CC	GG	CC	CC	TT	AA	CC	DD	II	II	CC	TT	AA	TT	DD	II	AA	TT	AC	GG	GG	GG	TT	TT	AA	CC	TT	TT	TT	AA	CC	TG	GG	GG	GG
3842	3842	GG	GG	GG	DD	DD	GG	II	II	II	CC	II	CC	TT	CC	GG	CC	CC	TT	AA	CC	DD	II	II	CC	TT	AA	TT	DD	II	AG	TT	AA	GG	GG	GG	TT	TT	AA	CC	TT	TT	TT	AA	CC	TT	GG	GG	GG
3843	3843	GG	GG	GG	DD	DD	GG	II	II	II	CC	II	CC	TT	CC	GG	CC	CC	TT	AA	CC	DD	II	II	CC	TT	AA	TT	DD	II	AA	TT	AA	GG	GG	GG	TT	TT	AA	CC	TT	TT	TT	AA	CC	TT	GG	GG	GG
G0.3845	3845	GG	GG	GG	DD	DD	GG	II	II	II	CC	II	CC	TT	CC	GG	CC	CC	TT	AA	CC	DD	II	II	CC	TT	AA	TT	DD	II	AA	TT	AA	GG	GG	GG	TT	TT	AA	CC	TT	TT	TT	AA	CC	TT	GG	GG	GG
3846	3846	GG	GG	GG	DD	DD	GG	II	II	II	CC	II	CC	TT	CC	GG	CC	CC	TT	AA	CC	DD	II	II	CC	TT	AA	TT	DD	II	AA	TT	AA	GG	GG	GG	TT	TT	AA	CC	TT	TT	TT	AA	CC	TT	GG	GG	GG
G0.4302	4302	GG	GG	GG	DD	DD	GG	II	DI	II	CC	II	CC	TT	CC	GG	CC	CC	TT	AA	CC	DD	II	II	CC	TT	AA	TT	DD	II	AA	TT	AA	GG	GG	TG	TT	TG	AA	CC	TT	TT	TT	AA	CC	TT	GG	AG	GG
4303	4303	GG	GG	GG	DD	DD	GG	II	II	II	CC	II	CC	TT	CC	GG	CC	CC	TT	AA	CC	DD	II	II	CC	TT	AA	TT	DD	II	AA	TT	AA	GG	GG	GG	TT	TT	AA	CC	TT	TT	TT	AA	CC	TT	GG	GG	GG
G0.4304	4304	GG	GG	GG	DD	DD	GG	II	II	II	CC	II	CC	TT	CC	GG	CC	CC	TT	AA	CC	DD	II	ID	CC	TT	AA	TT	DD	II	AA	TT	AA	GG	GG	GG	TT	TT	AA	CC	TT	TT	TT	AA	CC	TT	GG	GG	GG
G0.4306	4306	GG	GG	GG	DD	DD	GG	II	II	II	CC	II	CC	TT	CC	GG	CC	CC	TT	AA	CC	DD	II	II	CC	TT	AA	TC	DD	II	AA	TT	AA	GG	GG	GG	TT	TT	AA	CC	TT	TT	TT	AA	CC	TT	GG	GG	GG
G0.4311	4311	GG	GG	GG	DD	DD	GG	II	II	II	CC	II	CC	TT	CC	GG	CC	CC	TT	AA	CC	DD	II	II	CC	TT	AA	TT	DD	II	AA	TT	AA	GG	GG	GG	TT	TT	AA	CC	TT	TT	TT	AA	CC	TT	GG	GG	GG
4313	4313	GG	GG	GG	DD	DD	GG	II	II	II	CC	II	CC	TT	CC	GG	CC	CC	TT	AA	CC	DD	II	II	CC	TT	AA	TT	DD	II	AA	TT	AA	GG	GG	GG	TT	TT	AA	CC	TT	TT	TT	AA	CC	TT	GG	GG	GG
G0.4315	4315	--	--	--	--	--	--	--	--	--	--	--	--	--	--	--	--	--	--	--	--	--	--	--	--	--	--	--	--	--	--	--	--	--	--	--	--	--	--	--	--	--	--	--	--	--	--	--	--
G0.4322	4322	GG	GG	GG	DD	DD	GG	II	II	II	CC	II	CC	TT	CC	GG	CC	CC	TT	AA	CC	DD	II	II	CC	TT	AA	TT	DD	II	AA	TT	AA	GG	GG	GG	TT	TT	AA	CC	TT	TT	TT	AA	CC	TT	GG	GG	GG
G0.4323	4323	GG	GG	GG	DD	DD	GG	II	II	II	CC	II	CC	TT	CC	GG	CC	CC	TT	AA	CC	DD	II	II	CC	TT	AA	TT	DD	II	AA	TT	AA	GG	GG	GG	TT	TT	AA	CC	TT	TT	TT	AA	CC	TT	GG	GG	GG
G0.4324	4324	GG	GG	GG	DD	DD	GG	II	II	II	CC	II	CC	TT	CC	GG	CC	CC	TT	AA	CC	DD	II	II	CC	TT	AA	TT	DD	II	AA	TT	AA	GG	GG	GG	TT	TT	AA	CC	TT	TT	TT	AA	CC	TT	GG	GG	GG
G0.4326	4326	GG	GG	GG	DD	DD	GG	II	II	II	CC	II	CC	TT	CC	GG	CC	CC	TT	AA	CC	DD	II	II	CC	TT	AA	TT	DD	II	AA	TT	AA	GG	GG	GG	TT	TT	AA	CC	TT	TT	TT	AA	CC	TT	GG	GG	GG
G0.4328	4328	GG	GG	GG	DD	DD	GG	II	II	II	CC	II	CC	TT	CC	GG	CC	CC	TT	AA	CC	DD	II	II	CC	TG	AA	TT	DD	II	AA	TT	AA	GG	GG	GG	TT	TT	AA	CC	TT	TT	TT	AA	CC	TT	GG	GG	GG
G0.4333	4333	GG	GG	GG	DD	DD	GG	II	II	II	CC	II	CC	TT	CC	GG	CC	CC	TT	AA	CC	DD	DI	II	CC	TT	AA	TT	DD	II	AA	TT	AA	GG	GG	GG	TT	TT	AA	CC	TT	TT	TT	AA	CC	TT	GG	GG	GG
4334	4334	GG	GG	GG	DD	DD	GG	II	II	II	CC	II	CC	TT	CC	GG	CC	CC	TT	AA	CC	DD	II	II	CC	TT	AA	TT	DD	II	AA	TT	AA	GG	GG	TG	TT	TT	AA	CC	TT	TT	TT	AA	CC	TT	GG	GG	GG
4702	4702	GG	GG	GG	DD	DD	GG	II	II	II	CC	II	CC	TT	CC	GG	CC	CC	TT	AA	CC	DD	II	II	CC	TT	AA	TT	DD	II	AA	TT	AA	GG	GG	GG	TT	TT	AA	CC	TT	TT	TT	AA	CC	TT	GG	GG	GG
G0.5102	5102	GG	GG	GG	DD	DD	GG	II	II	II	CC	II	CC	TT	CC	GG	CC	CC	TT	AA	CC	DD	II	II	CC	TT	AA	TT	DD	II	AA	TT	AA	GG	GG	GG	TT	TT	AA	CC	TT	TT	TT	AA	GC	TT	GG	GG	GG
G0.5302	5302	GG	GG	GG	DD	DD	GG	II	II	II	CC	II	CC	TT	CC	GG	CC	CC	TT	AA	CC	DD	II	II	CC	TT	AA	TT	DD	II	AA	TT	AA	GG	GG	GG	TT	TT	AA	CC	TT	TT	TT	AA	CC	TT	GG	GG	TG
5303	5303	GG	GG	GG	DD	DD	GG	II	II	II	CC	II	CC	TT	CC	GG	CC	CC	TT	AA	CC	DD	II	II	CC	TT	AA	TT	DD	II	AA	TT	AA	GG	GG	GG	TT	TT	AA	CC	TT	TT	TT	AA	CC	TT	GG	GG	GG
G0.5305	5305	GG	GG	GG	DD	DD	GG	II	II	II	CC	II	CC	TT	CC	GG	CC	CC	TT	AA	CC	DD	II	II	CC	TT	AA	TT	DD	II	AA	TT	AA	GG	GG	GG	TT	TT	AA	CC	TT	TT	TT	AA	CC	TT	GG	GG	GG
5307	5307	GG	GG	GG	DD	DD	GG	II	II	II	CC	II	CC	TT	CC	GG	CC	CC	TT	AA	CC	DD	II	II	CC	TT	AA	TT	DD	II	AA	TT	AA	GG	GG	GG	TT	TT	AA	CC	TT	TT	TT	AA	CC	TG	AG	GG	GG
5308	5308	GG	GG	GG	DD	DD	GG	II	II	II	CC	II	CC	TT	CC	GG	CC	CC	TT	AA	CC	DD	II	II	CC	TT	AA	TT	DD	II	AA	TT	AA	GG	GG	GG	TT	TT	AA	CC	TT	TT	TT	AA	CC	TT	GG	GG	GG
5310	5310	GG	GG	GG	DD	DD	GG	II	II	II	CC	II	CC	TT	CC	GG	CC	CC	TT	AA	CC	DD	II	II	CC	TT	AA	TT	DD	II	AA	TT	AA	GG	GG	GG	TT	TT	AA	CC	TT	TT	TT	AA	CC	TT	GG	GG	GG
G0.5311	5311	GG	GG	GG	DD	DD	GG	II	II	II	CC	II	CC	TT	TC	AG	TC	CG	TC	AA	CC	DD	II	II	CC	TT	AA	TT	DD	II	AA	TT	AA	GG	GG	GG	TT	TT	AA	CC	TT	TC	TT	AA	CC	TT	GG	GG	GG
G0.7101	7101	GG	GG	GG	DD	DD	GG	II	II	II	CC	--	CC	TT	CC	GG	CC	CC	TT	AA	CC	DD	II	II	CC	TT	AA	TT	DD	II	AA	TT	AA	GG	GG	GG	TT	TT	AA	CC	TT	TT	TT	AA	CC	TT	GG	GG	GG
G0.7104	7104	GG	GG	GG	DD	DD	GG	II	II	II	CC	II	CC	TT	CC	GG	CC	CC	TT	AA	CC	DD	II	II	CC	TT	AA	TT	DD	II	AA	TT	AA	GG	GG	GG	TT	TT	AA	CC	TT	TT	TT	AA	CC	TT	GG	GG	GG
G0-8371	8371	GG	GG	GG	DD	DD	GG	II	II	II	CC	II	CC	TT	CC	GG	CC	CC	TT	AA	CC	DD	II	II	CC	TT	AA	TT	DD	II	AA	TT	AA	GG	GG	GG	TT	TT	AA	CC	TT	TT	TT	AA	CC	TT	GG	GG	GG
G0-8374	8374	GG	GG	GG	DD	DD	GG	II	II	II	CC	II	CC	TT	CC	GG	CC	CC	TT	AA	CC	DD	II	II	CC	TT	AA	TT	DD	II	AA	TT	AA	GG	GG	GG	TT	TT	AA	CC	TT	TT	TT	AA	CC	TT	GG	GG	GG
[truncated: 2,552 more columns]
